# Supplementary material for: Enhancing software defect prediction: a framework with improved feature selection and ensemble machine learning
Source: PeerJ Comput Sci. 2024 Feb 28;10:e1860. doi: 10.7717/peerj-cs.1860 (PMC11636684; doi:10.7717/peerj-cs.1860)
Supplement: Supplemental Information 1 [file peerj-cs-10-1860-s001.ipynb]

# %% [code]
import pandas as pd
import numpy as np
from sklearn import metrics
from sklearn.metrics import confusion_matrix
from sklearn.ensemble import RandomForestClassifier
from sklearn.ensemble import VotingClassifier
from sklearn import svm
from sklearn.svm import SVC
from sklearn.naive_bayes import GaussianNB
from scipy.stats import randint
from sklearn.metrics import accuracy_score
from sklearn.metrics import confusion_matrix
from sklearn.metrics import precision_score
from sklearn.metrics import recall_score
from sklearn.metrics import f1_score
from sklearn.metrics import classification_report
from sklearn.metrics import roc_auc_score
import matplotlib
import matplotlib.pyplot as plt
from sklearn.metrics import ConfusionMatrixDisplay
from sklearn.model_selection import GridSearchCV
from sklearn.preprocessing import MinMaxScaler


#-----------Fetching train and test data from root directory---------------#

dataset_url = "./PC3_Train.csv" #this source will change for respective dataset
train_data = pd.read_csv(dataset_url)
print("*" * 20 + ' Train Data read ' + "*" * 20)
print(train_data)


dataset_url = "./PC3_Test.csv" #this source will change for respective dataset
test_data = pd.read_csv(dataset_url)
print("*" * 20 + ' Test Data read ' + "*" * 20)
print(test_data);

#X_train, X_test has training & testing data
X_train=train_data.drop(columns='Defective')
print(X_train)
X_test = test_data.drop(columns='Defective')
print(X_test);

#Y_train, Y_test has train/test class lables 
Y_train = train_data["Defective"]
Y_test = test_data["Defective"]
print(Y_train)
print(Y_test)


#---------------applying voting ensemble---------------------#


voting_classifiers=[
    ['RF:',RandomForestClassifier(criterion="gini",max_depth=10,n_estimators=500,max_features=None,random_state=0)],
    ['SVM:',svm.SVC(kernel='poly', C=2,probability=True,random_state=0)],
    ['NBG:',GaussianNB()]]
    
clf=VotingClassifier(estimators=voting_classifiers, voting='soft',verbose=1,)
print(clf.get_params())

#----------------training model--------------------------#

clf=clf.fit(X_train,Y_train)


#----------------get training predictios-----------------#

training_predictions= clf.predict(X_train)
#print(training_predictions);

#-----------------generate training confusion matrix--------#

confusion_matrix(Y_train,training_predictions,labels = ['N','Y'])


#----------------draw training confusion matrix--------------#

conf_matrix = confusion_matrix(Y_train,training_predictions)
fig, ax = plt.subplots(figsize=(3.5, 3.5))
ax.matshow(conf_matrix, cmap=plt.cm.Blues, alpha=0.3)
for i in range(conf_matrix.shape[0]):
    for j in range(conf_matrix.shape[1]):
        ax.text(x=j, y=i,s=conf_matrix[i, j], va='center', ha='center', size='xx-large')

plt.xlabel('Predictions', fontsize=18)
plt.ylabel('Actuals', fontsize=18)
plt.title('Confusion Matrix', fontsize=18)
plt.show()

#-----------------get evaluation matrix of training data------------------#

#precision
precision = precision_score(Y_train,training_predictions,pos_label='Y')
print ("precision is: " + str(round(precision,2)))


#recall
recall = recall_score(Y_train,training_predictions,pos_label='Y')
print ("Recall is: " + str(round(recall,2)))


# predict probabilities
pred_prob = clf.predict_proba(X_train)[::,1]
#print(pred_prob)

# auc scores
auc = metrics.roc_auc_score(Y_train, pred_prob)
print("Area under curve(AUC): " + str(round(auc,2)))

f_measure=f1_score(Y_train, training_predictions,pos_label='Y')
print ("F-Measure is: " + str(round(f_measure,2))+'\n')

print(classification_report(Y_train,training_predictions))


#------------------get test predictions--------------------#

predictions = clf.predict(X_test)
#print(predictions);

#--------------generate test confusion matrix---------------#

confusion_matrix(Y_test,predictions,labels = ['N','Y'])

#--------------draw test  confusion matrix------------------#

conf_matrix = confusion_matrix(Y_test, predictions)
fig, ax = plt.subplots(figsize=(3.5, 3.5))
ax.matshow(conf_matrix, cmap=plt.cm.Blues, alpha=0.3)
for i in range(conf_matrix.shape[0]):
    for j in range(conf_matrix.shape[1]):
        ax.text(x=j, y=i,s=conf_matrix[i, j], va='center', ha='center', size='xx-large')

plt.xlabel('Predictions', fontsize=18)
plt.ylabel('Actuals', fontsize=18)
plt.title('Confusion Matrix', fontsize=18)
plt.show()


#-----------------get evaluation matrix of testing data------------------#

#precision
precision = precision_score(Y_test,predictions,pos_label='Y')
print ("precision is: " + str(round(precision,2)))


#recall
recall = recall_score(Y_test,predictions,pos_label='Y')
print ("Recall is: " + str(round(recall,2)))


# predict probabilities
pred_prob = clf.predict_proba(X_test)[::,1]
#print(pred_prob)

# auc scores
auc = metrics.roc_auc_score(Y_test, pred_prob)
print("Area under curve(AUC): " + str(round(auc,2)))

f_measure=f1_score(Y_test, predictions,pos_label='Y')
print ("F-Measure is: " + str(round(f_measure,2))+'\n')

print(classification_report(Y_test,predictions))

#--------------------get training accuracy-------------------#

tarining_accuracy=clf.score(X_train, Y_train)
#print(tarining_accuracy*100)
print("Traininng Accuracy is " +str(round(tarining_accuracy*100,2)));

#--------------------get testing accuracy-------------------#

testing_accuracy=accuracy_score(Y_test, predictions)
#print(testing_accuracy*100)
print("Testing accuracy is " + str(round(testing_accuracy*100,2)));


# %% [code]
pred = pd.DataFrame(predictions, columns=['test_predictions'])
pred["Actual Values"] = Y_test;
pred.to_csv('test_prediction.csv')

aa = pd.read_csv("test_prediction.csv")
aa.head()

# %% [code]
