# Supplementary material for: Enhancing software defect prediction: a framework with improved feature selection and ensemble machine learning
Source: PeerJ Comput Sci. 2024 Feb 28;10:e1860. doi: 10.7717/peerj-cs.1860 (PMC11636684; doi:10.7717/peerj-cs.1860)
Supplement: Supplemental Information 2 [file peerj-cs-10-1860-s002.xls]

CALL_PAIRS	DESIGN_COMPLEXITY	EDGE_COUNT	LOC_EXECUTABLE	HALSTEAD_LENGTH	NODE_COUNT	NUMBER_OF_LINES	LOC_TOTAL	Defective
1	2	7	5	18	7	7	5	N
2	3	10	13	42	9	17	13	N
10	3	81	66	196	65	101	66	N
6	3	22	29	96	20	47	29	Y
2	3	24	20	82	20	33	20	N
25	8	56	44	181	50	73	44	Y
1	2	16	22	92	13	27	22	N
6	3	14	24	121	13	35	24	N
0	1	7	10	43	7	12	10	N
1	5	21	39	130	17	49	39	N
5	2	11	11	28	11	17	11	N
1	2	8	9	26	8	13	9	N
3	2	8	20	68	8	27	20	Y
13	11	88	82	322	76	126	83	N
12	11	85	71	232	69	94	71	Y
2	6	21	16	57	17	18	16	N
0	1	10	12	30	9	18	12	N
20	4	34	34	131	32	50	34	N
1	1	7	7	16	7	13	7	N
5	2	16	9	41	14	13	9	N
3	2	7	28	81	7	33	28	N
7	1	30	34	276	30	56	34	N
2	2	8	9	36	8	13	9	N
4	2	8	14	45	8	21	14	N
3	2	8	13	29	8	15	13	N
0	1	6	8	32	6	15	8	N
6	2	12	13	44	12	20	13	N
12	7	55	50	233	48	78	50	N
6	3	18	23	70	17	28	23	N
1	1	12	12	53	11	15	12	N
10	2	17	16	49	17	24	16	N
6	5	17	22	66	14	27	22	N
4	2	14	9	75	14	14	9	Y
3	3	16	16	43	14	24	16	N
0	1	9	9	31	8	20	9	N
1	1	7	10	26	7	13	10	N
2	2	13	7	41	12	16	7	N
4	4	29	28	99	24	49	28	N
6	9	53	54	155	39	77	54	N
4	3	11	12	61	10	20	12	N
2	2	6	5	14	6	8	5	N
4	4	33	29	93	26	43	29	N
6	2	12	11	39	12	17	11	N
7	7	31	39	106	26	48	39	N
15	4	32	28	122	30	42	28	N
3	2	20	21	117	16	28	21	N
11	9	58	58	202	48	86	58	N
2	6	35	49	201	26	61	49	N
3	4	19	21	68	17	25	21	N
4	2	9	13	41	9	20	13	N
23	26	94	77	327	70	118	77	Y
2	3	14	9	22	11	17	9	N
3	6	27	28	130	22	42	29	N
13	4	26	25	84	24	38	25	N
2	3	34	35	122	27	50	35	N
1	2	11	13	45	10	20	13	N
4	3	15	12	39	13	15	12	N
4	3	39	31	190	32	52	31	N
10	3	21	18	61	20	27	18	N
2	2	9	10	42	9	13	10	N
5	4	15	20	51	13	24	20	N
4	3	12	16	57	11	26	16	N
3	3	16	18	76	13	33	18	N
12	7	59	57	226	49	97	57	Y
14	6	38	40	147	34	63	40	N
2	2	21	9	109	21	27	25	N
2	2	13	12	59	11	22	12	N
15	13	40	53	224	29	72	53	N
2	2	8	14	40	8	18	14	N
4	2	10	10	55	10	13	10	N
2	7	22	11	50	16	29	11	N
6	2	13	13	44	13	25	13	N
2	2	14	10	35	12	11	10	N
7	6	17	19	77	13	22	19	N
4	5	42	37	131	35	52	37	N
3	4	29	64	250	24	81	64	N
5	4	17	30	138	15	36	30	N
9	8	67	66	201	53	123	67	Y
6	6	26	17	66	21	23	17	N
6	4	19	17	74	17	34	17	N
10	3	21	48	160	20	65	48	N
4	3	13	17	47	12	27	17	N
7	5	46	50	243	32	84	50	N
1	2	14	10	41	12	11	10	Y
5	3	15	16	50	14	26	16	N
2	2	7	10	26	7	14	10	N
2	3	16	17	50	13	23	17	N
5	2	11	17	58	11	26	18	N
3	3	19	19	61	18	44	19	N
2	2	8	9	33	8	22	9	N
17	15	74	56	211	61	76	56	Y
12	5	35	36	140	31	59	36	N
9	8	74	61	276	58	83	61	N
14	5	32	24	93	29	31	24	N
3	2	15	16	52	13	27	16	N
3	2	9	6	31	9	15	6	N
6	9	37	32	110	29	38	32	N
6	3	19	23	77	18	48	23	N
3	2	14	9	25	11	27	9	N
3	2	13	16	55	12	35	16	Y
0	1	10	9	27	9	16	9	N
2	3	51	43	216	34	55	43	N
2	2	6	4	11	6	5	4	N
3	3	19	30	177	18	39	30	Y
1	2	21	14	58	18	21	14	N
0	1	12	14	46	10	27	14	N
6	6	27	18	82	22	24	18	N
3	6	47	39	228	36	55	39	N
1	2	7	11	30	7	14	11	N
3	3	16	15	41	14	20	15	N
0	1	6	9	16	6	12	9	N
13	3	24	23	102	23	32	23	N
2	2	21	9	109	21	27	25	N
6	3	17	22	87	16	28	22	N
5	5	20	37	127	17	45	37	N
0	1	16	12	51	14	14	12	N
4	4	20	20	67	16	27	20	N
1	1	12	18	61	11	34	18	N
7	4	41	25	111	34	45	25	N
4	2	18	17	124	17	39	17	N
0	1	18	26	195	16	49	26	N
3	3	13	16	47	12	28	16	N
5	3	13	12	36	12	15	12	N
4	2	11	13	63	11	16	13	N
8	4	30	33	125	28	58	33	N
17	4	31	28	101	29	41	28	N
7	3	16	17	69	15	33	17	N
6	4	17	27	80	15	34	27	N
1	2	7	5	14	7	10	5	N
17	20	134	112	483	110	168	112	Y
6	7	26	28	83	21	36	28	N
11	8	75	66	250	61	120	66	Y
9	3	37	51	405	35	83	51	N
2	2	10	17	71	9	21	17	N
2	3	10	9	22	9	17	9	N
2	2	7	9	18	7	10	9	N
7	3	19	26	114	18	44	26	N
0	1	6	9	25	6	17	9	N
4	6	32	25	74	27	31	25	N
4	3	11	12	32	10	14	12	N
6	8	23	61	164	17	93	61	Y
5	5	17	20	51	14	24	20	N
5	2	10	10	51	10	18	10	N
5	15	75	31	276	62	42	31	N
7	5	29	40	149	25	111	48	N
8	5	27	28	133	23	54	28	N
7	6	31	31	130	26	44	31	N
7	6	32	31	94	25	43	31	N
13	17	103	80	276	83	116	80	N
4	5	28	37	181	24	53	37	N
10	3	20	20	82	19	38	20	N
0	1	6	5	26	6	7	5	N
10	9	57	49	193	47	74	49	N
16	19	53	59	257	36	76	59	N
4	8	71	110	345	59	171	111	N
10	5	50	44	192	46	73	44	N
4	3	13	9	37	12	13	9	N
3	2	7	21	73	7	30	21	N
1	2	10	15	53	9	24	15	N
9	5	26	38	125	23	51	38	N
3	20	63	37	112	45	45	38	N
9	2	13	20	100	13	29	20	N
2	2	12	27	138	11	42	27	N
7	2	23	26	85	21	51	26	N
4	3	15	12	33	13	15	12	N
9	6	23	10	49	19	13	10	N
4	3	13	11	45	12	13	11	N
9	4	31	41	179	28	50	41	N
2	3	19	19	61	16	29	19	N
1	2	5	7	12	5	8	7	N
3	2	7	6	17	7	8	6	N
2	3	15	16	51	14	22	16	N
4	3	13	18	46	12	20	18	Y
17	5	34	32	121	31	46	32	Y
6	21	59	46	286	39	60	46	N
