# Supplementary material for: Enhancing software defect prediction: a framework with improved feature selection and ensemble machine learning
Source: PeerJ Comput Sci. 2024 Feb 28;10:e1860. doi: 10.7717/peerj-cs.1860 (PMC11636684; doi:10.7717/peerj-cs.1860)
Supplement: Supplemental Information 3 [file peerj-cs-10-1860-s003.xls]

CALL_PAIRS	DESIGN_COMPLEXITY	EDGE_COUNT	LOC_EXECUTABLE	HALSTEAD_LENGTH	NODE_COUNT	NUMBER_OF_LINES	LOC_TOTAL	Defective
18	19	54	64	222	37	88	64	N
15	4	30	26	108	28	41	26	N
2	2	21	9	109	21	27	25	N
3	3	13	20	52	12	22	20	N
3	2	32	36	161	23	45	37	N
1	2	8	5	16	7	13	5	N
5	7	36	47	235	31	54	47	N
4	3	17	15	65	14	26	15	N
6	4	17	24	67	15	36	24	N
10	12	85	64	264	69	81	64	N
4	3	12	8	29	11	12	8	N
3	2	7	7	21	7	8	7	N
8	7	43	42	162	35	66	42	N
0	1	5	4	13	5	5	4	N
24	9	55	55	217	48	83	55	Y
10	8	29	58	170	22	85	58	N
1	2	17	19	162	17	25	19	N
4	2	9	9	33	9	15	9	N
4	4	14	13	59	12	22	13	N
4	6	26	25	72	21	37	25	N
2	2	6	9	19	6	11	9	N
9	12	77	63	240	65	107	63	Y
3	1	10	11	46	10	40	11	N
4	2	11	11	53	11	16	11	N
0	1	16	11	85	14	14	11	N
13	15	118	100	526	92	130	100	N
7	3	20	44	151	19	65	47	N
3	4	15	13	28	13	21	13	N
14	6	49	77	408	43	109	77	N
14	7	53	52	193	48	68	52	N
5	5	40	35	133	33	54	35	N
1	2	6	6	22	6	8	6	N
7	5	28	43	170	25	74	43	Y
2	2	18	16	77	15	29	16	N
3	1	43	40	245	36	54	40	N
3	2	7	5	19	7	6	5	N
2	6	42	32	144	34	38	32	N
2	2	9	12	34	9	20	12	N
3	4	18	10	43	15	20	10	N
1	2	5	9	20	5	11	9	N
10	10	70	59	206	56	86	59	Y
11	7	37	34	131	31	43	34	N
22	21	58	67	224	39	91	67	N
16	4	30	28	109	28	38	28	Y
8	7	34	19	76	29	30	19	N
4	4	30	26	75	24	46	26	N
14	11	93	64	277	78	85	64	Y
14	10	69	52	206	58	77	52	Y
5	2	13	19	59	13	29	19	N
2	2	8	9	30	8	14	9	N
7	7	37	52	176	31	89	52	N
6	3	19	30	117	18	40	30	N
14	4	30	24	102	28	31	24	N
12	8	48	40	147	41	61	40	N
7	3	17	26	76	16	31	26	N
2	1	7	7	28	7	14	7	N
5	5	22	23	87	18	37	23	N
14	4	28	24	90	26	38	24	N
0	1	16	11	47	13	14	11	N
2	2	7	9	35	7	16	9	N
6	7	23	32	106	18	38	32	N
3	2	9	9	105	9	23	9	N
5	4	18	15	60	15	24	15	N
3	2	18	24	164	18	39	24	N
4	4	19	16	42	17	20	16	N
9	4	22	31	90	20	37	31	N
1	2	32	43	83	26	54	43	N
1	2	47	48	246	37	71	48	N
4	5	17	29	77	14	43	29	N
5	9	66	69	258	56	88	69	N
1	2	7	8	29	7	11	8	N
2	2	11	15	52	10	24	15	N
2	2	7	10	30	7	12	10	N
14	9	58	45	188	48	69	45	Y
3	23	72	41	123	51	54	42	N
