# Supplementary material for: Enhancing software defect prediction: a framework with improved feature selection and ensemble machine learning
Source: PeerJ Comput Sci. 2024 Feb 28;10:e1860. doi: 10.7717/peerj-cs.1860 (PMC11636684; doi:10.7717/peerj-cs.1860)
Supplement: Supplemental Information 4 [file peerj-cs-10-1860-s004.xls]

	LOC_BLANK	BRANCH_COUNT	CALL_PAIRS	LOC_CODE_AND_COMMENT	LOC_COMMENTS	CONDITION_COUNT	CYCLOMATIC_COMPLEXITY	CYCLOMATIC_DENSITY	DECISION_COUNT	DECISION_DENSITY	DESIGN_COMPLEXITY	DESIGN_DENSITY	EDGE_COUNT	ESSENTIAL_COMPLEXITY	ESSENTIAL_DENSITY	LOC_EXECUTABLE	PARAMETER_COUNT	HALSTEAD_CONTENT	HALSTEAD_DIFFICULTY	HALSTEAD_EFFORT	HALSTEAD_ERROR_EST	HALSTEAD_LENGTH	HALSTEAD_LEVEL	HALSTEAD_PROG_TIME	HALSTEAD_VOLUME	MAINTENANCE_SEVERITY	MODIFIED_CONDITION_COUNT	MULTIPLE_CONDITION_COUNT	NODE_COUNT	NORMALIZED_CYLOMATIC_COMPLEXITY	NUM_OPERANDS	NUM_OPERATORS	NUM_UNIQUE_OPERANDS	NUM_UNIQUE_OPERATORS	NUMBER_OF_LINES	PERCENT_COMMENTS	LOC_TOTAL	Defective
325	8	3	2	0	0	4	2	0.15	2	2.0	2	1.0	7	1	0.0	13	1	26.31	10.35	2820.11	0.09	54	0.1	156.67	272.4	0.5	1	2	7	0.09	22	32	17	16	22	0.0	13	N
445	0	5	2	0	0	8	3	0.3	4	2.0	3	1.0	11	1	0.0	10	0	25.87	9.0	2095.13	0.08	53	0.11	116.4	232.79	0.33	2	4	10	0.27	24	29	12	9	11	0.0	10	N
121	1	9	1	0	0	16	5	0.28	8	2.0	2	0.4	22	1	0.0	18	0	15.61	23.18	8390.28	0.12	77	0.04	466.13	361.93	0.2	4	8	19	0.25	34	43	11	15	20	0.0	18	N
523	6	5	1	2	3	8	3	0.2	4	2.0	2	0.67	13	1	0.0	13	1	22.11	10.58	2473.23	0.08	51	0.09	137.4	233.83	0.33	2	4	12	0.12	25	26	13	11	25	27.78	15	N
416	19	15	3	2	35	28	8	0.13	14	2.0	2	0.25	36	4	0.43	62	0	41.25	40.3	66987.0	0.55	275	0.02	3721.5	1662.21	0.5	7	14	30	0.07	124	151	40	26	119	37.37	64	N
178	24	22	18	0	0	4	20	0.29	2	2.0	19	0.95	45	1	0.0	70	1	52.55	25.62	34502.44	0.45	213	0.04	1916.8	1346.57	0.05	1	2	27	0.21	81	132	49	31	95	0.0	70	N
674	14	72	10	0	0	72	53	0.35	36	2.0	43	0.81	249	1	0.0	152	3	58.42	270.66	4279633.01	5.27	2134	0.0	237757.4	15811.64	0.02	18	36	198	0.3	853	1281	104	66	174	0.0	152	N
540	7	31	5	7	12	56	16	0.46	26	2.15	6	0.38	69	11	0.67	28	0	34.15	38.26	50005.31	0.44	217	0.03	2778.07	1306.85	0.69	15	28	55	0.29	95	122	36	29	55	40.43	35	N
538	18	19	7	0	15	32	10	0.21	14	2.29	7	0.7	46	9	0.89	47	3	88.97	15.9	22487.01	0.47	230	0.06	1249.28	1414.44	0.9	9	16	38	0.12	101	129	54	17	81	24.19	47	N
212	1	5	0	0	0	8	3	0.43	4	2.0	1	0.33	10	1	0.0	7	0	6.38	13.33	1134.8	0.03	23	0.08	63.04	85.11	0.33	2	4	9	0.33	8	15	3	10	9	0.0	7	N
473	2	5	0	0	0	8	3	0.3	4	2.0	1	0.33	9	1	0.0	10	1	13.12	10.83	1539.78	0.05	31	0.09	85.54	142.13	0.33	2	4	8	0.23	13	18	9	15	13	0.0	10	N
32	8	11	5	2	0	8	7	0.29	2	4.0	5	0.71	18	4	0.5	22	0	32.24	15.65	7898.75	0.17	93	0.06	438.82	504.64	0.57	3	4	13	0.21	36	57	23	20	33	8.33	24	N
249	7	3	0	0	0	4	2	0.4	2	2.0	1	0.5	5	1	0.0	5	0	11.15	7.33	599.49	0.03	20	0.14	33.31	81.75	0.5	1	2	5	0.15	8	12	6	11	13	0.0	5	N
75	32	39	8	3	22	64	20	0.24	30	2.13	7	0.35	74	15	0.74	80	3	52.36	40.4	85440.05	0.71	325	0.02	4746.67	2115.03	0.75	17	32	56	0.14	142	183	58	33	145	23.81	83	N
217	5	31	4	6	0	52	16	0.41	22	2.36	4	0.25	58	6	0.33	33	0	46.98	26.4	32740.09	0.41	201	0.04	1818.89	1240.15	0.38	15	26	44	0.36	88	113	45	27	45	15.38	39	N
630	12	7	1	0	0	12	4	0.17	6	2.0	4	1.0	12	1	0.0	23	1	44.56	12.22	6656.52	0.18	101	0.08	369.81	544.62	0.25	3	6	10	0.11	44	57	27	15	36	0.0	23	Y
216	4	5	1	1	3	8	3	0.25	4	2.0	1	0.33	11	1	0.0	11	0	21.4	12.0	3081.09	0.09	56	0.08	171.17	256.76	0.33	2	4	10	0.15	24	32	12	12	20	26.67	12	N
308	8	52	13	0	7	80	28	0.42	36	2.22	17	0.61	110	22	0.78	66	2	50.98	46.25	109073.64	0.79	366	0.02	6059.65	2358.12	0.79	22	40	84	0.34	159	207	55	32	82	9.59	66	N
408	14	5	4	0	0	8	3	0.14	4	2.0	3	1.0	14	1	0.0	22	0	45.57	8.11	3004.05	0.12	74	0.12	166.89	370.0	0.33	2	4	13	0.08	31	43	21	11	37	0.0	22	N
592	10	7	1	0	3	12	4	0.2	6	2.0	3	0.75	17	1	0.0	20	1	37.83	10.4	4092.01	0.13	78	0.1	227.33	393.46	0.25	3	6	15	0.12	32	46	20	13	34	13.04	20	N
599	4	13	2	0	3	24	7	0.19	12	2.0	7	1.0	37	1	0.0	36	0	33.06	25.74	21902.71	0.28	161	0.04	1216.82	850.95	0.14	6	12	32	0.16	74	87	23	16	44	7.69	36	N
499	1	9	3	0	1	14	5	0.36	6	2.33	3	0.6	19	3	0.5	14	1	27.69	10.11	2831.11	0.09	56	0.1	157.28	280.0	0.6	4	7	16	0.29	26	30	18	14	17	6.67	14	N
207	2	7	6	0	2	10	4	0.25	4	2.5	3	0.75	19	3	0.67	16	2	35.44	9.9	3476.92	0.12	69	0.1	193.16	351.03	0.75	3	5	17	0.19	32	37	21	13	21	11.11	16	N
197	4	41	22	4	1	78	21	0.27	38	2.05	20	0.95	117	11	0.5	73	1	104.65	29.05	88343.08	1.01	441	0.03	4907.95	3040.61	0.52	20	39	98	0.25	198	243	92	27	83	6.41	77	N
636	48	15	7	0	13	28	8	0.11	14	2.0	4	0.5	51	1	0.0	76	0	111.14	26.51	78099.28	0.98	473	0.04	4338.85	2946.23	0.13	7	14	45	0.06	231	242	61	14	138	14.61	76	N
33	0	11	3	0	0	20	6	0.27	10	2.0	4	0.67	26	1	0.0	22	0	33.56	12.02	4852.71	0.13	80	0.08	269.59	403.55	0.17	5	10	22	0.26	37	43	20	13	23	0.0	22	N
452	19	13	2	0	8	22	7	0.22	10	2.2	3	0.43	24	1	0.0	32	0	37.91	16.96	10903.69	0.21	120	0.06	605.76	642.91	0.14	6	11	19	0.12	53	67	25	16	60	20.0	32	N
345	1	7	0	0	0	12	4	0.19	6	2.0	1	0.25	14	1	0.0	21	2	16.21	11.0	1962.54	0.06	42	0.09	109.03	178.41	0.25	3	6	12	0.17	16	26	8	11	23	0.0	21	N
227	16	17	5	0	1	28	9	0.21	12	2.33	7	0.78	36	7	0.75	43	1	81.27	13.35	14482.39	0.36	186	0.07	804.58	1084.92	0.78	8	14	29	0.15	82	104	43	14	61	2.27	43	Y
415	2	7	2	0	0	8	4	0.31	4	2.0	3	0.75	15	1	0.0	13	0	14.24	12.75	2314.39	0.06	42	0.08	128.58	181.52	0.25	2	4	13	0.25	17	25	8	12	16	0.0	13	N
36	3	9	5	0	0	16	5	0.45	8	2.0	4	0.8	21	3	0.5	11	0	15.17	23.86	8637.06	0.12	77	0.04	479.84	361.93	0.6	4	8	18	0.33	35	42	11	15	15	0.0	11	N
215	2	13	3	0	0	24	7	0.37	12	2.0	4	0.57	30	7	1.0	19	0	36.07	18.91	12903.06	0.23	130	0.05	716.84	682.23	1.0	6	12	25	0.32	58	72	23	15	22	0.0	19	N
263	39	41	4	2	62	80	21	0.14	40	2.0	5	0.24	98	4	0.15	150	3	85.6	33.3	94929.66	0.95	430	0.03	5273.87	2850.62	0.19	20	40	79	0.08	187	243	73	26	254	29.91	152	Y
485	0	5	1	0	0	8	3	0.43	4	2.0	3	1.0	12	1	0.0	7	1	13.51	13.33	2401.13	0.06	41	0.08	133.4	180.09	0.33	2	4	11	0.38	20	21	9	12	8	0.0	7	N
219	1	5	0	0	0	8	3	0.3	4	2.0	1	0.33	9	3	1.0	10	0	10.26	13.0	1734.69	0.04	32	0.08	96.37	133.44	1.0	2	4	8	0.25	13	19	6	12	12	0.0	10	N
474	1	7	4	0	0	12	4	0.19	6	2.0	2	0.5	24	1	0.0	21	3	53.82	9.17	4521.96	0.16	94	0.11	251.22	493.31	0.25	3	6	22	0.17	45	49	27	11	23	0.0	21	N
234	3	5	0	0	0	8	3	0.3	4	2.0	1	0.33	10	1	0.0	10	3	9.15	16.25	2416.01	0.05	35	0.06	134.22	148.68	0.33	2	4	9	0.21	15	20	6	13	14	0.0	10	N
244	0	5	6	1	0	8	3	0.15	4	2.0	2	0.67	21	1	0.0	19	0	32.45	13.89	6264.19	0.15	91	0.07	348.01	450.83	0.33	2	4	20	0.14	44	47	19	12	21	5.0	20	N
186	0	5	5	0	0	8	3	0.38	4	2.0	3	1.0	14	1	0.0	8	0	24.59	11.38	3181.51	0.09	57	0.09	176.75	279.69	0.33	2	4	13	0.33	26	31	16	14	9	0.0	8	N
656	5	33	2	6	6	58	17	0.27	26	2.23	7	0.41	69	9	0.5	57	1	88.87	32.0	91007.81	0.95	429	0.03	5055.99	2843.99	0.53	16	29	54	0.23	200	229	75	24	75	17.39	63	Y
623	2	17	0	0	0	30	9	0.56	14	2.14	1	0.11	31	9	1.0	16	0	9.47	31.5	9393.71	0.1	69	0.03	521.87	298.21	1.0	8	15	24	0.47	21	48	5	15	19	0.0	16	N
265	1	11	1	0	0	18	6	0.26	8	2.25	2	0.33	25	5	0.8	23	0	18.18	25.38	11715.15	0.15	96	0.04	650.84	461.51	0.83	5	9	21	0.24	44	52	13	15	25	0.0	23	N
84	2	7	1	0	0	12	4	0.44	6	2.0	2	0.5	14	3	0.67	9	0	10.4	19.0	3755.43	0.07	45	0.05	208.64	197.65	0.75	3	6	12	0.33	19	26	7	14	12	0.0	9	N
161	4	3	1	0	7	4	2	0.15	2	2.0	1	0.5	6	1	0.0	13	1	33.42	14.53	7052.69	0.16	98	0.07	391.82	485.51	0.5	1	2	6	0.08	46	52	19	12	25	35.0	13	N
316	8	13	1	0	2	16	7	0.44	4	4.0	3	0.43	21	7	1.0	16	0	19.37	22.0	9373.21	0.14	97	0.05	520.73	426.05	1.0	6	8	16	0.26	40	57	10	11	27	11.11	16	N
254	1	19	7	1	0	30	10	0.48	12	2.5	5	0.5	39	7	0.67	20	2	31.94	20.33	13197.22	0.22	122	0.05	733.18	649.28	0.7	9	15	31	0.43	55	67	23	17	23	4.76	21	N
78	2	3	1	0	0	4	2	0.22	2	2.0	2	1.0	7	1	0.0	9	3	15.57	7.5	875.68	0.04	28	0.13	48.65	116.76	0.5	1	2	7	0.17	12	16	8	10	12	0.0	9	N
387	1	3	0	0	0	4	2	0.29	2	2.0	1	0.5	5	1	0.0	7	1	14.51	4.2	255.97	0.02	17	0.24	14.22	60.94	0.5	1	2	5	0.22	6	11	5	7	9	0.0	7	N
497	5	19	2	0	0	36	10	0.5	18	2.0	6	0.6	39	1	0.0	20	2	27.22	22.09	13284.98	0.2	113	0.05	738.05	601.38	0.1	9	18	31	0.38	54	59	22	18	26	0.0	20	N
112	18	17	1	2	0	4	15	0.12	2	2.0	2	0.13	35	1	0.0	120	1	58.14	60.25	211067.8	1.17	532	0.02	11725.99	3503.2	0.07	1	2	22	0.11	241	291	64	32	141	1.64	122	N
480	9	7	1	1	11	12	4	0.18	6	2.0	2	0.5	16	1	0.0	21	1	26.56	20.91	11613.09	0.19	103	0.05	645.17	555.41	0.25	3	6	14	0.09	46	57	22	20	43	36.36	22	N
35	4	7	1	2	7	12	4	0.29	6	2.0	2	0.5	13	1	0.0	12	0	32.54	10.88	3848.89	0.12	69	0.09	213.83	353.92	0.25	3	6	11	0.15	29	40	20	15	26	42.86	14	Y
134	12	55	12	2	0	68	34	0.38	34	2.0	15	0.44	123	17	0.48	87	2	59.99	53.33	170637.7	1.07	470	0.02	9479.87	3199.46	0.5	17	34	91	0.33	192	278	72	40	102	2.25	89	N
88	57	23	5	2	10	32	14	0.17	16	2.0	6	0.43	51	1	0.0	82	0	34.47	45.43	71132.77	0.52	260	0.02	3951.82	1565.82	0.07	8	16	39	0.09	106	154	35	30	152	12.77	84	N
479	9	9	3	0	5	14	5	0.24	6	2.33	4	0.8	18	3	0.5	21	0	16.41	15.0	3691.87	0.08	53	0.07	205.1	246.12	0.6	4	7	15	0.14	20	33	10	15	36	19.23	21	N
617	7	5	1	3	0	8	3	0.15	4	2.0	1	0.33	11	1	0.0	17	2	27.46	13.36	4903.83	0.12	88	0.07	272.44	366.95	0.33	2	4	10	0.11	42	46	11	7	28	15.0	20	N
536	0	3	0	0	0	4	2	0.18	2	2.0	1	0.5	6	1	0.0	11	1	16.61	3.0	149.49	0.02	15	0.33	8.3	49.83	0.5	1	2	6	0.17	4	11	4	6	12	0.0	11	N
398	1	7	0	0	0	8	4	0.44	2	4.0	1	0.25	10	4	1.0	9	0	17.8	12.28	2682.84	0.07	49	0.08	149.05	218.51	1.0	3	4	8	0.36	17	32	9	13	11	0.0	9	N
616	0	5	4	0	0	8	3	0.23	4	2.0	3	1.0	14	1	0.0	13	0	14.28	9.33	1243.74	0.04	35	0.11	69.1	133.26	0.33	2	4	13	0.21	14	21	6	8	14	0.0	13	N
57	8	3	1	0	3	4	2	0.1	2	2.0	2	1.0	7	1	0.0	21	1	35.63	14.48	7465.89	0.17	99	0.07	414.77	515.74	0.5	1	2	7	0.06	38	61	21	16	33	12.5	21	N
49	11	17	2	0	5	24	9	0.45	8	3.0	4	0.44	26	9	1.0	20	0	31.49	19.57	12054.49	0.21	115	0.05	669.69	616.12	1.0	8	12	19	0.24	50	65	23	18	37	20.0	20	N
572	30	25	2	4	4	40	13	0.22	16	2.5	2	0.15	43	12	0.92	56	1	44.45	28.96	37289.12	0.43	213	0.03	2071.62	1287.46	0.92	12	20	32	0.14	95	118	41	25	95	12.5	60	N
573	3	19	12	0	0	34	10	0.22	16	2.13	8	0.8	66	3	0.22	45	2	49.15	41.71	85502.74	0.68	319	0.02	4750.15	2049.98	0.3	9	17	58	0.2	148	171	55	31	49	0.0	45	N
246	9	59	13	0	1	82	34	0.39	40	2.05	22	0.65	137	15	0.42	88	2	69.41	44.8	139298.89	1.04	466	0.02	7738.83	3109.35	0.44	21	41	105	0.34	196	270	70	32	99	1.12	88	N
644	1	13	0	0	0	20	7	0.54	8	2.5	1	0.14	21	7	1.0	13	1	10.33	21.25	4666.84	0.07	50	0.05	259.26	219.62	1.0	6	10	16	0.47	17	33	6	15	15	0.0	13	N
657	3	37	7	4	0	72	19	0.38	36	2.0	12	0.63	88	11	0.56	46	0	48.52	36.22	63649.28	0.59	294	0.03	3536.07	1757.32	0.58	18	36	71	0.35	135	159	41	22	54	8.0	50	N
127	1	9	1	0	2	12	5	0.5	6	2.0	5	1.0	14	5	1.0	10	1	13.06	16.0	3343.58	0.07	45	0.06	185.75	208.97	1.0	3	6	11	0.36	18	27	9	16	14	16.67	10	N
236	4	11	2	0	0	18	6	0.32	8	2.25	2	0.33	21	3	0.4	19	0	17.53	23.33	9541.89	0.14	87	0.04	530.11	408.94	0.5	5	9	17	0.25	40	47	12	14	24	0.0	19	N
299	10	9	4	0	7	16	5	0.22	8	2.0	5	1.0	20	1	0.0	23	0	27.2	13.43	4907.99	0.12	76	0.07	272.67	365.36	0.2	4	8	17	0.12	31	45	15	13	41	23.33	23	N
176	24	7	4	2	12	12	4	0.12	6	2.0	4	1.0	22	1	0.0	31	2	30.45	28.98	25572.65	0.29	158	0.03	1420.7	882.42	0.25	3	6	20	0.06	63	95	25	23	70	31.11	33	N
237	9	13	3	3	1	24	7	0.23	12	2.0	4	0.57	30	4	0.5	28	3	42.78	14.1	8504.78	0.2	108	0.07	472.49	603.18	0.57	6	12	25	0.17	47	61	30	18	42	12.5	31	Y
218	13	71	16	4	1	126	36	0.41	56	2.25	24	0.67	150	15	0.4	84	0	118.25	29.92	105895.19	1.18	516	0.03	5883.07	3538.72	0.42	35	65	116	0.29	242	274	93	23	124	5.62	88	N
153	0	5	2	0	0	8	3	0.75	4	2.0	3	1.0	10	3	1.0	4	0	12.61	6.75	574.49	0.03	23	0.15	31.92	85.11	1.0	2	4	9	0.6	6	17	4	9	5	0.0	4	N
548	12	27	2	3	2	40	15	0.36	18	2.22	8	0.53	63	10	0.64	39	3	46.29	59.06	161452.64	0.91	446	0.02	8969.59	2733.66	0.67	11	20	50	0.26	167	279	41	29	57	11.36	42	N
403	8	5	2	0	0	8	3	0.19	4	2.0	3	1.0	9	1	0.0	16	0	32.14	9.33	2800.0	0.1	60	0.11	155.56	300.0	0.33	2	4	8	0.12	24	36	18	14	25	0.0	16	Y
314	3	3	1	0	0	4	2	0.17	2	2.0	1	0.5	7	1	0.0	12	2	38.44	12.6	6102.12	0.16	91	0.08	339.01	484.3	0.5	1	2	7	0.13	42	49	25	15	16	0.0	12	N
11	11	11	1	1	27	20	6	0.14	10	2.0	3	0.5	22	1	0.0	43	1	47.47	22.17	23323.93	0.35	182	0.05	1295.77	1052.21	0.17	5	10	18	0.07	84	98	36	19	83	39.44	44	N
399	2	3	1	0	0	4	2	0.4	2	2.0	2	1.0	7	1	0.0	5	0	10.81	9.43	961.25	0.03	24	0.11	53.4	101.95	0.5	1	2	7	0.25	11	13	7	12	8	0.0	5	N
329	2	3	0	1	0	4	2	0.18	2	2.0	1	0.5	6	1	0.0	10	3	14.15	11.67	1925.68	0.06	36	0.09	106.98	165.06	0.5	1	2	6	0.14	14	22	9	15	14	9.09	11	N
335	0	5	3	0	0	6	3	0.5	2	3.0	2	0.67	9	3	1.0	6	0	19.25	6.5	813.14	0.04	30	0.15	45.17	125.1	1.0	2	3	8	0.43	13	17	9	9	7	0.0	6	N
283	1	5	1	0	1	8	3	0.33	4	2.0	2	0.67	9	1	0.0	9	0	10.79	14.57	2290.24	0.05	37	0.07	127.24	157.17	0.33	2	4	8	0.25	17	20	7	12	12	10.0	9	N
86	2	3	1	0	0	4	2	0.4	2	2.0	2	1.0	5	1	0.0	5	0	14.06	8.13	927.88	0.04	26	0.12	51.55	114.2	0.5	1	2	5	0.25	10	16	8	13	8	0.0	5	N
569	25	27	7	0	9	48	14	0.18	22	2.18	10	0.71	57	6	0.38	77	1	83.64	45.0	169364.46	1.25	555	0.02	9409.14	3763.65	0.43	13	25	45	0.13	240	315	80	30	112	10.47	77	N
321	16	11	13	3	6	24	6	0.1	12	2.0	5	0.83	45	1	0.0	59	0	66.95	25.45	43359.38	0.57	268	0.04	2408.85	1703.82	0.17	6	12	41	0.06	123	145	58	24	107	13.24	62	N
395	5	3	6	2	7	4	2	0.13	2	2.0	2	1.0	13	1	0.0	13	0	39.87	6.9	1898.17	0.09	60	0.14	105.45	275.1	0.5	1	2	13	0.07	23	37	15	9	28	40.91	15	N
284	14	5	7	1	9	8	3	0.11	4	2.0	2	0.67	15	1	0.0	27	0	75.95	8.79	5865.3	0.22	123	0.11	325.85	667.43	0.33	2	4	14	0.06	58	65	33	10	52	27.03	28	N
130	20	13	7	0	16	22	7	0.18	10	2.2	6	0.86	30	3	0.33	40	1	55.34	17.53	16997.52	0.32	167	0.06	944.31	969.83	0.43	6	11	25	0.09	74	93	38	18	77	28.57	40	N
81	0	3	3	0	0	4	2	0.25	2	2.0	2	1.0	7	1	0.0	8	0	19.43	9.92	1911.12	0.06	41	0.1	106.17	192.72	0.5	1	2	7	0.22	17	24	12	14	9	0.0	8	N
233	20	12	3	0	4	14	7	0.26	6	2.33	4	0.57	22	1	0.0	27	5	23.63	21.45	10872.53	0.17	94	0.05	604.03	506.88	0.14	4	7	17	0.13	39	55	20	22	52	12.9	27	Y
417	1	5	0	1	0	8	3	0.27	4	2.0	1	0.33	10	1	0.0	10	2	13.96	11.67	1899.9	0.05	36	0.09	105.55	162.85	0.33	2	4	9	0.23	15	21	9	14	13	9.09	11	N
441	9	12	6	2	0	8	8	0.3	2	4.0	6	0.75	20	4	0.43	25	0	34.52	16.8	9743.56	0.19	105	0.06	541.31	579.97	0.5	3	4	14	0.22	40	65	25	21	37	7.41	27	N
525	11	13	7	1	0	20	7	0.23	8	2.5	5	0.71	27	5	0.67	29	0	50.36	13.68	9420.58	0.23	124	0.07	523.37	688.77	0.71	6	10	22	0.17	53	71	31	16	42	3.33	30	N
448	1	3	0	0	0	4	2	0.12	2	2.0	1	0.5	6	1	0.0	17	4	19.85	16.82	5614.18	0.11	76	0.06	311.9	333.82	0.5	1	2	6	0.11	37	39	11	10	19	0.0	17	N
157	2	33	6	2	0	58	17	0.47	26	2.23	7	0.41	68	14	0.81	34	0	30.56	37.08	42020.85	0.38	196	0.03	2334.49	1133.15	0.82	16	29	53	0.44	89	107	30	25	39	5.56	36	N
67	23	51	0	0	13	84	26	0.36	34	2.47	1	0.04	86	13	0.48	72	0	67.01	40.21	108344.7	0.9	425	0.02	6019.15	2694.44	0.5	25	42	62	0.24	191	234	57	24	109	15.29	72	N
620	2	3	2	0	0	4	2	0.25	2	2.0	2	1.0	7	1	0.0	8	2	11.6	10.0	1160.0	0.04	29	0.1	64.44	116.0	0.5	1	2	7	0.18	12	17	6	10	11	0.0	8	N
172	1	5	0	0	0	8	3	0.43	4	2.0	1	0.33	10	1	0.0	7	0	6.02	18.33	2024.24	0.04	29	0.05	112.46	110.41	0.33	2	4	9	0.33	10	19	3	11	9	0.0	7	N
678	4	3	3	0	0	4	2	0.12	2	2.0	2	1.0	9	1	0.0	17	1	27.97	23.08	14896.06	0.22	139	0.04	827.56	645.5	0.5	1	2	9	0.09	50	89	13	12	22	0.0	17	N
332	1	9	0	0	0	14	5	0.5	6	2.33	1	0.2	17	3	0.5	10	0	8.52	19.25	3158.72	0.05	42	0.05	175.48	164.09	0.6	4	7	14	0.42	14	28	4	11	12	0.0	10	N
594	9	11	5	0	7	16	6	0.29	8	2.0	6	1.0	22	5	0.8	21	2	39.03	15.0	8781.18	0.2	110	0.07	487.84	585.41	0.83	4	8	18	0.16	50	60	25	15	38	25.0	21	N
660	4	7	2	0	0	12	4	0.19	6	2.0	2	0.5	14	1	0.0	21	3	25.84	10.71	2966.84	0.09	57	0.09	164.82	276.9	0.25	3	6	12	0.15	20	37	14	15	26	0.0	21	N
258	3	5	1	2	0	4	3	0.17	2	2.0	2	0.67	11	3	1.0	16	1	29.62	10.74	3416.62	0.11	59	0.09	189.81	318.15	1.0	1	2	10	0.04	26	33	23	19	80	11.11	18	N
629	1	5	3	0	0	8	3	0.38	4	2.0	3	1.0	11	1	0.0	8	0	22.33	6.0	803.88	0.04	31	0.17	44.66	133.98	0.33	2	4	10	0.3	12	19	10	10	10	0.0	8	N
171	1	41	8	4	1	48	28	0.27	24	2.0	13	0.46	96	14	0.48	99	0	42.16	111.54	524548.83	1.57	687	0.01	29141.6	4702.85	0.5	12	24	70	0.26	290	397	65	50	106	4.81	103	N
129	3	13	4	5	0	24	7	0.26	12	2.0	7	1.0	27	6	0.83	22	0	36.01	13.42	6486.52	0.16	95	0.07	360.36	483.31	0.86	6	12	22	0.23	34	61	19	15	31	18.52	27	N
64	1	7	0	0	0	12	4	0.29	6	2.0	1	0.25	14	3	0.67	14	1	15.86	13.3	2805.08	0.07	46	0.08	155.84	210.91	0.75	3	6	12	0.25	19	27	10	14	16	0.0	14	N
18	9	9	4	2	8	10	5	0.22	4	2.5	3	0.6	18	4	0.75	21	0	32.1	20.26	13174.23	0.22	113	0.05	731.9	650.3	0.8	3	5	15	0.07	47	66	29	25	74	32.25	23	Y
563	0	13	3	0	0	24	7	0.58	12	2.0	4	0.57	29	1	0.0	12	0	39.03	10.86	4600.49	0.14	84	0.09	255.58	423.73	0.14	6	12	24	0.54	38	46	21	12	13	0.0	12	N
470	30	18	9	6	11	22	10	0.2	8	2.75	7	0.7	38	7	0.67	43	0	47.89	21.36	21841.82	0.34	168	0.05	1213.43	1022.69	0.7	7	11	30	0.11	69	99	42	26	91	28.33	49	N
69	42	27	11	0	8	34	14	0.3	10	3.4	4	0.29	65	9	0.62	46	0	68.52	22.38	34316.47	0.51	238	0.04	1906.47	1533.42	0.64	12	17	53	0.07	111	127	62	25	211	14.81	46	N
464	29	41	2	17	38	64	21	0.18	24	2.67	10	0.48	68	14	0.65	101	4	129.41	22.73	66879.33	0.98	440	0.04	3715.52	2942.06	0.67	20	32	49	0.11	201	239	84	19	186	35.26	118	N
132	2	13	1	0	0	22	7	0.64	10	2.2	5	0.71	25	6	0.83	11	0	7.15	29.75	6326.82	0.07	51	0.03	351.49	212.67	0.86	6	11	20	0.5	17	34	4	14	14	0.0	11	N
253	4	11	1	0	0	20	6	0.16	10	2.0	2	0.33	21	1	0.0	37	2	38.89	13.93	7545.68	0.18	97	0.07	419.2	541.74	0.17	5	10	17	0.14	39	58	28	20	42	0.0	37	N
241	32	12	15	16	73	12	8	0.13	6	2.0	8	1.0	52	1	0.0	48	0	52.7	22.28	26165.5	0.39	198	0.04	1453.64	1174.29	0.13	3	6	46	0.05	79	119	39	22	170	64.95	64	Y
331	1	5	2	0	0	8	3	0.23	4	2.0	3	1.0	12	3	1.0	13	2	19.41	12.83	3197.08	0.08	53	0.08	177.62	249.12	1.0	2	4	11	0.2	22	31	12	14	15	0.0	13	N
381	6	3	0	0	0	4	2	0.22	2	2.0	1	0.5	7	1	0.0	9	0	18.88	8.44	1346.14	0.05	39	0.12	74.79	159.41	0.5	1	2	7	0.13	19	20	9	8	16	0.0	9	N
118	2	13	5	0	3	22	7	0.35	10	2.2	4	0.57	28	7	1.0	20	1	25.13	19.0	9073.67	0.16	91	0.05	504.09	477.56	1.0	6	11	23	0.33	38	53	19	19	21	13.04	20	N
185	1	5	0	0	0	8	3	0.25	4	2.0	1	0.33	9	3	1.0	12	0	10.49	18.0	3399.65	0.06	43	0.06	188.87	188.87	1.0	2	4	8	0.21	18	25	7	14	14	0.0	12	N
295	14	9	6	2	5	16	5	0.26	8	2.0	5	1.0	22	1	0.0	17	0	27.48	11.67	3740.65	0.11	66	0.09	207.81	320.63	0.2	4	8	19	0.13	25	41	15	14	39	29.17	19	N
405	39	40	7	4	32	40	25	0.23	16	2.5	14	0.56	81	7	0.25	103	1	80.95	52.91	226588.75	1.43	619	0.02	12588.26	4282.78	0.28	12	22	58	0.14	260	359	86	35	179	25.9	107	Y
650	7	5	3	0	8	8	3	0.19	4	2.0	2	0.67	12	1	0.0	16	1	20.48	14.0	4014.18	0.1	61	0.07	223.01	286.73	0.33	2	4	11	0.09	28	33	13	13	32	33.33	16	N
145	1	13	2	9	0	24	5	0.11	12	2.0	3	0.6	32	1	0.0	36	0	50.26	14.66	10796.83	0.25	128	0.07	599.82	736.63	0.2	6	12	27	0.11	54	74	35	19	46	20.0	45	N
4	8	13	6	0	7	20	7	0.25	10	2.0	7	1.0	26	5	0.67	28	2	43.76	15.87	11016.6	0.23	125	0.06	612.03	694.32	0.71	5	10	21	0.16	56	69	30	17	44	20.0	28	N
565	2	5	1	0	3	6	3	0.38	2	3.0	2	0.67	9	3	1.0	8	1	12.16	5.6	381.44	0.02	19	0.18	21.19	68.11	1.0	2	3	8	0.33	8	11	5	7	9	27.27	8	N
361	1	13	2	0	0	24	7	0.33	12	2.0	3	0.43	28	6	0.83	21	0	20.0	16.25	5282.39	0.11	70	0.06	293.47	325.07	0.86	6	12	23	0.3	30	40	12	13	23	0.0	21	N
117	3	3	2	0	1	4	2	0.22	2	2.0	2	1.0	7	1	0.0	9	0	22.01	7.2	1140.89	0.05	38	0.14	63.38	158.46	0.5	1	2	7	0.14	18	20	10	8	14	10.0	9	N
447	15	5	2	1	8	8	3	0.08	4	2.0	2	0.67	17	1	0.0	39	0	74.49	28.18	59167.8	0.7	334	0.04	3287.1	2099.32	0.33	2	4	16	0.05	153	181	57	21	64	18.75	40	N
82	1	5	1	0	0	6	3	0.2	2	3.0	1	0.33	9	3	1.0	15	0	30.72	25.5	19978.47	0.26	154	0.04	1109.91	783.47	1.0	2	3	8	0.18	51	103	17	17	17	0.0	15	N
643	4	3	0	0	0	4	2	0.22	2	2.0	1	0.5	7	1	0.0	9	1	17.4	11.5	2301.8	0.07	48	0.09	127.88	200.16	0.5	1	2	7	0.14	23	25	9	9	14	0.0	9	N
96	9	9	2	0	3	12	5	0.28	4	3.0	3	0.6	16	3	0.5	18	0	27.19	18.86	9667.76	0.17	97	0.05	537.1	512.67	0.6	4	6	13	0.16	44	53	21	18	31	14.29	18	N
393	6	3	4	1	5	4	2	0.22	2	2.0	2	1.0	8	1	0.0	8	0	19.93	3.0	179.38	0.02	18	0.33	9.97	59.79	0.5	1	2	8	0.1	6	12	5	5	21	42.86	9	N
269	0	3	0	0	0	4	2	0.33	2	2.0	1	0.5	6	1	0.0	6	2	6.5	6.0	234.0	0.01	13	0.17	13.0	39.0	0.5	1	2	6	0.29	4	9	2	6	7	0.0	6	N
532	31	16	10	0	10	12	11	0.17	4	3.0	6	0.55	45	5	0.4	63	0	50.49	33.53	56756.57	0.56	267	0.03	3153.14	1692.74	0.45	4	7	36	0.1	114	153	51	30	105	13.7	63	N
409	60	10	3	4	3	12	6	0.17	6	2.0	6	1.0	20	1	0.0	32	3	49.14	11.67	6688.01	0.19	107	0.09	371.56	573.26	0.17	3	6	16	0.06	45	62	27	14	100	17.95	36	N
114	1	3	1	0	0	4	2	0.22	2	2.0	2	1.0	7	1	0.0	9	3	16.96	6.75	772.53	0.04	28	0.15	42.92	114.45	0.5	1	2	7	0.18	12	16	8	9	11	0.0	9	N
146	31	39	1	3	26	62	20	0.32	24	2.58	2	0.1	67	13	0.63	60	0	54.85	43.1	101875.76	0.79	375	0.02	5659.76	2363.92	0.65	19	35	49	0.17	166	209	52	27	121	32.58	63	N
458	1	11	4	1	0	18	6	0.32	8	2.25	4	0.67	20	6	1.0	18	1	21.36	16.0	5469.43	0.11	69	0.06	303.86	341.84	1.0	5	9	16	0.29	30	39	15	16	21	5.26	19	N
97	19	15	3	2	38	28	8	0.13	14	2.0	2	0.25	36	4	0.43	62	0	42.11	37.19	58228.77	0.52	260	0.03	3234.93	1565.82	0.5	7	14	30	0.07	119	141	40	25	122	39.22	64	N
488	2	5	1	1	0	8	3	0.2	4	2.0	2	0.67	11	1	0.0	14	0	19.11	10.5	2107.08	0.07	45	0.1	117.06	200.67	0.33	2	4	10	0.17	21	24	11	11	18	6.67	15	N
15	5	3	2	0	4	4	2	0.14	2	2.0	1	0.5	7	1	0.0	14	1	41.58	15.91	10529.3	0.22	129	0.06	584.96	661.68	0.5	1	2	7	0.08	61	68	23	12	24	22.22	14	N
29	9	3	1	1	25	4	2	0.11	2	2.0	2	1.0	12	1	0.0	18	0	27.79	12.66	4451.81	0.12	71	0.08	247.32	351.75	0.5	1	2	12	0.04	27	44	16	15	54	59.09	19	Y
501	4	20	8	2	2	24	12	0.27	12	2.0	5	0.42	48	1	0.0	43	0	47.52	28.6	38870.09	0.45	221	0.03	2159.45	1359.09	0.08	6	12	38	0.23	99	122	45	26	52	8.51	45	N
167	0	17	2	0	0	26	9	0.29	10	2.6	2	0.22	30	3	0.25	31	6	27.36	29.33	23526.15	0.27	154	0.03	1307.01	802.26	0.33	8	13	23	0.28	69	85	20	17	32	0.0	31	N
31	3	3	0	0	0	4	2	0.2	2	2.0	1	0.5	6	1	0.0	10	2	8.79	12.0	1265.83	0.04	27	0.08	70.32	105.49	0.5	1	2	6	0.14	12	15	5	10	14	0.0	10	N
66	8	3	2	0	4	4	2	0.06	2	2.0	1	0.5	8	1	0.0	35	0	100.04	13.22	17485.4	0.44	213	0.08	971.41	1322.61	0.5	1	2	8	0.04	104	109	59	15	48	10.26	35	N
433	5	13	2	0	12	16	7	0.3	8	2.0	4	0.57	19	7	1.0	23	3	29.28	11.78	4063.55	0.11	71	0.08	225.75	344.92	1.0	4	8	14	0.17	29	42	16	13	41	34.29	23	N
378	3	15	4	0	0	26	8	0.44	12	2.17	5	0.63	31	3	0.29	18	0	25.26	27.6	19238.64	0.23	131	0.04	1068.81	697.17	0.38	7	13	25	0.36	61	70	21	19	22	0.0	18	N
3	11	13	1	0	6	18	7	0.22	6	3.0	3	0.43	23	6	0.83	32	0	34.46	29.66	30303.94	0.34	182	0.03	1683.55	1021.88	0.86	6	9	18	0.14	86	96	29	20	50	15.79	32	N
414	2	5	1	0	0	8	3	0.23	4	2.0	1	0.33	13	1	0.0	13	1	22.29	18.67	7768.18	0.14	84	0.05	431.57	416.15	0.33	2	4	12	0.19	35	49	15	16	16	0.0	13	N
156	7	7	3	1	5	10	4	0.27	4	2.5	2	0.5	13	3	0.67	14	0	31.08	14.73	6740.46	0.15	86	0.07	374.47	457.69	0.75	3	5	11	0.06	36	50	22	18	69	30.0	15	Y
638	6	9	2	1	3	12	5	0.45	4	3.0	3	0.6	14	5	1.0	10	0	19.49	9.75	1852.4	0.06	42	0.1	102.91	189.99	1.0	4	6	11	0.24	15	27	10	13	21	28.57	11	N
6	4	3	2	0	7	4	2	0.18	2	2.0	1	0.5	9	1	0.0	11	0	19.04	16.39	5116.45	0.1	63	0.06	284.25	312.11	0.5	1	2	9	0.09	27	36	14	17	23	38.89	11	N
116	1	11	2	0	0	18	6	0.33	8	2.25	2	0.33	21	6	1.0	18	4	22.75	20.0	9099.07	0.15	88	0.05	505.5	454.95	1.0	5	9	17	0.3	40	48	18	18	20	0.0	18	N
634	10	5	2	0	0	8	3	0.18	4	2.0	3	1.0	10	1	0.0	17	1	29.64	12.63	4729.74	0.12	73	0.08	262.76	374.44	0.33	2	4	9	0.11	30	43	19	16	28	0.0	17	N
0	7	7	0	5	6	12	4	0.17	6	2.0	1	0.25	13	1	0.0	19	0	36.57	16.0	9362.4	0.2	116	0.06	520.13	585.15	0.25	3	6	11	0.11	56	60	21	12	38	36.67	24	Y
268	31	17	4	11	44	30	9	0.1	14	2.14	2	0.22	44	3	0.25	80	0	75.47	27.68	57833.24	0.7	318	0.04	3212.96	2089.21	0.33	8	15	37	0.05	126	192	66	29	167	40.74	91	Y
460	6	7	4	1	12	12	4	0.13	6	2.0	4	1.0	17	1	0.0	31	1	41.14	13.54	7538.26	0.19	102	0.07	418.79	556.86	0.25	3	6	15	0.08	43	59	27	17	51	29.55	32	N
189	0	3	1	0	0	4	2	0.29	2	2.0	2	1.0	7	1	0.0	7	1	8.41	10.13	861.74	0.03	23	0.1	47.87	85.11	0.5	1	2	7	0.25	9	14	4	9	8	0.0	7	N
518	4	3	5	0	0	4	2	0.2	2	2.0	2	1.0	10	1	0.0	10	1	34.4	4.0	550.43	0.05	33	0.25	30.58	137.61	0.5	1	2	10	0.13	16	17	12	6	15	0.0	10	N
245	2	13	4	0	0	24	7	0.24	12	2.0	2	0.29	30	3	0.33	29	1	28.86	20.94	12659.07	0.2	122	0.05	703.28	604.41	0.43	6	12	25	0.22	58	64	18	13	32	0.0	29	N
575	3	5	0	0	4	6	3	0.25	2	3.0	1	0.33	8	3	1.0	12	0	19.66	7.78	1189.42	0.05	36	0.13	66.08	152.93	1.0	2	3	7	0.15	14	22	9	10	20	25.0	12	N
667	1	9	3	0	0	16	5	0.26	8	2.0	5	1.0	24	1	0.0	19	0	45.44	13.0	7679.54	0.2	111	0.08	426.64	590.73	0.2	4	8	21	0.24	54	57	27	13	21	0.0	19	N
552	1	5	5	0	0	8	3	0.23	4	2.0	3	1.0	16	3	1.0	13	0	35.93	5.63	1136.92	0.07	43	0.18	63.16	202.12	1.0	2	4	15	0.2	18	25	16	10	15	0.0	13	N
251	5	3	0	0	0	4	2	0.29	2	2.0	1	0.5	6	1	0.0	7	0	14.04	2.0	56.15	0.01	10	0.5	3.12	28.07	0.5	1	2	6	0.15	3	7	3	4	13	0.0	7	N
225	11	11	4	2	6	20	6	0.19	10	2.0	5	0.83	27	1	0.0	30	1	36.33	30.72	34286.0	0.37	186	0.03	1904.78	1116.0	0.17	5	10	23	0.12	79	107	36	28	50	21.05	32	Y
2	5	11	7	5	10	20	6	0.14	10	2.0	6	1.0	31	1	0.0	37	0	169.61	8.26	11574.36	0.47	221	0.12	643.02	1401.11	0.17	5	10	27	0.1	95	126	69	12	58	28.85	42	N
508	0	5	1	0	0	8	3	0.43	4	2.0	3	1.0	12	1	0.0	7	1	15.57	12.6	2472.31	0.07	44	0.08	137.35	196.21	0.33	2	4	11	0.38	21	23	10	12	8	0.0	7	N
301	3	19	8	0	0	30	10	0.28	14	2.14	6	0.6	53	1	0.0	36	0	58.73	14.58	12491.15	0.29	151	0.07	693.95	856.54	0.1	8	15	45	0.25	70	81	36	15	40	0.0	36	N
291	3	15	2	5	9	26	8	0.32	12	2.17	4	0.5	26	1	0.0	20	0	50.38	12.13	7410.9	0.2	110	0.08	411.72	611.0	0.13	7	13	20	0.21	47	63	31	16	38	41.18	25	Y
397	0	3	0	0	1	4	2	0.29	2	2.0	1	0.5	6	1	0.0	7	5	16.82	8.33	1168.18	0.05	33	0.12	64.9	140.18	0.5	1	2	6	0.22	15	18	9	10	9	12.5	7	N
670	31	18	8	9	8	24	11	0.16	12	2.0	7	0.64	48	1	0.0	60	0	79.38	22.5	40184.36	0.6	270	0.04	2232.46	1785.97	0.09	6	12	39	0.1	102	168	68	30	109	22.08	69	N
336	4	15	1	1	1	26	8	0.38	12	2.17	2	0.25	32	4	0.43	20	1	15.74	26.13	10742.56	0.14	83	0.04	596.81	411.2	0.5	7	13	26	0.3	33	50	12	19	27	9.09	21	N
296	2	5	2	0	1	8	3	0.23	4	2.0	3	1.0	12	1	0.0	13	0	20.13	10.91	2395.81	0.07	50	0.09	133.1	219.62	0.33	2	4	11	0.21	24	26	11	10	14	7.14	13	N
46	20	11	8	0	6	18	6	0.16	8	2.25	6	1.0	28	6	1.0	38	0	66.64	21.71	31422.74	0.48	244	0.05	1745.71	1447.1	1.0	5	9	24	0.09	96	148	42	19	65	13.64	38	Y
137	1	3	1	0	0	4	2	0.1	2	2.0	1	0.5	13	1	0.0	20	0	49.57	27.26	36831.07	0.45	249	0.04	2046.17	1351.14	0.5	1	2	13	0.09	92	157	27	16	22	0.0	20	N
619	1	15	2	0	0	24	8	0.44	10	2.4	5	0.63	29	5	0.57	18	0	26.75	22.92	14050.56	0.2	111	0.04	780.59	613.12	0.63	7	12	23	0.4	50	61	24	22	20	0.0	18	N
456	4	5	4	0	1	8	3	0.11	4	2.0	3	1.0	12	1	0.0	27	4	45.16	12.29	6817.14	0.18	110	0.08	378.73	554.88	0.33	2	4	11	0.09	43	67	21	12	33	3.57	27	N
368	15	21	2	15	12	38	11	0.14	18	2.11	3	0.27	48	5	0.4	62	0	44.17	19.55	16883.11	0.29	153	0.05	937.95	863.51	0.45	10	19	39	0.1	54	99	29	21	105	30.34	77	N
495	1	3	1	0	0	4	2	0.25	2	2.0	1	0.5	7	1	0.0	8	1	13.4	5.25	369.2	0.02	18	0.19	20.51	70.32	0.5	1	2	7	0.2	7	11	6	9	10	0.0	8	N
420	17	3	1	3	16	4	2	0.11	2	2.0	1	0.5	8	1	0.0	16	0	38.3	16.62	10572.26	0.21	118	0.06	587.35	636.29	0.5	1	2	8	0.04	54	64	26	16	53	54.29	19	N
135	0	5	1	0	0	8	3	0.38	4	2.0	3	1.0	10	1	0.0	8	2	9.42	17.0	2723.1	0.05	41	0.06	151.28	160.18	0.33	2	4	9	0.33	17	24	5	10	9	0.0	8	N
570	0	5	2	0	0	8	3	0.5	4	2.0	3	1.0	10	3	1.0	6	0	13.67	8.0	875.14	0.04	28	0.13	48.62	109.39	1.0	2	4	9	0.43	8	20	5	10	7	0.0	6	N
87	10	49	12	2	1	96	25	0.17	48	2.0	22	0.88	139	19	0.75	142	2	129.08	40.59	212710.32	1.75	751	0.02	11817.24	5239.94	0.76	24	48	116	0.16	328	423	101	25	156	2.07	144	N
174	1	13	4	0	0	24	7	0.35	12	2.0	3	0.43	32	4	0.5	20	0	33.58	20.52	14141.06	0.23	127	0.05	785.61	689.14	0.57	6	12	27	0.32	57	70	25	18	22	0.0	20	N
554	3	13	9	0	2	24	7	0.32	12	2.0	7	1.0	32	4	0.5	22	1	34.83	15.79	8682.88	0.18	111	0.06	482.38	549.92	0.57	6	12	27	0.25	50	61	19	12	28	8.33	22	N
663	1	7	1	1	0	12	4	0.22	6	2.0	2	0.5	15	3	0.67	17	0	18.99	16.32	5067.07	0.1	66	0.06	281.5	310.23	0.75	3	6	13	0.2	28	38	12	14	20	5.56	18	N
676	1	3	1	0	0	4	2	0.15	2	2.0	1	0.5	7	1	0.0	13	2	26.51	7.13	1345.7	0.06	43	0.14	74.76	188.87	0.5	1	2	7	0.13	19	24	12	9	15	0.0	13	N
154	1	3	0	0	0	4	2	0.17	2	2.0	1	0.5	6	1	0.0	12	2	16.65	4.67	362.64	0.03	21	0.21	20.15	77.71	0.5	1	2	6	0.14	8	13	6	7	14	0.0	12	N
434	2	11	1	0	0	18	6	0.67	8	2.25	3	0.5	23	3	0.4	9	0	10.61	23.21	5718.84	0.08	57	0.04	317.71	246.35	0.5	5	9	19	0.5	25	32	7	13	12	0.0	9	N
353	2	9	5	1	0	16	5	0.21	8	2.0	5	1.0	25	5	1.0	23	0	24.71	24.08	14329.51	0.2	116	0.04	796.08	595.0	1.0	4	8	22	0.19	51	65	18	17	27	4.17	24	N
311	16	9	5	5	22	16	5	0.12	8	2.0	5	1.0	22	1	0.0	37	1	61.13	14.05	12066.02	0.29	146	0.07	670.33	858.87	0.2	4	8	19	0.06	64	82	41	18	81	42.19	42	N
568	9	5	2	0	0	8	3	0.18	4	2.0	3	1.0	10	1	0.0	17	0	32.4	9.72	3062.5	0.11	63	0.1	170.14	315.0	0.33	2	4	9	0.11	25	38	18	14	27	0.0	17	N
5	22	19	9	0	19	32	10	0.2	14	2.29	7	0.7	42	5	0.44	50	0	69.97	32.88	75642.93	0.77	351	0.03	4202.39	2300.66	0.5	9	16	34	0.11	155	196	66	28	92	27.54	50	N
553	1	7	0	0	0	12	4	0.33	6	2.0	1	0.25	14	1	0.0	12	0	21.91	10.05	2210.79	0.07	48	0.1	122.82	220.08	0.25	3	6	12	0.29	17	31	11	13	14	0.0	12	N
578	9	11	2	0	6	20	6	0.22	10	2.0	5	0.83	26	1	0.0	27	0	44.04	24.5	26437.57	0.36	185	0.04	1468.75	1079.08	0.17	5	10	22	0.14	84	101	36	21	43	18.18	27	N
658	22	13	12	1	5	22	7	0.2	10	2.2	7	1.0	37	5	0.67	34	0	54.02	15.62	13176.06	0.28	148	0.06	732.0	843.67	0.71	6	11	32	0.11	59	89	34	18	63	15.0	35	N
181	2	5	1	0	0	8	3	0.38	4	2.0	2	0.67	9	1	0.0	8	1	12.1	13.93	2347.73	0.06	39	0.07	130.43	168.56	0.33	2	4	8	0.27	15	24	7	13	11	0.0	8	N
669	21	14	9	4	8	18	8	0.2	8	2.25	4	0.5	33	3	0.29	37	0	45.07	17.42	13671.55	0.26	134	0.06	759.53	784.97	0.38	5	9	27	0.11	57	77	36	22	71	24.49	41	N
524	1	7	2	0	0	12	4	0.5	6	2.0	3	0.75	14	3	0.67	8	0	14.4	10.0	1440.0	0.05	36	0.1	80.0	144.0	0.75	3	6	12	0.4	12	24	6	10	10	0.0	8	N
193	4	25	1	0	0	48	13	0.43	24	2.0	13	1.0	71	1	0.0	30	0	63.69	18.78	22456.97	0.4	213	0.05	1247.61	1195.93	0.08	12	24	60	0.37	104	109	36	13	35	0.0	30	N
59	1	3	1	0	0	4	2	0.67	2	2.0	2	1.0	6	1	0.0	3	0	11.23	14.0	2200.43	0.05	37	0.07	122.25	157.17	0.5	1	2	6	0.4	10	27	5	14	5	0.0	3	N
442	1	3	0	0	0	4	2	0.29	2	2.0	1	0.5	6	1	0.0	7	2	8.22	9.0	666.08	0.02	20	0.11	37.0	74.01	0.5	1	2	6	0.22	8	12	4	9	9	0.0	7	N
48	1	11	2	0	0	20	6	0.35	10	2.0	3	0.5	22	1	0.0	17	0	14.61	21.67	6860.09	0.11	71	0.05	381.12	316.62	0.17	5	10	18	0.32	30	41	9	13	19	0.0	17	N
58	7	3	4	0	4	4	2	0.14	2	2.0	2	1.0	10	1	0.0	14	0	31.45	4.73	702.84	0.05	35	0.21	39.05	148.68	0.5	1	2	10	0.08	13	22	11	8	26	22.22	14	N
390	18	25	8	9	17	36	14	0.18	16	2.25	8	0.57	51	5	0.31	67	0	56.74	25.15	35879.48	0.48	227	0.04	1993.3	1426.79	0.36	10	18	39	0.13	95	132	51	27	112	27.96	76	N
461	1	11	2	0	0	16	6	0.35	6	2.67	3	0.5	20	6	1.0	17	3	15.38	23.38	8403.09	0.12	74	0.04	466.84	359.49	1.0	5	8	16	0.32	33	41	12	17	19	0.0	17	N
385	18	11	8	0	7	20	6	0.15	10	2.0	6	1.0	30	3	0.4	40	2	55.79	31.11	53996.81	0.58	273	0.03	2999.82	1735.61	0.5	5	10	26	0.09	120	153	54	28	66	14.89	40	N
150	14	11	1	2	16	20	6	0.14	10	2.0	3	0.5	28	1	0.0	40	0	35.84	38.68	53612.97	0.46	242	0.03	2978.5	1386.16	0.17	5	10	24	0.08	109	133	31	22	73	31.03	42	N
259	0	5	2	1	0	8	3	0.23	4	2.0	3	1.0	13	1	0.0	12	1	9.76	27.0	7115.55	0.09	60	0.04	395.31	263.54	0.33	2	4	12	0.21	27	33	7	14	14	7.69	13	N
138	28	13	0	2	7	14	7	0.47	2	7.0	1	0.14	15	7	1.0	13	0	21.22	17.5	6498.36	0.12	79	0.06	361.02	371.33	1.0	6	7	10	0.11	35	44	13	13	61	40.91	15	N
279	10	5	4	2	2	8	3	0.08	4	2.0	1	0.33	13	1	0.0	34	0	61.05	23.72	34338.99	0.48	254	0.04	1907.72	1447.91	0.33	2	4	12	0.06	117	137	37	15	49	10.53	36	Y
602	2	9	2	5	10	16	5	0.17	8	2.0	5	1.0	20	1	0.0	24	0	65.97	11.51	8745.73	0.25	136	0.09	485.87	759.55	0.2	4	8	17	0.12	62	74	35	13	42	38.46	29	N
588	4	21	2	0	1	34	11	0.38	14	2.43	3	0.27	39	5	0.4	29	3	26.43	34.72	31867.04	0.31	161	0.03	1770.39	917.77	0.45	10	17	30	0.31	75	86	27	25	35	3.33	29	N
47	8	11	2	2	13	18	6	0.24	8	2.25	2	0.33	22	4	0.6	23	2	53.64	18.95	19255.97	0.34	175	0.05	1069.78	1016.29	0.67	5	9	18	0.13	80	95	38	18	47	39.47	25	N
108	1	3	0	0	0	4	2	0.25	2	2.0	1	0.5	6	1	0.0	8	0	12.48	8.33	866.67	0.03	26	0.12	48.15	104.0	0.5	1	2	6	0.2	10	16	6	10	10	0.0	8	N
286	12	9	1	0	3	16	5	0.19	8	2.0	3	0.6	21	1	0.0	27	0	32.61	22.33	16266.67	0.24	142	0.04	903.7	728.36	0.2	4	8	18	0.12	67	75	21	14	43	10.0	27	N
559	7	9	1	3	12	14	5	0.17	6	2.33	3	0.6	17	3	0.5	27	0	51.99	14.53	10977.26	0.25	136	0.07	609.85	755.42	0.6	4	7	14	0.1	62	74	32	15	50	35.71	30	N
430	3	37	3	0	0	60	19	0.53	24	2.5	6	0.32	68	11	0.56	36	3	33.88	39.58	53092.15	0.45	232	0.03	2949.56	1341.28	0.58	18	30	51	0.48	95	137	30	25	40	0.0	36	N
388	1	3	2	0	0	4	2	0.4	2	2.0	2	1.0	8	1	0.0	5	0	11.2	7.5	630.0	0.03	21	0.13	35.0	84.0	0.5	1	2	8	0.29	9	12	6	10	7	0.0	5	N
223	0	7	0	0	0	12	4	0.67	6	2.0	1	0.25	12	4	1.0	6	2	14.12	9.63	1308.36	0.05	32	0.1	72.69	135.93	1.0	3	6	10	0.57	14	18	8	11	7	0.0	6	N
446	11	9	12	0	4	20	5	0.1	10	2.0	5	1.0	32	1	0.0	48	0	59.96	20.2	24477.25	0.4	197	0.05	1359.85	1211.5	0.2	5	10	29	0.08	90	107	49	22	64	7.69	48	N
99	5	5	3	1	1	8	3	0.2	4	2.0	3	1.0	14	1	0.0	14	0	15.83	11.0	1915.82	0.06	41	0.09	106.43	174.17	0.33	2	4	13	0.14	16	25	8	11	22	12.5	15	N
230	1	15	4	0	1	22	8	0.42	10	2.2	8	1.0	27	8	1.0	19	1	23.36	18.35	7869.25	0.14	85	0.05	437.18	428.77	1.0	6	11	21	0.36	39	46	17	16	22	5.0	19	N
148	24	38	21	12	41	60	21	0.19	28	2.14	18	0.86	96	5	0.2	97	0	89.79	28.37	72282.68	0.85	381	0.04	4015.7	2547.56	0.24	16	30	77	0.12	152	229	75	28	175	35.33	109	Y
26	4	5	1	0	0	8	3	0.43	4	2.0	2	0.67	10	1	0.0	7	0	13.13	11.0	1588.72	0.05	34	0.09	88.26	144.43	0.33	2	4	9	0.25	16	18	8	11	12	0.0	7	N
380	9	15	3	0	8	28	8	0.16	14	2.0	4	0.5	29	5	0.57	51	4	54.24	14.29	11081.65	0.26	136	0.07	615.65	775.26	0.63	7	14	23	0.12	54	82	34	18	69	13.56	51	N
533	23	5	4	11	27	8	3	0.06	4	2.0	2	0.67	25	1	0.0	37	0	43.78	33.59	49408.04	0.49	248	0.03	2744.89	1470.82	0.33	2	4	24	0.03	111	137	38	23	99	50.67	48	Y
547	2	7	0	0	0	12	4	0.29	6	2.0	1	0.25	16	1	0.0	14	3	21.83	21.53	10120.67	0.16	94	0.05	562.26	470.0	0.25	3	6	14	0.24	38	56	15	17	17	0.0	14	N
362	16	110	19	6	3	196	57	0.4	92	2.13	43	0.75	247	42	0.73	135	0	116.17	59.64	413206.28	2.31	951	0.02	22955.9	6928.42	0.74	52	98	192	0.35	428	523	122	34	161	6.25	141	N
1	0	5	3	1	0	8	3	0.33	4	2.0	3	1.0	12	1	0.0	8	0	22.64	5.73	742.59	0.04	30	0.17	41.25	129.66	0.33	2	4	11	0.3	14	16	11	9	10	11.11	9	N
566	37	49	5	13	23	76	25	0.23	28	2.71	9	0.36	103	21	0.83	97	0	97.66	45.1	198677.1	1.47	663	0.02	11037.62	4404.88	0.84	24	38	80	0.15	302	361	77	23	171	27.07	110	Y
476	18	19	5	1	58	34	10	0.16	16	2.13	2	0.2	41	5	0.44	60	1	61.6	40.23	99691.06	0.83	392	0.02	5538.39	2478.2	0.5	9	17	33	0.07	177	215	55	25	138	49.58	61	N
527	17	17	4	0	3	32	9	0.23	16	2.0	5	0.56	40	1	0.0	40	0	48.28	31.25	47150.17	0.5	247	0.03	2619.45	1508.81	0.11	8	16	33	0.15	110	137	44	25	61	6.98	40	N
413	2	7	0	0	0	12	4	0.44	6	2.0	1	0.25	13	4	1.0	9	2	7.44	13.5	1355.12	0.03	28	0.07	75.28	100.38	1.0	3	6	11	0.33	9	19	3	9	12	0.0	9	N
426	1	5	1	0	0	8	3	0.43	4	2.0	1	0.33	10	1	0.0	7	1	11.62	9.75	1104.67	0.04	29	0.1	61.37	113.3	0.33	2	4	9	0.33	13	16	6	9	9	0.0	7	N
587	13	17	6	0	4	32	9	0.28	16	2.0	7	0.78	34	1	0.0	32	1	50.85	9.8	4888.17	0.17	98	0.1	271.56	498.57	0.11	8	16	27	0.18	41	57	23	11	50	11.11	32	N
605	18	27	8	2	7	40	16	0.23	20	2.0	8	0.5	67	5	0.27	68	1	45.8	56.02	143728.13	0.86	407	0.02	7984.9	2565.64	0.31	10	20	53	0.15	183	224	49	30	110	11.69	70	N
603	3	13	5	0	0	24	7	0.41	12	2.0	6	0.86	32	6	0.83	17	0	27.29	21.05	12094.31	0.19	112	0.05	671.91	574.48	0.86	6	12	27	0.33	50	62	19	16	21	0.0	17	N
14	1	7	0	0	0	12	4	0.4	6	2.0	1	0.25	15	1	0.0	10	0	6.88	24.38	4084.91	0.06	41	0.04	226.94	167.59	0.25	3	6	13	0.33	15	26	4	13	12	0.0	10	N
528	37	48	0	1	48	80	27	0.23	40	2.0	1	0.04	93	13	0.46	116	4	111.77	28.44	90416.52	1.06	485	0.04	5023.14	3178.98	0.48	20	40	68	0.13	157	328	69	25	203	29.7	117	N
646	13	11	3	3	5	20	6	0.2	10	2.0	3	0.5	25	1	0.0	27	0	43.0	16.07	11109.18	0.23	129	0.06	617.18	691.12	0.17	5	10	21	0.12	62	67	27	14	49	22.86	30	N
337	3	23	8	0	1	42	12	0.27	20	2.1	6	0.5	57	6	0.45	45	0	49.36	26.92	35782.13	0.44	225	0.04	1987.9	1329.05	0.5	11	21	47	0.24	100	125	39	21	50	2.17	45	N
526	13	5	1	2	8	8	3	0.06	4	2.0	1	0.33	10	1	0.0	46	0	120.16	15.11	27428.6	0.61	284	0.07	1523.81	1815.42	0.33	2	4	9	0.04	139	145	69	15	70	17.86	48	N
600	12	5	2	0	3	8	3	0.15	4	2.0	3	1.0	10	1	0.0	20	1	33.27	13.09	5702.11	0.15	83	0.08	316.78	435.58	0.33	2	4	9	0.08	36	47	22	16	36	13.04	20	N
389	12	7	1	0	0	12	4	0.17	6	2.0	4	1.0	12	1	0.0	23	1	46.5	11.79	6459.19	0.18	101	0.08	358.84	548.05	0.25	3	6	10	0.11	44	57	28	15	36	0.0	23	Y
359	2	3	2	0	1	4	2	0.25	2	2.0	2	1.0	7	1	0.0	8	0	19.62	6.67	871.99	0.04	32	0.15	48.44	130.8	0.5	1	2	7	0.17	15	17	9	8	12	11.11	8	N
608	7	13	2	5	5	24	7	0.27	12	2.0	3	0.43	30	1	0.0	21	0	19.28	31.67	19332.36	0.2	120	0.03	1074.02	610.5	0.14	6	12	25	0.18	50	70	15	19	39	32.25	26	N
348	8	7	1	2	6	12	4	0.24	6	2.0	1	0.25	16	1	0.0	15	0	31.88	12.28	4805.3	0.13	79	0.08	266.96	391.38	0.25	3	6	14	0.13	34	45	18	13	32	34.78	17	Y
363	1	3	0	3	3	4	2	0.2	2	2.0	1	0.5	6	1	0.0	7	1	14.49	36.4	19192.65	0.18	115	0.03	1066.26	527.27	0.5	1	2	6	0.13	52	63	10	14	15	46.15	10	N
203	7	7	2	1	0	12	4	0.13	6	2.0	3	0.75	16	1	0.0	30	2	29.83	40.13	48033.42	0.4	222	0.02	2668.52	1197.09	0.25	3	6	14	0.1	107	115	24	18	39	3.23	31	N
242	5	7	0	0	0	10	4	0.4	4	2.5	1	0.25	11	1	0.0	10	2	6.98	22.1	3409.75	0.05	37	0.05	189.43	154.29	0.25	3	5	9	0.25	17	20	5	13	16	0.0	10	N
424	2	3	2	1	3	4	2	0.33	2	2.0	2	1.0	5	1	0.0	5	0	13.87	4.67	302.05	0.02	17	0.21	16.78	64.73	0.5	1	2	5	0.29	7	10	6	8	7	44.44	6	N
10	1	5	3	0	0	6	3	0.3	2	3.0	2	0.67	10	3	1.0	10	1	22.75	11.0	2752.77	0.08	51	0.09	152.93	250.25	1.0	2	3	9	0.25	22	29	15	15	12	0.0	10	N
119	32	61	12	4	60	98	31	0.24	38	2.58	13	0.42	108	23	0.73	126	1	88.43	42.69	161178.36	1.26	560	0.02	8954.35	3775.22	0.74	30	50	79	0.14	253	307	80	27	223	33.68	130	N
324	17	25	1	0	0	38	13	0.3	14	2.71	7	0.54	35	12	0.92	43	2	53.96	27.69	41377.61	0.5	254	0.04	2298.76	1494.19	0.92	12	19	24	0.21	108	146	39	20	61	0.0	43	N
423	5	7	1	2	0	10	4	0.36	4	2.5	2	0.5	11	1	0.0	9	0	17.46	14.0	3421.92	0.08	52	0.07	190.11	244.42	0.25	3	5	9	0.24	24	28	12	14	17	18.18	11	N
401	11	13	1	0	0	18	7	0.3	6	3.0	4	0.57	18	7	1.0	23	1	33.12	15.84	8311.04	0.17	104	0.06	461.72	524.62	1.0	6	9	13	0.2	43	61	19	14	35	0.0	23	N
292	56	71	13	42	24	140	36	0.26	70	2.0	17	0.47	181	1	0.0	99	0	79.48	89.75	640223.79	2.38	1056	0.01	35567.99	7133.16	0.03	35	70	147	0.16	489	567	79	29	230	40.0	141	N
270	2	17	2	0	0	24	9	0.47	8	3.0	4	0.44	32	6	0.63	19	2	28.4	27.71	21801.15	0.26	145	0.04	1211.17	786.81	0.67	8	14	25	0.41	70	75	24	19	22	0.0	19	N
653	3	13	1	0	3	14	8	0.47	6	2.33	2	0.25	23	3	0.29	17	0	18.37	20.67	7844.38	0.13	74	0.05	435.8	379.57	0.38	4	7	17	0.42	31	43	15	20	19	15.0	17	N
654	31	37	3	2	37	66	19	0.18	30	2.2	7	0.37	79	6	0.28	101	0	106.19	43.99	205454.31	1.56	716	0.02	11414.13	4670.87	0.32	18	33	62	0.12	338	378	73	19	156	27.86	103	N
20	5	15	3	0	0	28	8	0.24	14	2.0	4	0.5	40	1	0.0	34	3	56.82	11.24	7181.41	0.21	115	0.09	398.97	638.78	0.13	7	14	34	0.2	53	62	33	14	40	0.0	34	N
506	1	11	1	1	0	16	6	0.29	6	2.67	2	0.33	17	6	1.0	20	3	21.74	20.19	8859.53	0.15	87	0.05	492.2	438.86	1.0	5	8	13	0.26	38	49	16	17	23	4.76	21	N
102	2	15	0	0	0	28	8	0.36	14	2.0	1	0.13	29	8	1.0	22	0	15.12	25.5	9828.72	0.13	83	0.04	546.04	385.44	1.0	7	14	23	0.32	34	49	10	15	25	0.0	22	N
72	0	11	4	0	0	18	6	0.43	8	2.25	4	0.67	20	6	1.0	14	1	16.89	18.31	5659.53	0.1	63	0.05	314.42	309.13	1.0	5	9	16	0.4	28	35	13	17	15	0.0	14	N
206	11	17	1	7	31	20	11	0.27	10	2.0	4	0.36	30	1	0.0	34	0	44.18	22.67	22710.3	0.33	171	0.04	1261.68	1001.71	0.09	5	10	21	0.13	69	102	35	23	84	52.78	41	N
489	9	3	2	0	8	4	2	0.14	2	2.0	2	1.0	8	1	0.0	14	0	37.7	7.78	2280.82	0.1	61	0.13	126.71	293.25	0.5	1	2	8	0.06	28	33	18	10	32	36.36	14	N
77	9	11	5	0	7	16	6	0.29	8	2.0	6	1.0	22	5	0.8	21	2	41.15	14.0	8065.52	0.19	109	0.07	448.08	576.11	0.83	4	8	18	0.16	50	59	25	14	38	25.0	21	N
34	0	5	0	0	0	6	3	0.6	2	3.0	1	0.33	7	3	1.0	5	1	13.11	4.8	301.96	0.02	17	0.21	16.78	62.91	1.0	2	3	6	0.5	6	11	5	8	6	0.0	5	N
204	1	5	3	0	0	8	3	0.25	4	2.0	3	1.0	11	1	0.0	12	2	19.82	16.0	5073.1	0.11	64	0.06	281.84	317.07	0.33	2	4	10	0.21	30	34	15	16	14	0.0	12	N
302	5	3	2	0	0	4	2	0.14	2	2.0	2	1.0	9	1	0.0	14	0	25.22	9.21	2138.11	0.08	50	0.11	118.78	232.19	0.5	1	2	9	0.1	17	33	12	13	20	0.0	14	N
577	20	11	10	0	30	18	6	0.12	8	2.25	4	0.67	38	3	0.4	49	1	49.49	31.02	47629.26	0.51	254	0.03	2646.07	1535.28	0.5	5	9	34	0.05	116	138	43	23	120	37.97	49	N
275	9	5	3	0	1	8	3	0.21	4	2.0	2	0.67	14	1	0.0	14	0	34.4	9.84	3332.3	0.11	69	0.1	185.13	338.58	0.33	2	4	13	0.12	34	35	19	11	25	6.67	14	N
93	9	11	2	0	6	16	6	0.21	6	2.67	2	0.33	30	5	0.8	29	0	36.38	24.0	20956.91	0.29	159	0.04	1164.27	873.2	0.83	5	8	26	0.11	72	87	27	18	53	17.14	29	N
383	17	5	3	0	13	8	3	0.06	4	2.0	2	0.67	17	1	0.0	50	0	102.01	28.0	79979.63	0.95	440	0.04	4443.31	2856.42	0.33	2	4	16	0.04	196	244	70	20	81	20.63	50	N
440	7	7	4	0	3	4	5	0.15	2	2.0	5	1.0	14	1	0.0	34	1	41.62	13.04	7074.24	0.18	100	0.08	393.01	542.63	0.2	1	2	11	0.11	44	56	27	16	45	8.1	34	N
595	0	3	0	0	0	4	2	0.5	2	2.0	1	0.5	6	1	0.0	4	1	7.91	6.13	296.65	0.02	14	0.16	16.48	48.43	0.5	1	2	6	0.4	7	7	4	7	5	0.0	4	N
665	19	17	8	0	7	32	9	0.22	16	2.0	8	0.89	40	3	0.25	41	1	69.56	26.36	48322.11	0.61	290	0.04	2684.56	1833.36	0.33	8	16	33	0.13	123	167	56	24	68	14.58	41	N
516	13	16	3	2	0	10	12	0.2	4	2.5	7	0.58	34	4	0.27	58	1	40.9	26.43	28568.25	0.36	183	0.04	1587.13	1080.96	0.33	3	5	24	0.16	74	109	35	25	74	3.33	60	Y
238	31	24	12	0	27	20	17	0.18	10	2.0	12	0.71	56	4	0.19	93	1	70.21	38.18	102358.84	0.89	409	0.03	5686.6	2680.83	0.24	5	10	41	0.11	180	229	66	28	152	22.5	93	Y
210	1	3	4	0	0	4	2	0.2	2	2.0	2	1.0	10	1	0.0	10	2	20.81	9.0	1685.67	0.06	42	0.11	93.65	187.3	0.5	1	2	10	0.17	18	24	11	11	12	0.0	10	N
589	10	41	1	10	16	80	21	0.29	40	2.0	6	0.29	81	1	0.0	62	0	143.69	16.92	41152.73	0.81	371	0.06	2286.26	2431.75	0.05	20	40	62	0.21	165	206	78	16	99	29.55	72	N
645	1	3	2	1	0	4	2	0.4	2	2.0	2	1.0	5	1	0.0	4	0	13.87	4.67	302.05	0.02	17	0.21	16.78	64.73	0.5	1	2	5	0.29	7	10	6	8	7	20.0	5	N
323	19	15	3	0	0	28	8	0.18	14	2.0	8	1.0	40	6	0.71	44	0	63.87	22.36	31928.52	0.48	247	0.04	1773.81	1428.0	0.75	7	14	34	0.13	109	138	39	16	64	0.0	44	N
68	1	11	1	5	0	20	6	0.22	10	2.0	2	0.33	24	4	0.6	22	1	16.21	46.93	35696.56	0.25	146	0.02	1983.14	760.58	0.67	5	10	20	0.21	64	82	15	22	29	18.52	27	N
54	7	5	3	0	2	8	3	0.13	4	2.0	3	1.0	17	1	0.0	23	0	37.53	13.2	6539.54	0.17	100	0.08	363.31	495.42	0.33	2	4	16	0.09	48	52	20	11	33	8.0	23	N
628	6	9	2	2	9	12	5	0.26	6	2.0	4	0.8	20	1	0.0	17	1	35.57	8.0	2276.8	0.09	58	0.13	126.49	284.6	0.2	3	6	17	0.14	24	34	18	12	35	39.29	19	N
170	2	3	0	0	2	4	2	0.22	2	2.0	1	0.5	5	1	0.0	9	2	28.57	4.2	504.0	0.04	30	0.24	28.0	120.0	0.5	1	2	5	0.14	14	16	10	6	14	18.18	9	N
149	4	3	1	1	1	4	2	0.17	2	2.0	2	1.0	8	1	0.0	11	0	26.92	7.5	1514.32	0.07	42	0.13	84.13	201.91	0.5	1	2	8	0.11	20	22	16	12	18	15.38	12	N
386	3	11	3	3	5	20	6	0.33	10	2.0	4	0.67	20	1	0.0	15	0	40.56	8.89	3204.9	0.12	75	0.11	178.05	360.55	0.17	5	10	16	0.22	32	43	18	10	27	34.78	18	N
466	13	17	5	0	5	32	9	0.27	16	2.0	6	0.67	33	1	0.0	33	1	48.43	10.0	4842.62	0.16	96	0.1	269.03	484.26	0.11	8	16	26	0.17	40	56	22	11	52	13.16	33	N
519	0	3	1	0	0	4	2	0.25	2	2.0	1	0.5	7	1	0.0	8	1	17.2	6.67	764.63	0.04	27	0.15	42.48	114.69	0.5	1	2	7	0.22	12	15	9	10	9	0.0	8	N
312	13	11	7	1	5	16	6	0.26	6	2.67	4	0.67	25	5	0.8	22	0	44.98	9.92	4423.57	0.15	85	0.1	245.75	446.07	0.83	5	8	21	0.14	34	51	24	14	42	21.43	23	N
651	3	9	0	0	1	8	6	0.27	4	2.0	1	0.17	18	1	0.0	22	3	27.21	20.39	11307.85	0.18	101	0.05	628.21	554.68	0.17	2	4	14	0.22	39	62	22	23	27	4.35	22	N
449	8	11	2	0	4	18	6	0.18	8	2.25	4	0.67	23	5	0.8	33	2	66.7	9.14	5570.49	0.2	108	0.11	309.47	609.54	0.83	5	9	19	0.13	47	61	36	14	46	10.81	33	N
551	17	57	3	24	38	102	29	0.32	46	2.22	9	0.31	96	8	0.25	66	0	163.74	20.69	70100.61	1.13	488	0.05	3894.48	3387.95	0.28	28	59	69	0.2	201	287	102	21	146	48.44	90	Y
591	1	5	1	0	0	8	3	0.43	4	2.0	2	0.67	10	3	1.0	7	0	9.57	8.75	732.92	0.03	22	0.11	40.72	83.76	1.0	2	4	9	0.33	7	15	4	10	9	0.0	7	N
343	12	5	5	0	14	6	3	0.14	2	3.0	2	0.67	13	3	1.0	22	1	39.97	14.79	8738.67	0.2	107	0.07	485.48	591.02	1.0	2	3	12	0.06	46	61	28	18	49	38.89	22	N
110	1	7	2	0	0	12	4	0.36	6	2.0	4	1.0	16	1	0.0	11	0	28.49	13.18	4947.97	0.13	83	0.08	274.89	375.46	0.25	3	6	14	0.31	41	42	14	9	13	0.0	11	N
462	3	3	0	1	2	4	2	0.17	2	2.0	1	0.5	6	1	0.0	11	2	25.04	7.33	1346.57	0.06	47	0.14	74.81	183.62	0.5	1	2	6	0.11	22	25	9	6	18	21.43	12	N
187	14	3	2	0	12	4	2	0.05	2	2.0	2	1.0	14	1	0.0	41	0	75.92	28.31	60857.94	0.72	343	0.04	3381.0	2149.51	0.5	1	2	14	0.03	151	192	56	21	68	22.64	41	N
494	15	17	2	0	2	24	9	0.31	8	3.0	5	0.56	24	9	1.0	29	1	47.16	15.35	11107.27	0.24	136	0.07	617.07	723.78	1.0	8	12	17	0.19	57	79	26	14	47	6.45	29	N
298	2	13	8	2	0	12	8	0.21	6	2.0	8	1.0	33	5	0.57	37	1	41.04	18.7	14355.42	0.26	134	0.05	797.52	767.54	0.63	3	6	27	0.19	57	77	32	21	42	5.13	39	N
342	2	9	2	1	3	16	5	0.5	8	2.0	2	0.4	23	1	0.0	9	0	13.72	23.38	7494.65	0.11	66	0.04	416.37	320.63	0.2	4	8	20	0.31	33	33	12	17	16	30.77	10	N
166	1	15	3	0	0	28	8	0.28	14	2.0	6	0.75	32	6	0.71	29	2	28.38	26.96	20624.52	0.26	141	0.04	1145.81	765.1	0.75	7	14	26	0.26	62	79	23	20	31	0.0	29	N
250	0	7	2	0	0	12	4	0.24	6	2.0	3	0.75	13	1	0.0	17	2	25.55	11.15	3178.67	0.09	63	0.09	176.59	284.98	0.25	3	6	11	0.22	29	34	13	10	18	0.0	17	N
539	8	143	14	3	0	264	73	0.51	128	2.06	60	0.82	357	15	0.19	139	2	133.5	60.04	481241.52	2.67	1061	0.02	26735.64	8015.42	0.21	68	132	286	0.48	507	554	152	36	151	2.11	142	N
51	1	11	0	0	0	16	6	0.55	6	2.67	1	0.17	19	5	0.8	11	0	8.91	22.4	4472.22	0.07	47	0.04	248.46	199.65	0.83	5	8	15	0.46	16	31	5	14	13	0.0	11	N
486	1	3	1	0	0	4	2	0.18	2	2.0	2	1.0	8	1	0.0	11	1	22.15	6.4	907.38	0.05	34	0.16	50.41	141.78	0.5	1	2	8	0.15	16	18	10	8	13	0.0	11	N
357	0	3	2	0	0	4	2	0.33	2	2.0	2	1.0	8	1	0.0	6	2	11.42	6.67	507.65	0.03	20	0.15	28.2	76.15	0.5	1	2	8	0.29	10	10	6	8	7	0.0	6	N
432	1	5	4	0	0	8	3	0.25	4	2.0	2	0.67	13	1	0.0	12	2	14.42	12.38	2207.86	0.06	42	0.08	122.66	178.41	0.33	2	4	12	0.21	18	24	8	11	14	0.0	12	N
305	6	45	11	2	0	86	23	0.32	42	2.05	19	0.83	112	19	0.82	69	2	61.49	38.76	92377.54	0.79	377	0.03	5132.09	2383.37	0.83	22	43	91	0.29	161	216	54	26	78	2.82	71	N
515	13	21	2	3	33	36	11	0.16	16	2.25	4	0.36	39	5	0.4	64	1	62.91	28.21	50051.79	0.59	284	0.04	2780.66	1774.41	0.45	10	18	30	0.1	130	154	53	23	114	36.0	67	N
627	6	5	3	0	0	8	3	0.14	4	2.0	3	1.0	15	1	0.0	21	2	39.65	16.43	10701.74	0.22	126	0.06	594.54	651.41	0.33	2	4	14	0.11	46	80	21	15	28	0.0	21	N
639	7	5	0	0	2	8	3	0.27	4	2.0	1	0.33	9	1	0.0	11	0	28.36	9.33	2470.53	0.09	57	0.11	137.25	264.7	0.33	2	4	8	0.14	28	29	15	10	21	15.38	11	N
556	2	9	1	0	0	14	5	0.63	6	2.33	4	0.8	18	4	0.75	8	1	7.35	21.12	3281.21	0.05	38	0.05	182.29	155.32	0.8	4	7	15	0.45	13	25	4	13	11	0.0	8	N
131	1	3	2	0	3	4	2	0.29	2	2.0	2	1.0	7	1	0.0	7	0	27.56	6.38	1120.04	0.06	40	0.16	62.22	175.69	0.5	1	2	7	0.17	17	23	12	9	12	30.0	7	N
76	5	9	3	3	1	16	5	0.26	8	2.0	2	0.4	18	1	0.0	16	0	17.63	24.81	10852.6	0.15	91	0.04	602.92	437.47	0.2	4	8	15	0.19	43	48	13	15	26	20.0	19	N
287	2	15	1	0	0	24	8	0.33	10	2.4	2	0.25	27	7	0.86	24	3	10.04	45.0	20327.14	0.15	95	0.02	1129.29	451.71	0.88	7	12	21	0.3	45	50	9	18	27	0.0	24	N
288	0	7	2	0	0	12	4	0.24	6	2.0	3	0.75	13	1	0.0	17	2	25.96	11.15	3229.13	0.1	64	0.09	179.4	289.51	0.25	3	6	11	0.22	29	35	13	10	18	0.0	17	N
558	7	10	4	2	0	8	6	0.29	2	4.0	4	0.67	16	4	0.6	19	0	27.09	15.5	6507.43	0.14	80	0.06	361.52	419.83	0.67	3	4	12	0.21	31	49	19	19	29	9.52	21	N
505	17	23	2	1	15	44	12	0.17	22	2.0	1	0.08	51	1	0.0	68	0	160.24	23.38	87570.07	1.25	536	0.04	4865.0	3745.93	0.08	11	22	41	0.12	236	300	106	21	102	19.05	69	Y
402	0	7	2	0	0	12	4	0.33	6	2.0	2	0.5	15	1	0.0	12	0	15.35	20.67	6557.23	0.11	66	0.05	364.29	317.29	0.25	3	6	13	0.31	31	35	12	16	13	0.0	12	N
521	1	3	1	0	0	4	2	0.22	2	2.0	2	1.0	6	1	0.0	9	0	11.82	10.83	1386.67	0.04	32	0.09	77.04	128.0	0.5	1	2	6	0.18	13	19	6	10	11	0.0	9	N
260	6	7	2	2	7	12	4	0.14	6	2.0	2	0.5	17	1	0.0	26	0	27.15	19.13	9929.59	0.17	108	0.05	551.64	519.19	0.25	3	6	15	0.1	51	57	16	12	42	25.71	28	N
300	2	3	0	1	0	4	2	0.18	2	2.0	1	0.5	6	1	0.0	10	2	14.55	10.56	1623.78	0.05	35	0.09	90.21	153.73	0.5	1	2	6	0.14	13	22	8	13	14	9.09	11	N
375	7	11	4	0	7	18	6	0.17	8	2.25	5	0.83	29	4	0.6	35	0	63.04	29.85	56178.07	0.63	305	0.03	3121.0	1881.83	0.67	5	9	25	0.12	145	160	51	21	50	16.67	35	N
39	0	9	1	0	4	12	5	0.26	4	3.0	3	0.6	14	5	1.0	19	3	30.08	11.53	3998.33	0.12	70	0.09	222.13	346.79	1.0	4	6	11	0.21	28	42	17	14	24	17.39	19	N
113	1	5	2	0	1	6	3	0.43	2	3.0	3	1.0	8	3	1.0	7	0	19.38	5.06	496.63	0.03	24	0.2	27.59	98.1	1.0	2	3	7	0.3	9	15	8	9	10	12.5	7	N
585	1	7	0	0	1	12	4	0.31	6	2.0	1	0.25	14	1	0.0	13	1	14.3	23.27	7746.14	0.11	70	0.04	430.34	332.84	0.25	3	6	12	0.25	32	38	11	16	16	7.14	13	N
469	8	3	2	0	1	4	2	0.15	2	2.0	2	1.0	7	1	0.0	13	1	24.36	8.77	1873.26	0.07	46	0.11	104.07	213.62	0.5	1	2	7	0.09	19	27	13	12	23	7.14	13	N
631	3	9	1	0	0	16	5	0.28	8	2.0	2	0.4	20	1	0.0	18	3	32.36	14.08	6418.99	0.15	92	0.07	356.61	455.79	0.2	4	8	17	0.23	39	53	18	13	22	0.0	18	N
65	24	29	3	0	34	52	15	0.18	24	2.17	6	0.4	63	5	0.29	83	0	88.12	40.15	142018.98	1.18	558	0.02	7889.94	3537.64	0.33	14	26	50	0.12	262	296	62	19	126	29.06	83	N
356	5	5	0	2	0	8	3	0.16	4	2.0	1	0.33	10	1	0.0	17	2	19.77	16.0	5061.8	0.11	69	0.06	281.21	316.36	0.33	2	4	9	0.12	32	37	12	12	25	10.53	19	N
478	6	9	1	2	4	16	5	0.36	8	2.0	2	0.4	16	1	0.0	12	0	15.86	20.0	6345.71	0.11	66	0.05	352.54	317.29	0.2	4	8	13	0.2	30	36	12	16	25	33.33	14	N
517	0	3	1	0	0	4	2	0.5	2	2.0	2	1.0	6	1	0.0	4	1	12.17	8.4	858.37	0.03	25	0.12	47.69	102.19	0.5	1	2	6	0.4	7	18	5	12	5	0.0	4	N
429	3	5	1	0	0	6	3	0.21	2	3.0	2	0.67	8	3	1.0	14	1	20.9	8.67	1569.62	0.06	39	0.12	87.2	181.11	1.0	2	3	7	0.17	16	23	12	13	18	0.0	14	N
444	7	13	3	0	6	24	7	0.33	12	2.0	4	0.57	32	1	0.0	21	0	32.59	13.12	5614.09	0.14	91	0.08	311.89	427.74	0.14	6	12	27	0.27	42	49	16	10	26	22.22	21	N
195	5	9	2	0	7	16	5	0.17	8	2.0	5	1.0	19	5	1.0	29	1	43.84	18.6	15166.52	0.27	146	0.05	842.58	815.4	1.0	4	8	16	0.12	62	84	30	18	42	19.44	29	Y
586	0	3	1	0	0	4	2	0.5	2	2.0	2	1.0	6	1	0.0	4	1	9.51	3.0	85.59	0.01	9	0.33	4.75	28.53	0.5	1	2	6	0.4	3	6	3	6	5	0.0	4	N
564	10	5	2	0	0	8	3	0.18	4	2.0	3	1.0	10	1	0.0	17	1	27.85	13.33	4951.8	0.12	73	0.08	275.1	371.38	0.33	2	4	9	0.11	30	43	18	16	28	0.0	17	N
240	8	3	2	0	1	4	2	0.14	2	2.0	2	1.0	8	1	0.0	14	1	31.25	9.28	2692.01	0.1	61	0.11	149.56	290.05	0.5	1	2	8	0.08	27	34	16	11	24	6.67	14	N
133	1	5	1	0	0	8	3	0.38	4	2.0	1	0.33	10	1	0.0	8	1	13.45	12.44	2082.85	0.06	37	0.08	115.71	167.37	0.33	2	4	9	0.3	16	21	9	14	10	0.0	8	N
175	2	7	2	0	0	10	4	0.4	4	2.5	2	0.5	13	1	0.0	10	1	16.12	14.3	3299.03	0.08	51	0.07	183.28	230.7	0.25	3	5	11	0.31	22	29	10	13	13	0.0	10	N
111	14	9	7	0	7	4	7	0.17	2	2.0	7	1.0	23	1	0.0	42	0	35.76	24.62	21677.08	0.29	156	0.04	1204.28	880.44	0.14	1	2	18	0.11	68	88	29	21	64	14.29	42	N
576	1	11	0	0	0	20	6	0.26	10	2.0	1	0.17	23	6	1.0	23	0	23.89	25.29	15285.15	0.2	116	0.04	849.17	604.3	1.0	5	10	19	0.24	43	73	17	20	25	0.0	23	N
202	6	3	1	0	0	4	2	0.17	2	2.0	2	1.0	6	1	0.0	12	1	19.81	9.82	1909.77	0.06	43	0.1	106.1	194.51	0.5	1	2	6	0.11	18	25	11	12	19	0.0	12	N
482	3	3	5	2	3	4	2	0.15	2	2.0	2	1.0	10	1	0.0	11	1	34.58	14.03	6802.76	0.16	97	0.07	377.93	485.0	0.5	1	2	10	0.1	41	56	19	13	20	31.25	13	N
567	2	5	5	0	0	8	3	0.18	4	2.0	3	1.0	15	1	0.0	17	3	23.84	12.69	3840.79	0.1	66	0.08	213.38	302.61	0.33	2	4	14	0.15	30	36	13	11	20	0.0	17	N
421	5	9	0	3	9	14	5	0.28	6	2.33	1	0.2	16	5	1.0	15	0	26.32	13.68	4923.53	0.12	72	0.07	273.53	360.0	1.0	4	7	13	0.15	31	41	17	15	33	44.44	18	N
247	15	9	1	0	10	16	5	0.13	8	2.0	5	1.0	23	1	0.0	39	1	69.33	25.12	43734.03	0.58	296	0.04	2429.67	1741.26	0.2	4	8	20	0.08	135	161	43	16	65	20.41	39	N
618	1	9	3	0	0	14	5	0.24	6	2.33	3	0.6	23	5	1.0	21	2	24.27	24.0	13980.48	0.19	111	0.04	776.69	582.52	1.0	4	7	20	0.22	48	63	19	19	23	0.0	21	N
248	11	7	2	0	0	12	4	0.21	6	2.0	4	1.0	14	1	0.0	19	1	35.9	13.0	6067.94	0.16	91	0.08	337.11	466.76	0.25	3	6	12	0.13	39	52	21	14	31	0.0	19	N
625	1	3	1	0	0	4	2	0.22	2	2.0	2	1.0	6	1	0.0	9	0	19.34	12.31	2929.74	0.08	49	0.08	162.76	238.04	0.5	1	2	6	0.18	20	29	13	16	11	0.0	9	N
584	0	9	1	0	3	12	5	0.29	4	3.0	3	0.6	14	5	1.0	17	2	28.03	10.78	3258.16	0.1	61	0.09	181.01	302.21	1.0	4	6	11	0.24	23	38	16	15	21	15.0	17	N
37	5	7	2	0	1	10	4	0.33	4	2.5	2	0.5	13	3	0.67	12	2	23.58	15.75	5849.31	0.12	73	0.06	324.96	371.38	0.75	3	5	11	0.21	28	45	16	18	19	7.69	12	N
649	19	13	3	5	19	24	7	0.23	12	2.0	4	0.57	29	5	0.67	26	0	23.19	28.88	19337.41	0.22	125	0.03	1074.3	669.69	0.71	6	12	24	0.1	55	70	20	21	70	48.0	31	N
612	19	21	8	0	5	36	11	0.25	16	2.25	8	0.73	44	3	0.2	44	1	67.22	31.21	65489.41	0.7	324	0.03	3638.3	2098.14	0.27	10	18	35	0.16	136	188	61	28	69	10.2	44	N
56	2	9	0	0	0	16	5	0.45	8	2.0	1	0.2	18	4	0.75	11	0	7.24	21.0	3192.0	0.05	38	0.05	177.33	152.0	0.8	4	8	15	0.36	14	24	4	12	14	0.0	11	N
339	3	7	0	0	0	10	4	0.4	4	2.5	1	0.25	12	3	0.67	10	1	10.84	13.71	2039.01	0.05	35	0.07	113.28	148.68	0.75	3	5	10	0.29	16	19	7	12	14	0.0	10	N
177	0	3	1	0	0	4	2	0.33	2	2.0	2	1.0	6	1	0.0	6	1	11.86	8.67	890.92	0.03	27	0.12	49.5	102.8	0.5	1	2	6	0.29	13	14	6	8	7	0.0	6	N
655	80	23	2	10	18	36	12	0.19	14	2.57	7	0.58	44	8	0.64	54	0	64.48	36.58	86270.84	0.79	368	0.03	4792.82	2358.66	0.67	11	18	34	0.07	166	202	59	26	163	34.15	64	Y
490	32	24	2	1	8	14	19	0.23	6	2.33	18	0.95	58	1	0.0	80	1	41.45	45.39	85416.04	0.63	304	0.02	4745.34	1881.71	0.05	4	7	41	0.16	123	181	42	31	122	10.11	81	N
531	8	11	6	0	11	18	6	0.15	8	2.25	4	0.67	24	3	0.4	39	1	49.03	15.89	12381.56	0.26	133	0.06	687.86	779.11	0.5	5	9	20	0.1	56	77	37	21	59	22.0	39	N
400	1	5	1	0	0	8	3	0.38	4	2.0	2	0.67	10	3	1.0	8	0	11.85	10.21	1236.07	0.04	28	0.1	68.67	121.01	1.0	2	4	9	0.3	11	17	7	13	10	0.0	8	N
370	15	25	8	2	21	46	13	0.16	22	2.09	8	0.62	61	7	0.5	81	4	105.63	27.36	79066.26	0.96	443	0.04	4392.57	2889.94	0.54	12	23	50	0.11	185	258	71	21	120	22.12	83	N
158	1	3	1	0	0	4	2	0.25	2	2.0	2	1.0	7	1	0.0	8	2	14.35	10.4	1552.49	0.05	33	0.1	86.25	149.28	0.5	1	2	7	0.2	16	17	10	13	10	0.0	8	N
125	20	19	8	0	7	36	10	0.22	18	2.0	9	0.9	44	3	0.22	46	1	79.08	27.5	59806.2	0.72	335	0.04	3322.57	2174.77	0.3	9	18	36	0.14	143	192	65	25	74	13.21	46	N
500	4	5	1	0	4	8	3	0.25	4	2.0	1	0.33	9	3	1.0	12	0	16.48	8.25	1121.45	0.05	32	0.12	62.3	135.93	1.0	2	4	8	0.14	12	20	8	11	21	25.0	12	N
274	1	5	3	2	1	8	3	0.3	4	2.0	3	1.0	11	1	0.0	8	0	22.95	7.27	1213.88	0.06	38	0.14	67.44	166.91	0.33	2	4	10	0.23	16	22	11	10	13	27.27	10	N
664	1	13	1	0	0	22	7	0.41	10	2.2	6	0.86	24	6	0.83	17	3	44.6	12.75	7250.82	0.19	110	0.08	402.82	568.69	0.86	6	11	19	0.37	51	59	24	12	19	0.0	17	N
338	0	9	0	0	0	16	5	0.45	8	2.0	1	0.2	17	3	0.5	11	2	16.86	17.14	4949.88	0.1	63	0.06	274.99	288.85	0.6	4	8	14	0.42	29	34	11	13	12	0.0	11	N
406	17	51	6	35	159	56	33	0.13	24	2.33	27	0.82	127	13	0.38	218	0	109.99	72.75	582205.62	2.67	1054	0.01	32344.76	8002.45	0.39	16	28	96	0.12	452	602	146	47	268	47.09	253	N
614	48	5	5	0	21	8	3	0.09	4	2.0	1	0.33	21	1	0.0	32	3	93.12	15.4	22083.6	0.48	239	0.06	1226.87	1434.0	0.33	2	4	20	0.03	110	129	50	14	102	39.62	32	N
42	7	8	5	0	0	4	6	0.21	2	2.0	5	0.83	19	1	0.0	28	1	34.79	13.73	6559.11	0.16	86	0.07	364.4	477.69	0.17	1	2	15	0.17	34	52	26	21	36	0.0	28	Y
21	27	11	13	2	50	20	6	0.1	10	2.0	4	0.67	35	1	0.0	61	1	164.89	6.87	7793.81	0.38	182	0.15	432.99	1133.65	0.17	5	10	31	0.04	80	102	64	11	164	46.02	63	N
142	7	85	7	4	0	168	43	0.31	84	2.0	27	0.63	232	18	0.4	136	0	170.88	39.94	272550.45	2.27	920	0.03	15141.69	6824.42	0.42	42	84	191	0.29	426	494	144	27	148	2.86	140	N
61	3	3	2	0	0	4	2	0.17	2	2.0	2	1.0	8	1	0.0	12	1	19.16	6.19	733.44	0.04	29	0.16	40.75	118.54	0.5	1	2	8	0.13	11	18	8	9	16	0.0	12	N
317	2	5	2	1	3	8	3	0.21	4	2.0	1	0.33	12	1	0.0	13	1	17.5	12.5	2734.06	0.07	46	0.08	151.89	218.72	0.33	2	4	11	0.15	20	26	12	15	20	23.53	14	Y
465	5	69	8	0	0	130	35	0.54	62	2.1	11	0.31	141	19	0.53	65	0	70.75	49.5	173359.85	1.17	526	0.02	9631.1	3502.22	0.54	34	65	108	0.44	204	322	68	33	80	0.0	65	N
438	0	3	1	0	0	4	2	0.14	2	2.0	2	1.0	5	1	0.0	14	1	20.76	12.27	3126.53	0.08	58	0.08	173.7	254.75	0.5	1	2	5	0.13	27	31	11	10	15	0.0	14	N
183	10	3	5	2	0	4	2	0.07	2	2.0	2	1.0	9	1	0.0	26	0	65.33	14.63	13972.73	0.32	175	0.07	776.26	955.4	0.5	1	2	9	0.05	78	97	32	12	39	7.14	28	N
122	10	12	2	0	18	16	7	0.18	8	2.0	3	0.43	25	1	0.0	40	1	60.7	32.98	66017.11	0.67	330	0.03	3667.62	2001.81	0.14	4	8	20	0.1	155	175	47	20	69	31.03	40	N
677	1	7	3	0	0	10	4	0.4	4	2.5	3	0.75	16	3	0.67	10	3	18.06	11.85	2534.72	0.07	45	0.08	140.82	213.97	0.75	3	5	14	0.33	22	23	13	14	12	0.0	10	N
90	1	3	3	1	0	4	2	0.25	2	2.0	2	1.0	8	1	0.0	7	0	17.31	5.5	523.51	0.03	25	0.18	29.08	95.18	0.5	1	2	8	0.2	11	14	7	7	10	12.5	8	N
346	0	3	1	1	0	4	2	0.29	2	2.0	1	0.5	7	1	0.0	6	0	15.09	5.83	513.33	0.03	22	0.17	28.52	88.0	0.5	1	2	7	0.25	7	15	6	10	8	14.29	7	N
103	10	3	2	0	8	4	2	0.13	2	2.0	2	1.0	15	1	0.0	16	1	60.96	16.47	16530.21	0.33	185	0.06	918.35	1003.86	0.5	1	2	15	0.06	76	109	30	13	35	33.33	16	N
671	11	5	6	0	27	8	3	0.1	4	2.0	1	0.33	22	1	0.0	31	2	87.22	17.4	26406.88	0.51	252	0.06	1467.05	1517.64	0.33	2	4	21	0.04	116	136	50	15	70	46.55	31	N
613	1	15	0	0	0	22	8	0.42	8	2.75	1	0.13	25	6	0.71	19	1	7.74	101.06	79044.51	0.26	161	0.01	4391.36	782.13	0.75	7	11	19	0.38	77	84	8	21	21	0.0	19	N
483	1	11	2	0	0	18	6	0.5	8	2.25	2	0.33	22	6	1.0	12	0	11.97	25.0	7483.01	0.1	61	0.04	415.72	299.32	1.0	5	9	18	0.43	25	36	10	20	14	0.0	12	N
502	0	3	1	0	0	4	2	0.5	2	2.0	2	1.0	6	1	0.0	4	1	11.82	8.8	915.2	0.03	26	0.11	50.84	104.0	0.5	1	2	6	0.4	8	18	5	11	5	0.0	4	N
180	1	5	1	0	0	8	3	0.43	4	2.0	2	0.67	10	3	1.0	7	0	10.91	8.8	844.8	0.03	24	0.11	46.93	96.0	1.0	2	4	9	0.33	8	16	5	11	9	0.0	7	N
411	3	3	0	0	1	4	2	0.17	2	2.0	1	0.5	5	1	0.0	12	1	15.37	14.0	3013.13	0.07	49	0.07	167.4	215.22	0.5	1	2	5	0.12	21	28	9	12	17	7.69	12	N
468	48	5	7	2	26	6	3	0.06	2	3.0	2	0.67	14	3	1.0	51	0	113.81	16.76	31957.74	0.64	296	0.06	1775.43	1907.11	1.0	2	3	13	0.02	138	158	70	17	128	35.44	53	N
257	0	3	2	0	0	4	2	0.22	2	2.0	2	1.0	8	1	0.0	9	2	16.25	8.89	1283.82	0.05	34	0.11	71.32	144.43	0.5	1	2	8	0.2	16	18	9	10	10	0.0	9	N
412	41	31	2	3	22	54	16	0.21	24	2.25	4	0.25	65	3	0.13	73	0	67.09	44.63	133660.73	1.0	466	0.02	7425.6	2994.64	0.19	15	27	51	0.11	206	260	60	26	140	25.51	76	N
384	0	3	1	0	0	4	2	0.18	2	2.0	2	1.0	6	1	0.0	11	0	15.77	6.87	745.37	0.04	26	0.15	41.41	108.42	0.5	1	2	6	0.17	11	15	8	10	12	0.0	11	N
262	2	3	3	0	0	4	2	0.29	2	2.0	2	1.0	7	1	0.0	7	0	19.12	3.0	172.08	0.02	16	0.33	9.56	57.36	0.5	1	2	7	0.2	6	10	6	6	10	0.0	7	N
106	8	3	5	1	3	4	2	0.07	2	2.0	2	1.0	9	1	0.0	28	0	72.35	9.93	7127.8	0.24	140	0.1	395.99	718.1	0.5	1	2	9	0.02	67	73	27	8	106	12.5	29	Y
481	10	12	7	3	1	4	9	0.18	2	2.0	8	0.89	28	1	0.0	46	0	54.76	21.31	24859.27	0.39	191	0.05	1381.07	1166.73	0.11	1	2	21	0.15	75	116	44	25	61	8.0	49	Y
530	4	3	4	1	3	4	2	0.29	2	2.0	2	1.0	8	1	0.0	6	0	21.33	4.5	432.0	0.03	24	0.22	24.0	96.0	0.5	1	2	8	0.13	9	15	8	8	15	40.0	7	N
109	1	9	0	0	0	16	5	0.45	8	2.0	1	0.2	18	5	1.0	11	0	8.42	20.4	3502.14	0.06	42	0.05	194.56	171.67	1.0	4	8	15	0.38	17	25	5	12	13	0.0	11	N
53	2	5	3	0	0	8	3	0.27	4	2.0	3	1.0	10	1	0.0	11	0	18.35	8.33	1274.38	0.05	36	0.12	70.8	152.93	0.33	2	4	9	0.21	15	21	9	10	14	0.0	11	N
662	8	7	3	1	6	10	4	0.27	4	2.5	2	0.5	13	3	0.67	14	0	31.08	14.73	6740.46	0.15	86	0.07	374.47	457.69	0.75	3	5	11	0.07	36	50	22	18	54	33.33	15	Y
141	1	7	3	0	0	10	4	0.36	4	2.5	2	0.5	14	3	0.67	11	1	24.61	12.71	3973.8	0.1	62	0.08	220.77	312.75	0.75	3	5	12	0.31	27	35	17	16	13	0.0	11	N
475	42	24	3	8	19	24	16	0.18	10	2.4	10	0.63	50	7	0.4	83	1	44.12	58.5	150993.43	0.86	424	0.02	8388.52	2581.08	0.44	7	12	36	0.1	189	235	42	26	153	24.55	91	N
322	8	5	2	0	2	8	3	0.2	4	2.0	3	1.0	12	1	0.0	15	3	29.67	10.11	3033.33	0.1	60	0.1	168.52	300.0	0.33	2	4	11	0.12	26	34	18	14	26	11.76	15	N
228	1	7	1	0	0	12	4	0.67	6	2.0	2	0.5	14	4	1.0	6	0	10.28	10.0	1027.99	0.03	27	0.1	57.11	102.8	1.0	3	6	12	0.5	8	19	4	10	8	0.0	6	N
394	11	13	4	12	0	24	7	0.11	12	2.0	4	0.57	32	1	0.0	49	0	96.31	19.66	37229.33	0.63	304	0.05	2068.3	1893.56	0.14	6	12	27	0.1	145	159	59	16	73	19.67	61	Y
282	4	3	0	1	3	4	2	0.2	2	2.0	1	0.5	6	1	0.0	9	0	18.85	8.89	1489.65	0.06	41	0.11	82.76	167.59	0.5	1	2	6	0.11	20	21	9	8	18	30.77	10	N
320	27	25	20	0	0	4	23	0.29	2	2.0	22	0.96	51	1	0.0	79	1	54.19	28.96	45461.48	0.52	243	0.03	2525.64	1569.64	0.04	1	2	30	0.21	92	151	54	34	107	0.0	79	N
372	7	7	4	0	3	4	5	0.14	2	2.0	5	1.0	16	1	0.0	36	1	44.89	14.07	8885.44	0.21	115	0.07	493.64	631.56	0.2	1	2	13	0.11	51	64	29	16	47	7.69	36	N
280	23	13	7	2	25	22	7	0.2	10	2.2	6	0.86	31	3	0.33	33	1	34.18	27.98	26767.81	0.32	167	0.04	1487.1	956.56	0.43	6	11	26	0.08	73	94	30	23	84	45.0	35	N
89	0	5	0	0	0	8	3	0.5	4	2.0	1	0.33	9	1	0.0	6	1	15.36	4.9	368.89	0.03	21	0.2	20.49	75.28	0.33	2	4	8	0.43	7	14	5	7	7	0.0	6	N
641	23	13	12	1	9	22	7	0.19	10	2.2	7	1.0	37	5	0.67	35	0	55.33	15.94	14063.19	0.29	154	0.06	781.29	882.1	0.71	6	11	32	0.1	62	92	35	18	69	22.22	36	N
143	8	3	5	0	0	4	2	0.13	2	2.0	2	1.0	13	1	0.0	16	0	47.11	7.37	2557.63	0.12	73	0.14	142.09	347.11	0.5	1	2	13	0.08	35	38	19	8	25	0.0	16	N
98	18	15	8	0	5	28	8	0.22	14	2.0	7	0.88	35	3	0.29	37	1	64.45	24.23	37848.02	0.52	250	0.04	2102.67	1561.98	0.38	7	14	29	0.13	105	145	52	24	61	11.9	37	N
319	56	36	19	0	50	40	24	0.17	20	2.0	18	0.75	93	9	0.35	141	1	87.72	51.91	236376.96	1.52	657	0.02	13132.05	4553.49	0.38	10	20	71	0.09	292	365	90	32	258	26.18	141	Y
367	8	13	2	2	9	22	7	0.25	10	2.2	2	0.29	28	3	0.33	26	2	22.75	41.68	39528.58	0.32	177	0.02	2196.03	948.29	0.43	6	11	23	0.15	72	105	19	22	46	29.73	28	N
544	2	5	3	1	1	8	3	0.2	4	2.0	3	1.0	15	1	0.0	14	0	33.76	11.7	4621.5	0.13	79	0.09	256.75	395.0	0.33	2	4	14	0.16	39	40	20	12	19	12.5	15	N
273	5	3	3	0	2	4	2	0.15	2	2.0	2	1.0	9	1	0.0	13	1	28.35	11.7	3880.98	0.11	69	0.09	215.61	331.71	0.5	1	2	9	0.1	27	42	15	13	21	13.33	13	N
350	1	7	0	0	0	12	4	0.4	6	2.0	1	0.25	16	1	0.0	10	3	8.55	23.4	4683.66	0.07	48	0.04	260.2	200.16	0.25	3	6	14	0.33	18	30	5	13	12	0.0	10	N
418	2	15	4	3	0	20	9	0.43	10	2.0	7	0.78	33	4	0.38	18	0	19.75	23.8	11186.0	0.16	94	0.04	621.44	470.0	0.44	5	10	26	0.2	42	52	15	17	44	14.29	21	N
668	2	3	2	0	0	4	2	0.13	2	2.0	2	1.0	8	1	0.0	15	0	25.27	11.39	3280.22	0.1	62	0.09	182.23	287.92	0.5	1	2	8	0.11	29	33	14	11	18	0.0	15	N
593	27	39	7	2	35	62	20	0.22	24	2.58	10	0.5	66	12	0.58	87	2	92.24	23.83	52396.16	0.73	337	0.04	2910.9	2198.44	0.6	19	33	48	0.13	143	194	69	23	152	29.84	89	N
45	12	5	2	0	13	8	3	0.16	4	2.0	2	0.67	16	1	0.0	19	1	58.18	15.45	13896.4	0.3	161	0.06	772.02	899.18	0.33	2	4	15	0.07	68	93	33	15	45	40.63	19	N
264	0	5	0	3	0	8	1	0.06	4	2.0	1	1.0	12	1	0.0	13	0	11.89	35.56	15025.45	0.14	91	0.03	834.75	422.59	1.0	2	4	11	0.06	40	51	9	16	17	18.75	16	N
60	16	15	9	4	2	12	9	0.23	4	3.0	7	0.78	33	5	0.5	36	0	41.98	23.21	22625.5	0.32	165	0.04	1256.97	974.64	0.56	4	6	26	0.15	65	100	35	25	59	14.29	40	N
19	2	3	1	0	1	4	2	0.29	2	2.0	2	1.0	5	1	0.0	7	0	17.79	5.63	562.94	0.03	24	0.18	31.27	100.08	0.5	1	2	5	0.18	9	15	8	10	11	12.5	7	N
209	2	3	0	0	0	4	2	0.11	2	2.0	1	0.5	5	1	0.0	18	0	30.71	12.86	5076.47	0.13	84	0.08	282.03	394.84	0.5	1	2	5	0.1	30	54	14	12	21	0.0	18	N
374	0	3	1	0	0	4	2	0.5	2	2.0	2	1.0	7	1	0.0	4	0	8.57	5.25	236.11	0.01	13	0.19	13.12	44.97	0.5	1	2	7	0.4	6	7	4	7	5	0.0	4	N
541	2	5	1	0	0	8	3	0.3	4	2.0	1	0.33	11	1	0.0	10	0	10.25	21.0	4519.69	0.07	49	0.05	251.09	215.22	0.33	2	4	10	0.23	21	28	7	14	13	0.0	10	N
222	43	39	20	1	35	56	22	0.2	24	2.33	17	0.77	98	5	0.19	107	0	97.32	33.04	106264.81	1.07	464	0.03	5903.6	3215.86	0.23	16	28	78	0.1	194	270	91	31	221	25.17	108	N
100	3	7	3	2	1	10	4	0.33	4	2.5	2	0.5	14	1	0.0	10	0	32.81	8.31	2263.1	0.09	55	0.12	125.73	272.48	0.25	3	5	12	0.24	23	32	18	13	17	23.08	12	N
221	30	36	21	1	6	32	27	0.22	16	2.0	27	1.0	78	8	0.27	122	1	63.2	42.84	115969.02	0.9	388	0.02	6442.72	2707.18	0.3	8	16	53	0.17	149	239	80	46	160	5.43	123	N
366	5	3	0	1	3	4	2	0.17	2	2.0	1	0.5	6	1	0.0	11	0	30.49	7.71	1814.59	0.08	52	0.13	100.81	235.23	0.5	1	2	6	0.1	24	28	14	9	21	26.67	12	N
101	0	5	3	0	0	8	3	0.38	4	2.0	3	1.0	15	1	0.0	8	0	17.66	11.5	2336.0	0.07	47	0.09	129.78	203.13	0.33	2	4	14	0.33	23	24	10	10	9	0.0	8	N
648	26	21	3	0	0	40	11	0.18	20	2.0	11	1.0	57	8	0.7	61	0	87.87	24.78	53973.44	0.73	359	0.04	2998.52	2177.73	0.73	10	20	48	0.13	158	201	51	16	88	0.0	61	N
16	2	17	1	0	0	30	9	0.56	14	2.14	2	0.22	31	9	1.0	16	0	10.13	32.58	10759.67	0.11	73	0.03	597.76	330.22	1.0	8	15	24	0.47	23	50	6	17	19	0.0	16	N
326	3	7	2	0	0	8	4	0.67	2	4.0	2	0.5	10	4	1.0	6	0	19.97	7.7	1183.73	0.05	35	0.13	65.76	153.73	1.0	3	4	8	0.4	14	21	10	11	10	0.0	6	N
243	4	37	4	0	6	54	20	0.4	22	2.45	7	0.35	74	12	0.58	50	2	25.8	70.29	127457.2	0.6	307	0.01	7080.96	1813.42	0.6	16	31	56	0.36	123	184	28	32	55	10.71	50	N
107	28	5	3	4	14	6	3	0.16	2	3.0	2	0.67	10	3	1.0	15	0	31.98	12.25	4798.75	0.13	77	0.08	266.6	391.73	1.0	2	3	9	0.04	35	42	20	14	77	54.55	19	Y
22	2	3	1	0	0	4	2	0.14	2	2.0	2	1.0	9	1	0.0	14	6	18.15	15.0	4084.22	0.09	63	0.07	226.9	272.28	0.5	1	2	9	0.12	30	33	10	10	17	0.0	14	N
396	9	11	3	0	10	20	6	0.18	10	2.0	3	0.5	24	3	0.4	33	1	43.84	34.34	51695.65	0.5	257	0.03	2871.98	1505.5	0.5	5	10	20	0.11	121	136	37	21	53	23.26	33	N
123	0	15	1	0	0	22	8	0.33	8	2.75	2	0.25	24	3	0.29	24	6	15.29	43.21	28547.12	0.22	136	0.02	1585.95	660.69	0.38	7	11	18	0.32	61	75	12	17	25	0.0	24	N
550	2	5	2	1	0	8	3	0.15	4	2.0	2	0.67	12	1	0.0	19	1	39.02	15.11	8909.79	0.2	108	0.07	494.99	589.62	0.33	2	4	11	0.13	48	60	27	17	23	5.0	20	N
453	1	9	0	0	0	16	5	0.31	8	2.0	1	0.2	19	1	0.0	16	1	25.24	14.54	5332.64	0.12	79	0.07	296.26	366.86	0.2	4	8	16	0.28	37	42	14	11	18	0.0	16	N
487	24	7	2	11	29	12	4	0.08	6	2.0	1	0.25	28	1	0.0	41	0	66.5	19.73	25890.47	0.44	224	0.05	1438.36	1312.19	0.25	3	6	26	0.04	81	143	39	19	106	49.38	52	N
642	5	5	1	0	7	8	3	0.18	4	2.0	1	0.33	11	1	0.0	17	2	20.73	8.73	1579.13	0.06	40	0.11	87.73	180.94	0.33	2	4	10	0.1	16	24	11	12	30	29.17	17	N
200	1	9	1	0	0	16	5	0.28	8	2.0	1	0.2	22	1	0.0	18	0	11.47	28.0	8990.21	0.11	72	0.04	499.46	321.08	0.2	4	8	19	0.25	32	40	8	14	20	0.0	18	N
120	19	13	3	4	21	24	7	0.23	12	2.0	4	0.57	29	5	0.67	27	0	21.89	30.39	20219.83	0.22	125	0.03	1123.32	665.24	0.71	6	12	24	0.1	55	70	19	21	72	48.08	31	N
201	1	7	1	0	0	12	4	0.25	6	2.0	1	0.25	15	1	0.0	16	1	13.27	21.0	5851.26	0.09	60	0.05	325.07	278.63	0.25	3	6	13	0.22	28	32	10	15	18	0.0	16	N
41	16	27	0	1	20	48	14	0.38	22	2.18	1	0.07	54	5	0.31	36	0	27.54	29.7	24290.93	0.27	174	0.03	1349.5	817.88	0.36	13	24	42	0.19	81	93	15	11	74	36.84	37	N
44	1	3	2	0	2	4	2	0.29	2	2.0	2	1.0	8	1	0.0	7	0	15.23	5.0	380.74	0.03	20	0.2	21.15	76.15	0.5	1	2	8	0.18	10	10	7	7	11	22.22	7	N
303	1	7	1	0	0	10	4	0.44	4	2.5	2	0.5	13	3	0.67	9	1	12.65	16.67	3515.14	0.07	46	0.06	195.29	210.91	0.75	3	5	11	0.36	20	26	9	15	11	0.0	9	N
606	11	7	1	0	0	12	4	0.2	6	2.0	4	1.0	12	1	0.0	20	1	34.43	13.3	6089.69	0.15	90	0.08	338.32	457.87	0.25	3	6	10	0.13	38	52	20	14	32	0.0	20	N
545	4	5	1	1	3	8	3	0.25	4	2.0	2	0.67	9	1	0.0	11	0	31.09	12.37	4760.62	0.13	75	0.08	264.48	384.7	0.33	2	4	8	0.15	33	42	20	15	20	26.67	12	N
271	1	11	2	0	0	18	6	0.5	8	2.25	2	0.33	21	6	1.0	12	0	12.67	21.85	6050.37	0.09	57	0.05	336.13	276.9	1.0	5	9	17	0.43	23	34	10	19	14	0.0	12	N
13	1	13	1	0	1	24	7	0.41	12	2.0	3	0.43	25	1	0.0	17	3	12.97	39.75	20489.85	0.17	111	0.03	1138.33	515.47	0.14	6	12	20	0.35	53	58	10	15	20	5.56	17	N
427	1	17	4	0	0	30	9	0.47	14	2.14	4	0.44	36	9	1.0	19	0	26.08	25.85	17423.93	0.22	125	0.04	968.0	674.04	1.0	8	15	29	0.43	47	78	20	22	21	0.0	19	N
173	4	7	3	0	1	12	4	0.44	6	2.0	4	1.0	13	1	0.0	9	0	19.64	5.5	594.0	0.04	27	0.18	33.0	108.0	0.25	3	6	11	0.27	11	16	8	8	15	10.0	9	N
557	1	5	5	1	0	8	3	0.14	4	2.0	3	1.0	15	1	0.0	21	0	41.65	8.64	3111.43	0.12	72	0.12	172.86	360.0	0.33	2	4	14	0.13	33	39	21	11	24	4.55	22	N
194	1	19	10	0	0	16	13	0.3	8	2.0	9	0.69	51	3	0.17	43	1	50.81	20.63	21613.73	0.35	176	0.05	1200.76	1047.94	0.23	4	8	40	0.29	75	101	40	22	45	0.0	43	N
315	1	3	2	0	0	4	2	0.13	2	2.0	2	1.0	7	1	0.0	15	1	16.95	16.5	4614.93	0.09	57	0.06	256.39	279.69	0.5	1	2	7	0.12	22	35	12	18	17	0.0	15	N
231	3	15	8	0	0	28	8	0.38	14	2.0	6	0.75	36	5	0.57	21	0	37.88	20.9	16545.99	0.26	141	0.05	919.22	791.67	0.63	7	14	30	0.15	66	75	30	19	55	0.0	21	N
115	1	3	1	0	0	4	2	0.4	2	2.0	2	1.0	7	1	0.0	5	3	10.99	6.4	449.97	0.02	19	0.16	25.0	70.31	0.5	1	2	7	0.29	8	11	5	8	7	0.0	5	N
267	2	7	0	0	0	12	4	0.67	6	2.0	1	0.25	13	4	1.0	6	0	7.22	13.33	1282.82	0.03	26	0.08	71.27	96.21	1.0	3	6	11	0.44	8	18	3	10	9	0.0	6	N
159	2	3	0	0	1	4	2	0.4	2	2.0	1	0.5	6	1	0.0	5	1	11.42	6.0	411.19	0.02	18	0.17	22.84	68.53	0.5	1	2	6	0.22	9	9	6	8	9	16.67	5	N
377	0	3	1	0	0	4	2	0.5	2	2.0	2	1.0	7	1	0.0	4	0	6.17	7.0	302.3	0.01	13	0.14	16.79	43.19	0.5	1	2	7	0.4	6	7	3	7	5	0.0	4	N
92	0	3	0	0	0	4	2	0.4	2	2.0	1	0.5	5	1	0.0	5	0	16.21	4.2	286.08	0.02	19	0.24	15.89	68.11	0.5	1	2	5	0.33	6	13	5	7	6	0.0	5	N
163	1	3	0	0	0	4	2	0.29	2	2.0	1	0.5	6	1	0.0	7	3	8.26	12.1	1210.0	0.03	25	0.08	67.22	100.0	0.5	1	2	6	0.22	11	14	5	11	9	0.0	7	N
281	0	9	0	1	0	16	5	0.45	8	2.0	1	0.2	17	3	0.5	10	2	16.86	17.14	4949.88	0.1	63	0.06	274.99	288.85	0.6	4	8	14	0.42	29	34	11	13	12	9.09	11	N
188	32	39	8	3	23	64	20	0.24	30	2.13	7	0.35	74	15	0.74	80	3	53.86	39.17	82648.01	0.7	325	0.03	4591.56	2109.85	0.75	17	32	56	0.14	142	183	58	32	146	24.53	83	N
74	4	3	1	0	2	4	2	0.29	2	2.0	2	1.0	6	1	0.0	7	0	16.5	6.0	593.95	0.03	26	0.17	33.0	98.99	0.5	1	2	6	0.14	12	14	7	7	14	22.22	7	N
8	28	27	12	0	10	44	14	0.27	18	2.44	11	0.79	57	9	0.62	51	0	68.42	21.88	32737.87	0.5	245	0.05	1818.77	1496.59	0.64	13	24	45	0.16	100	145	48	21	90	16.39	51	N
