# Supplementary material for: Enhancing software defect prediction: a framework with improved feature selection and ensemble machine learning
Source: PeerJ Comput Sci. 2024 Feb 28;10:e1860. doi: 10.7717/peerj-cs.1860 (PMC11636684; doi:10.7717/peerj-cs.1860)
Supplement: Supplemental Information 5 [file peerj-cs-10-1860-s005.xls]

	LOC_BLANK	BRANCH_COUNT	CALL_PAIRS	LOC_CODE_AND_COMMENT	LOC_COMMENTS	CONDITION_COUNT	CYCLOMATIC_COMPLEXITY	CYCLOMATIC_DENSITY	DECISION_COUNT	DECISION_DENSITY	DESIGN_COMPLEXITY	DESIGN_DENSITY	EDGE_COUNT	ESSENTIAL_COMPLEXITY	ESSENTIAL_DENSITY	LOC_EXECUTABLE	PARAMETER_COUNT	HALSTEAD_CONTENT	HALSTEAD_DIFFICULTY	HALSTEAD_EFFORT	HALSTEAD_ERROR_EST	HALSTEAD_LENGTH	HALSTEAD_LEVEL	HALSTEAD_PROG_TIME	HALSTEAD_VOLUME	MAINTENANCE_SEVERITY	MODIFIED_CONDITION_COUNT	MULTIPLE_CONDITION_COUNT	NODE_COUNT	NORMALIZED_CYLOMATIC_COMPLEXITY	NUM_OPERANDS	NUM_OPERATORS	NUM_UNIQUE_OPERANDS	NUM_UNIQUE_OPERATORS	NUMBER_OF_LINES	PERCENT_COMMENTS	LOC_TOTAL	Defective
309	0	3	1	0	0	4	2	0.4	2	2.0	2	1.0	6	1	0.0	5	3	17.11	5.14	452.57	0.03	22	0.19	25.14	88.0	0.5	1	2	6	0.33	8	14	7	9	6	0.0	5	N
334	25	13	15	0	19	12	9	0.16	6	2.0	9	1.0	38	1	0.0	57	0	59.57	22.33	29696.99	0.44	211	0.04	1649.83	1330.1	0.11	3	6	31	0.09	86	125	52	27	102	25.0	57	N
581	0	11	1	0	0	8	8	0.47	4	2.0	1	0.13	22	1	0.0	17	2	16.16	19.2	5956.4	0.1	66	0.05	330.91	310.23	0.13	2	4	16	0.44	24	42	10	16	18	0.0	17	N
192	5	23	9	1	1	44	12	0.24	22	2.0	9	0.75	61	10	0.82	50	2	55.26	29.75	48911.24	0.55	272	0.03	2717.29	1644.08	0.83	11	22	51	0.21	119	153	44	22	58	3.85	51	N
632	21	8	5	0	2	4	6	0.21	2	2.0	3	0.5	24	1	0.0	29	0	30.85	12.92	5147.38	0.13	79	0.08	285.97	398.51	0.17	1	2	20	0.11	31	48	18	15	53	6.45	29	N
661	13	11	0	2	9	20	6	0.26	10	2.0	1	0.17	22	1	0.0	21	0	25.45	30.07	23005.27	0.26	141	0.03	1278.07	765.1	0.17	5	10	18	0.13	63	78	22	21	46	34.38	23	N
574	2	5	3	0	0	8	3	0.25	4	2.0	3	1.0	10	1	0.0	12	0	18.35	8.33	1274.38	0.05	36	0.12	70.8	152.93	0.33	2	4	9	0.2	15	21	9	10	15	0.0	12	N
266	1	3	0	0	0	4	2	0.22	2	2.0	1	0.5	5	1	0.0	9	0	10.53	13.2	1834.45	0.05	34	0.08	101.91	138.97	0.5	1	2	5	0.18	11	23	5	12	11	0.0	9	N
307	14	17	7	8	6	24	9	0.25	10	2.4	5	0.56	33	5	0.5	28	0	51.55	12.0	7423.67	0.21	112	0.08	412.43	618.64	0.56	7	12	26	0.16	45	67	30	16	57	33.33	36	N
459	1	3	3	0	0	4	2	0.33	2	2.0	2	1.0	8	1	0.0	6	0	21.31	4.5	431.59	0.03	23	0.22	23.98	95.91	0.5	1	2	8	0.25	9	14	9	9	8	0.0	6	N
455	55	40	5	0	55	44	25	0.16	20	2.2	13	0.52	91	6	0.21	153	1	95.98	61.92	367939.9	1.98	841	0.02	20441.11	5942.58	0.24	12	22	68	0.09	379	462	101	33	288	26.44	153	Y
580	2	3	0	1	1	4	2	0.15	2	2.0	1	0.5	7	1	0.0	12	0	26.28	12.33	3997.78	0.11	75	0.08	222.1	324.14	0.5	1	2	7	0.12	37	38	12	8	17	14.29	13	N
437	2	7	2	0	0	12	4	0.33	6	2.0	1	0.25	15	1	0.0	12	0	14.41	15.0	3241.45	0.07	50	0.07	180.08	216.1	0.25	3	6	13	0.27	20	30	8	12	15	0.0	12	N
38	1	5	1	0	1	8	3	0.3	4	2.0	2	0.67	9	1	0.0	10	1	12.54	12.75	2038.87	0.05	37	0.08	113.27	159.91	0.33	2	4	8	0.23	17	20	8	12	13	9.09	10	N
63	10	7	0	3	10	12	4	0.16	6	2.0	1	0.25	15	1	0.0	22	0	49.56	15.25	11526.14	0.25	143	0.07	640.34	755.81	0.25	3	6	13	0.09	61	82	26	13	46	37.14	25	N
285	9	13	6	7	4	24	7	0.15	12	2.0	6	0.86	37	1	0.0	40	0	67.47	13.2	11756.11	0.3	149	0.08	653.12	890.61	0.14	6	12	32	0.11	66	83	45	18	61	21.57	47	Y
582	2	3	0	0	9	4	2	0.2	2	2.0	1	0.5	6	1	0.0	10	0	45.89	6.79	2118.25	0.1	68	0.15	117.68	311.78	0.5	1	2	6	0.09	33	35	17	7	22	47.37	10	N
354	2	11	1	7	1	16	6	0.24	6	2.67	3	0.5	19	5	0.8	18	0	43.77	11.31	5596.62	0.16	93	0.09	310.92	494.94	0.83	5	8	15	0.21	42	51	26	14	29	30.77	25	N
373	4	3	1	0	0	4	2	0.4	2	2.0	2	1.0	7	1	0.0	5	0	10.92	7.86	674.43	0.03	21	0.13	37.47	85.84	0.5	1	2	7	0.2	11	10	7	10	10	0.0	5	N
542	39	51	6	1	49	100	26	0.16	50	2.0	23	0.88	122	1	0.0	166	0	218.7	22.35	109272.46	1.63	671	0.04	6070.69	4888.5	0.04	25	50	98	0.1	304	367	136	20	263	23.15	167	Y
529	9	15	4	0	0	14	8	0.36	4	3.5	2	0.25	24	7	0.86	22	2	42.2	19.35	15809.6	0.27	144	0.05	878.31	816.83	0.88	5	9	18	0.25	60	84	31	20	32	0.0	22	N
352	24	5	4	2	15	8	3	0.08	4	2.0	3	1.0	16	1	0.0	35	1	43.87	24.97	27356.45	0.37	187	0.04	1519.8	1095.44	0.33	2	4	15	0.04	88	99	37	21	77	32.68	37	Y
162	8	5	0	1	8	8	3	0.43	2	4.0	1	0.33	7	1	0.0	6	0	15.72	11.0	1901.65	0.06	40	0.09	105.65	172.88	0.33	3	4	6	0.13	18	22	9	11	24	60.0	7	N
164	2	3	2	0	0	4	2	0.1	2	2.0	2	1.0	7	1	0.0	20	1	32.95	7.44	1824.39	0.08	51	0.13	101.36	245.18	0.5	1	2	7	0.09	23	28	17	11	23	0.0	20	N
304	6	7	3	3	5	12	4	0.5	6	2.0	4	1.0	13	1	0.0	5	0	23.69	4.5	479.73	0.04	28	0.22	26.65	106.61	0.25	3	6	11	0.2	12	16	8	6	20	61.54	8	N
534	0	7	0	0	0	12	4	0.29	6	2.0	1	0.25	13	1	0.0	14	2	13.04	18.56	4494.57	0.08	57	0.05	249.7	242.13	0.25	3	6	11	0.27	27	30	8	11	15	0.0	14	N
43	6	9	2	0	0	14	5	0.18	6	2.33	4	0.8	25	3	0.5	28	2	21.9	24.44	13084.83	0.18	102	0.04	726.94	535.29	0.6	4	7	22	0.14	44	58	18	20	35	0.0	28	N
191	27	19	1	4	12	26	11	0.26	12	2.17	2	0.18	34	1	0.0	38	0	26.19	29.0	22027.09	0.25	136	0.03	1223.73	759.55	0.09	7	13	25	0.13	58	78	24	24	82	29.63	42	N
79	1	7	0	0	0	12	4	0.15	6	2.0	1	0.25	14	1	0.0	26	0	47.13	21.56	21902.46	0.34	185	0.05	1216.8	1015.99	0.25	3	6	12	0.14	59	126	26	19	28	0.0	26	N
140	6	17	2	3	0	32	9	0.33	16	2.0	2	0.22	36	5	0.5	24	2	32.25	23.09	17192.85	0.25	139	0.04	955.16	744.7	0.56	8	16	29	0.26	59	80	23	18	34	11.11	27	N
50	2	15	6	0	0	28	8	0.3	14	2.0	8	1.0	37	1	0.0	27	2	31.82	22.41	15978.01	0.24	127	0.04	887.67	713.07	0.13	7	14	31	0.18	55	72	27	22	45	0.0	27	N
27	13	7	2	0	0	12	4	0.2	6	2.0	4	1.0	14	1	0.0	20	1	32.68	13.91	6322.3	0.15	86	0.07	351.24	454.54	0.25	3	6	12	0.12	36	50	22	17	34	0.0	20	N
640	1	13	2	0	0	22	7	0.5	10	2.2	2	0.29	24	1	0.0	14	0	29.59	14.55	6259.35	0.14	82	0.07	347.74	430.33	0.14	6	11	19	0.44	40	42	22	16	16	0.0	14	N
144	16	19	5	2	3	24	12	0.15	12	2.0	10	0.83	45	1	0.0	76	0	43.51	39.72	68640.9	0.58	281	0.03	3813.38	1728.08	0.08	6	12	35	0.12	122	159	43	28	98	6.17	78	N
549	4	29	4	0	5	56	15	0.42	28	2.0	8	0.53	61	1	0.0	36	0	40.52	27.02	29576.11	0.36	193	0.04	1643.12	1094.78	0.07	14	28	48	0.33	91	102	32	19	46	12.2	36	N
493	3	9	1	3	4	16	5	0.31	8	2.0	2	0.4	16	1	0.0	13	0	39.65	12.16	5863.3	0.16	90	0.08	325.74	482.18	0.2	4	8	13	0.21	38	52	25	16	24	35.0	16	Y
293	1	5	0	0	0	8	3	0.18	4	2.0	1	0.33	12	1	0.0	17	1	21.5	7.15	1099.18	0.05	35	0.14	61.07	153.73	0.33	2	4	11	0.16	13	22	10	11	19	0.0	17	N
491	1	3	1	0	0	4	2	0.2	2	2.0	2	1.0	7	1	0.0	10	1	38.09	6.5	1609.32	0.08	54	0.15	89.41	247.59	0.5	1	2	7	0.17	26	28	16	8	12	0.0	10	N
431	1	13	3	0	0	24	7	0.33	12	2.0	6	0.86	32	1	0.0	21	0	41.3	18.48	14109.14	0.25	139	0.05	783.84	763.37	0.14	6	12	27	0.3	67	72	29	16	23	0.0	21	N
169	3	5	1	1	2	8	3	0.3	4	2.0	2	0.67	9	1	0.0	9	0	27.77	9.19	2344.27	0.09	52	0.11	130.24	255.16	0.33	2	4	8	0.19	21	31	16	14	16	25.0	10	N
512	26	25	6	1	34	44	13	0.19	20	2.2	8	0.62	60	7	0.5	68	5	90.99	26.83	65518.01	0.81	378	0.04	3639.89	2441.67	0.54	12	22	49	0.1	161	217	66	22	130	33.98	69	N
410	2	7	3	1	0	12	4	0.31	6	2.0	4	1.0	16	1	0.0	12	0	27.6	10.56	3078.75	0.1	60	0.09	171.04	291.48	0.25	3	6	14	0.25	26	34	16	13	16	7.69	13	N
509	48	5	5	1	21	8	3	0.09	4	2.0	1	0.33	21	1	0.0	31	3	85.96	17.85	27376.73	0.51	252	0.06	1520.93	1534.04	0.33	2	4	20	0.03	116	136	52	16	102	41.51	32	N
419	6	9	2	1	24	16	5	0.24	8	2.0	4	0.8	19	1	0.0	20	0	20.4	14.34	4196.62	0.1	58	0.07	233.15	292.57	0.2	4	8	16	0.11	27	31	16	17	45	55.56	21	N
23	7	5	3	0	1	8	3	0.25	4	2.0	3	1.0	10	1	0.0	12	1	19.74	11.67	2687.08	0.08	49	0.09	149.28	230.32	0.33	2	4	9	0.14	20	29	12	14	21	7.69	12	N
451	1	3	0	0	0	4	2	0.33	2	2.0	1	0.5	5	1	0.0	6	1	10.58	7.2	548.26	0.03	20	0.14	30.46	76.15	0.5	1	2	5	0.25	8	12	5	9	8	0.0	6	N
597	9	5	2	0	1	8	3	0.2	4	2.0	3	1.0	10	1	0.0	15	1	25.82	11.67	3513.94	0.1	62	0.09	195.22	301.19	0.33	2	4	9	0.12	25	37	15	14	26	6.25	15	N
340	1	9	1	0	0	16	5	0.45	8	2.0	3	0.6	18	1	0.0	11	0	16.12	14.3	3299.03	0.08	51	0.07	183.28	230.7	0.2	4	8	15	0.38	22	29	10	13	13	0.0	11	N
436	0	9	2	0	1	16	5	0.63	8	2.0	5	1.0	17	1	0.0	8	2	13.02	19.25	4824.58	0.08	59	0.05	268.03	250.63	0.2	4	8	14	0.5	28	31	8	11	10	11.11	8	N
184	1	7	0	0	0	12	4	0.57	6	2.0	1	0.25	12	4	1.0	7	2	14.12	9.63	1308.36	0.05	32	0.1	72.69	135.93	1.0	3	6	10	0.44	14	18	8	11	9	0.0	7	N
341	2	5	0	0	0	8	3	0.3	4	2.0	1	0.33	11	1	0.0	10	0	13.14	8.17	876.39	0.04	29	0.12	48.69	107.31	0.33	2	4	10	0.23	14	15	6	7	13	0.0	10	N
128	0	5	2	0	0	8	3	0.6	4	2.0	3	1.0	10	1	0.0	5	2	15.88	10.11	1623.23	0.05	36	0.1	90.18	160.54	0.33	2	4	9	0.5	14	22	9	13	6	0.0	5	N
17	2	3	1	0	0	4	2	0.17	2	2.0	1	0.5	7	1	0.0	12	0	18.01	6.25	703.67	0.04	27	0.16	39.09	112.59	0.5	1	2	7	0.13	10	17	8	10	15	0.0	12	N
560	6	11	2	0	1	20	6	0.15	10	2.0	3	0.5	26	1	0.0	39	3	65.33	12.0	9407.91	0.26	135	0.08	522.65	783.99	0.17	5	10	22	0.13	60	75	40	16	47	2.5	39	N
562	2	21	3	0	0	38	11	0.52	18	2.11	3	0.27	42	3	0.2	21	0	35.91	25.31	23011.32	0.3	172	0.04	1278.41	909.09	0.27	10	19	33	0.46	81	91	24	15	24	0.0	21	N
7	7	9	2	0	9	16	5	0.17	8	2.0	5	1.0	19	5	1.0	29	1	44.67	20.61	18980.62	0.31	164	0.05	1054.48	920.81	1.0	4	8	16	0.11	71	93	31	18	46	23.68	29	Y
213	1	95	3	3	0	188	48	0.45	94	2.0	2	0.04	238	1	0.0	103	0	47.04	115.43	626797.86	1.81	1007	0.01	34822.1	5430.06	0.02	47	94	192	0.44	515	492	29	13	108	2.83	106	N
673	1	3	0	0	0	4	2	0.4	2	2.0	1	0.5	6	1	0.0	5	3	10.75	5.0	268.87	0.02	15	0.2	14.94	53.77	0.5	1	2	6	0.29	5	10	4	8	7	0.0	5	N
205	14	13	3	3	19	24	7	0.23	12	2.0	4	0.57	29	5	0.67	28	0	20.59	32.08	21196.67	0.22	125	0.03	1177.59	660.68	0.71	6	12	24	0.11	55	70	18	21	65	44.0	31	N
344	5	11	0	0	20	12	7	0.35	6	2.0	1	0.14	24	1	0.0	20	3	17.47	39.33	27034.74	0.23	134	0.03	1501.93	687.32	0.14	3	6	19	0.15	59	75	15	20	46	50.0	20	N
492	10	3	5	0	2	4	2	0.09	2	2.0	2	1.0	10	1	0.0	22	1	49.53	9.52	4487.33	0.16	88	0.11	249.3	471.46	0.5	1	2	10	0.06	41	47	28	13	35	8.33	22	N
633	14	9	7	0	18	16	5	0.19	8	2.0	5	1.0	23	1	0.0	26	0	43.17	10.67	4917.61	0.15	86	0.09	273.2	460.75	0.2	4	8	20	0.08	37	49	26	15	59	40.91	26	N
507	1	5	0	0	0	8	3	0.43	4	2.0	1	0.33	9	1	0.0	7	2	18.88	9.0	1529.25	0.06	40	0.11	84.96	169.92	0.33	2	4	8	0.33	20	20	10	9	9	0.0	7	N
604	32	57	3	0	39	86	29	0.27	30	2.87	5	0.17	89	20	0.68	106	2	92.23	39.86	146524.08	1.23	539	0.03	8140.23	3676.08	0.69	28	53	62	0.16	242	297	85	28	178	26.9	106	Y
379	18	11	8	0	17	18	6	0.1	8	2.25	3	0.5	25	1	0.0	58	0	98.09	20.0	39236.98	0.65	314	0.05	2179.83	1961.85	0.17	5	9	21	0.06	150	164	60	16	94	22.67	58	Y
276	16	17	3	0	3	32	9	0.23	16	2.0	5	0.56	41	1	0.0	40	0	44.52	33.54	50068.96	0.5	247	0.03	2781.61	1492.97	0.11	8	16	34	0.15	110	137	41	25	60	6.98	40	N
124	7	5	1	0	1	8	3	0.21	4	2.0	1	0.33	11	1	0.0	14	1	28.81	6.29	1138.41	0.06	39	0.16	63.24	181.11	0.33	2	4	10	0.13	16	23	14	11	23	6.67	14	N
666	0	5	1	0	0	8	3	0.6	4	2.0	2	0.67	11	1	0.0	5	0	4.54	15.0	1021.71	0.02	19	0.07	56.76	68.11	0.33	2	4	10	0.5	6	13	2	10	6	0.0	5	N
152	1	9	1	0	2	12	5	0.5	6	2.0	5	1.0	14	5	1.0	10	1	14.4	16.0	3685.14	0.08	49	0.06	204.73	230.32	1.0	3	6	11	0.36	20	29	10	16	14	16.67	10	N
520	1	9	0	0	0	16	5	0.45	8	2.0	1	0.2	18	5	1.0	11	0	8.77	18.7	3066.8	0.05	41	0.05	170.38	164.0	1.0	4	8	15	0.38	17	24	5	11	13	0.0	11	N
256	2	13	2	0	0	20	7	0.54	8	2.5	5	0.71	24	6	0.83	13	2	7.8	43.5	14758.99	0.11	74	0.02	819.94	339.29	0.86	6	10	19	0.44	29	45	6	18	16	0.0	13	N
579	2	3	0	0	0	4	2	0.5	2	2.0	1	0.5	6	1	0.0	4	1	7.91	6.13	296.65	0.02	14	0.16	16.48	48.43	0.5	1	2	6	0.29	7	7	4	7	7	0.0	4	N
407	0	7	3	0	3	12	4	0.25	6	2.0	3	0.75	19	1	0.0	16	0	21.01	13.5	3829.06	0.09	59	0.07	212.73	283.63	0.25	3	6	17	0.2	27	32	14	14	20	15.79	16	N
30	0	9	1	0	0	16	5	0.25	8	2.0	4	0.8	22	1	0.0	20	0	17.14	43.85	32955.41	0.25	149	0.02	1830.86	751.61	0.2	4	8	19	0.24	57	92	13	20	21	0.0	20	N
55	4	24	3	10	1	28	16	0.22	14	2.0	5	0.31	49	1	0.0	64	0	36.82	82.8	252471.13	1.02	488	0.01	14026.17	3048.99	0.06	7	14	35	0.2	194	294	41	35	80	14.67	74	N
471	2	3	2	0	0	4	2	0.1	2	2.0	2	1.0	7	1	0.0	20	1	32.81	7.76	1978.37	0.08	53	0.13	109.91	254.79	0.5	1	2	7	0.09	24	29	17	11	23	0.0	20	N
435	3	7	2	0	0	12	4	0.31	6	2.0	3	0.75	14	1	0.0	13	3	16.66	27.3	12420.23	0.15	88	0.04	690.01	454.95	0.25	3	6	12	0.24	39	49	15	21	17	0.0	13	N
151	5	29	6	0	0	56	15	0.41	28	2.0	15	1.0	66	14	0.93	37	0	99.56	17.3	29792.16	0.57	268	0.06	1655.12	1722.24	0.93	14	28	53	0.23	122	146	67	19	65	0.0	37	N
609	8	5	3	0	10	6	3	0.17	2	3.0	2	0.67	11	3	1.0	18	1	32.47	13.7	6090.14	0.15	83	0.07	338.34	444.68	1.0	2	3	10	0.08	35	48	23	18	37	35.71	18	N
136	1	3	2	0	0	4	2	0.25	2	2.0	2	1.0	7	1	0.0	8	0	15.92	6.29	629.06	0.03	24	0.16	34.95	100.08	0.5	1	2	7	0.2	8	16	7	11	10	0.0	8	N
294	225	236	15	2	40	384	136	0.23	188	2.04	123	0.9	581	123	0.9	600	2	246.47	105.26	2730637.23	8.65	2785	0.01	151702.06	25942.69	0.9	98	192	447	0.16	1144	1641	538	99	868	6.54	602	Y
422	7	3	2	0	3	4	2	0.15	2	2.0	2	1.0	7	1	0.0	13	1	21.63	18.0	7009.12	0.13	81	0.06	389.4	389.4	0.5	1	2	7	0.08	36	45	14	14	24	18.75	13	N
224	5	67	16	1	1	130	34	0.37	64	2.02	30	0.88	153	17	0.48	90	2	179.17	21.38	81861.96	1.28	548	0.05	4547.89	3829.8	0.5	33	65	121	0.35	243	305	108	19	98	2.17	91	N
358	4	3	0	1	3	4	2	0.13	2	2.0	1	0.5	5	1	0.0	14	0	40.13	12.11	5880.71	0.16	100	0.08	326.71	485.8	0.5	1	2	5	0.09	46	54	19	10	23	22.22	15	N
428	11	17	4	0	3	24	9	0.33	8	3.0	5	0.56	28	9	1.0	27	0	39.0	12.68	6265.89	0.16	98	0.08	348.11	494.35	1.0	8	12	21	0.21	39	59	20	13	42	10.0	27	N
546	4	5	0	0	6	8	3	0.23	4	2.0	1	0.33	19	1	0.0	13	0	16.59	15.82	4150.16	0.09	58	0.06	230.56	262.37	0.33	2	4	18	0.13	29	29	11	12	24	31.58	13	N
543	10	9	3	4	6	16	5	0.28	8	2.0	2	0.4	20	3	0.5	14	1	26.25	13.59	4846.95	0.12	72	0.07	269.28	356.7	0.6	4	8	17	0.14	33	39	17	14	35	41.67	18	N
190	5	15	5	0	3	28	8	0.21	14	2.0	8	1.0	42	1	0.0	39	3	39.25	24.9	24336.47	0.33	175	0.04	1352.03	977.37	0.13	7	14	36	0.17	83	92	30	18	48	7.14	39	N
278	2	21	1	2	4	40	11	0.37	20	2.0	3	0.27	47	6	0.5	28	0	25.12	32.0	25722.21	0.27	158	0.03	1429.01	803.82	0.55	10	20	38	0.3	72	86	18	16	37	17.65	30	N
535	1	36	2	1	0	56	21	0.42	28	2.0	6	0.29	77	9	0.4	49	4	35.67	65.77	154273.13	0.78	384	0.02	8570.73	2345.67	0.43	14	28	58	0.4	171	213	39	30	52	2.0	50	N
12	6	35	8	0	1	66	18	0.29	32	2.06	11	0.61	79	12	0.65	62	2	50.27	39.28	77553.76	0.66	319	0.03	4308.54	1974.55	0.67	17	33	63	0.16	142	177	47	26	113	1.59	62	N
179	9	11	3	5	12	20	6	0.19	10	2.0	4	0.67	23	1	0.0	27	0	44.03	18.65	15307.48	0.27	147	0.05	850.42	820.99	0.17	5	10	19	0.11	68	79	31	17	54	38.64	32	N
622	23	11	5	1	7	8	8	0.17	4	2.0	5	0.63	24	1	0.0	45	1	41.03	24.91	25462.18	0.34	176	0.04	1414.57	1022.09	0.13	2	4	18	0.1	77	99	34	22	77	15.09	46	N
561	2	7	1	0	0	12	4	0.57	6	2.0	2	0.5	14	4	1.0	7	0	7.8	19.6	2997.34	0.05	36	0.05	166.52	152.93	1.0	3	6	12	0.4	14	22	5	14	10	0.0	7	N
95	9	11	1	0	0	14	6	0.33	4	3.5	3	0.5	15	6	1.0	18	1	29.33	13.18	5091.75	0.13	78	0.08	282.87	386.43	1.0	5	7	11	0.21	32	46	17	14	28	0.0	18	N
364	17	15	5	0	7	8	11	0.2	4	2.0	7	0.64	32	1	0.0	54	1	46.52	27.6	35438.4	0.43	214	0.04	1968.8	1284.0	0.09	2	4	23	0.14	92	122	40	24	79	11.48	54	N
439	2	3	0	0	0	4	2	0.13	2	2.0	1	0.5	5	1	0.0	16	0	25.68	12.5	4011.84	0.11	70	0.08	222.88	320.95	0.5	1	2	5	0.11	25	45	12	12	19	0.0	16	N
624	49	178	14	48	71	254	106	0.21	112	2.27	82	0.77	361	41	0.38	457	0	272.58	75.93	1571506.88	6.9	2339	0.01	87305.94	20696.93	0.39	71	127	257	0.17	942	1397	397	64	626	20.66	505	Y
9	1	16	0	5	0	12	12	0.26	6	2.0	1	0.08	34	6	0.45	41	4	29.35	33.5	32937.0	0.33	178	0.03	1829.83	983.19	0.5	3	6	24	0.25	67	111	23	23	48	10.87	46	N
504	2	20	2	0	1	28	11	0.46	12	2.33	5	0.45	42	11	1.0	24	3	21.89	36.88	29769.28	0.27	147	0.03	1653.85	807.3	1.0	8	14	33	0.39	59	88	20	25	28	4.0	24	N
70	21	20	6	6	20	28	12	0.16	14	2.0	7	0.58	50	1	0.0	71	0	47.35	53.47	135395.77	0.84	393	0.02	7521.99	2532.08	0.08	7	14	40	0.1	175	218	54	33	119	26.8	77	N
290	4	3	2	0	2	4	2	0.22	2	2.0	2	1.0	6	1	0.0	9	2	23.29	7.08	1168.74	0.05	37	0.14	64.93	165.0	0.5	1	2	6	0.13	17	20	12	10	16	18.18	9	N
196	5	31	7	0	0	54	16	0.42	24	2.25	9	0.56	59	7	0.4	38	0	49.32	28.33	39595.17	0.47	228	0.04	2199.73	1397.48	0.44	15	27	45	0.36	102	126	45	25	44	0.0	38	N
255	1	7	1	0	0	12	4	0.4	6	2.0	3	0.75	16	1	0.0	10	0	11.9	21.72	5615.72	0.09	55	0.05	311.98	258.51	0.25	3	6	14	0.33	23	32	9	17	12	0.0	10	N
522	2	3	2	0	0	4	2	0.33	2	2.0	2	1.0	7	1	0.0	6	0	16.5	2.0	66.0	0.01	11	0.5	3.67	33.0	0.5	1	2	7	0.22	4	7	4	4	9	0.0	6	N
472	5	7	0	0	0	10	4	0.31	4	2.5	1	0.25	12	4	1.0	13	2	17.83	10.4	1928.85	0.06	41	0.1	107.16	185.47	1.0	3	5	10	0.21	16	25	10	13	19	0.0	13	N
105	1	5	1	0	0	8	3	0.3	4	2.0	2	0.67	11	3	1.0	10	0	13.35	18.0	4326.62	0.08	50	0.06	240.37	240.37	1.0	2	4	10	0.25	20	30	10	18	12	0.0	10	N
514	2	3	0	2	3	4	2	0.25	2	2.0	1	0.5	5	1	0.0	6	0	7.33	4.5	148.5	0.01	11	0.22	8.25	33.0	0.5	1	2	5	0.14	3	8	2	6	14	45.45	8	N
277	2	11	1	2	10	16	6	0.21	6	2.67	3	0.5	18	6	1.0	26	0	70.03	10.63	7911.0	0.25	134	0.09	439.5	744.31	1.0	5	8	14	0.15	62	72	35	12	41	31.58	28	N
652	5	3	3	1	2	4	2	0.12	2	2.0	2	1.0	9	1	0.0	16	0	38.94	14.72	8438.36	0.19	107	0.07	468.8	573.26	0.5	1	2	9	0.08	46	61	25	16	25	15.79	17	N
330	8	14	2	9	4	16	9	0.26	8	2.0	9	1.0	24	1	0.0	25	0	49.99	23.34	27225.87	0.39	200	0.04	1512.55	1166.58	0.11	4	8	17	0.19	69	131	34	23	47	34.21	34	N
369	17	15	4	1	55	26	8	0.18	12	2.17	3	0.38	34	3	0.29	43	4	33.95	29.57	29690.28	0.33	177	0.03	1649.46	1004.02	0.38	7	13	28	0.07	72	105	28	23	117	56.57	44	N
467	27	17	3	0	20	28	9	0.11	14	2.0	3	0.33	47	1	0.0	84	1	140.08	46.39	301439.38	2.17	876	0.02	16746.63	6498.04	0.11	7	14	40	0.07	419	457	140	31	132	19.23	84	Y
252	5	49	0	0	0	56	25	0.48	16	3.5	1	0.04	65	25	1.0	52	4	31.64	38.62	47183.65	0.41	249	0.03	2621.31	1221.82	1.0	20	28	42	0.43	101	148	17	13	58	0.0	52	N
382	0	3	0	0	1	4	2	0.33	2	2.0	1	0.5	6	1	0.0	6	1	5.18	15.0	1165.64	0.03	21	0.07	64.76	77.71	0.5	1	2	6	0.25	9	12	3	10	8	14.29	6	N
261	9	5	2	0	0	8	3	0.2	4	2.0	3	1.0	9	1	0.0	15	0	32.35	7.7	1918.25	0.08	53	0.13	106.57	249.12	0.33	2	4	8	0.12	21	32	15	11	25	0.0	15	Y
621	17	39	2	20	32	68	20	0.18	30	2.27	4	0.2	78	12	0.58	89	0	55.32	23.91	31619.49	0.44	223	0.04	1756.64	1322.55	0.6	19	34	60	0.13	79	144	38	23	159	36.88	109	Y
503	2	11	3	1	0	16	6	0.25	6	2.67	4	0.67	19	6	1.0	23	0	31.58	13.18	5483.42	0.14	84	0.08	304.63	416.15	1.0	5	8	15	0.22	32	52	17	14	27	4.17	24	N
318	1	3	1	0	0	4	2	0.4	2	2.0	1	0.5	6	1	0.0	5	0	10.75	6.0	387.18	0.02	18	0.17	21.51	64.53	0.5	1	2	6	0.29	6	12	4	8	7	0.0	5	N
355	1	9	0	0	0	12	5	0.5	4	3.0	1	0.2	14	5	1.0	10	0	8.7	21.0	3835.88	0.06	43	0.05	213.1	182.66	1.0	4	6	11	0.42	15	28	5	14	12	0.0	10	N
391	7	3	5	0	14	4	2	0.18	2	2.0	2	1.0	9	1	0.0	11	0	26.32	6.87	1243.98	0.06	40	0.15	69.11	180.94	0.5	1	2	9	0.06	15	25	12	11	33	56.0	11	N
498	9	3	0	1	7	6	2	0.33	2	3.0	1	0.5	5	1	0.0	5	0	16.12	7.5	906.96	0.04	29	0.13	50.39	120.93	0.5	2	3	5	0.09	12	17	8	10	23	61.54	6	N
83	15	11	8	0	15	18	6	0.14	8	2.25	3	0.5	25	1	0.0	44	0	72.17	16.4	19400.82	0.39	202	0.06	1077.82	1183.31	0.17	5	9	21	0.08	94	108	43	15	75	25.42	44	N
371	1	7	0	0	0	10	4	0.5	4	2.5	1	0.25	12	3	0.67	8	2	8.8	14.4	1824.64	0.04	31	0.07	101.37	126.71	0.75	3	5	10	0.4	12	19	5	12	10	0.0	8	N
220	0	7	1	1	0	12	4	0.5	6	2.0	4	1.0	13	1	0.0	7	0	20.34	8.5	1469.46	0.06	40	0.12	81.64	172.88	0.25	3	6	11	0.44	17	23	10	10	9	12.5	8	N
637	1	19	0	17	0	34	10	0.21	16	2.13	1	0.1	40	8	0.78	31	3	31.42	46.06	66661.35	0.48	246	0.02	3703.41	1447.13	0.8	9	17	32	0.2	102	144	31	28	50	35.42	48	N
104	1	16	3	0	0	20	10	0.43	10	2.0	9	0.9	42	1	0.0	23	0	19.57	30.94	18729.81	0.2	119	0.03	1040.55	605.41	0.1	5	10	34	0.4	55	64	16	18	25	0.0	23	N
333	6	3	6	1	7	4	2	0.18	2	2.0	2	1.0	10	1	0.0	10	0	30.11	2.86	245.83	0.03	24	0.35	13.66	86.04	0.5	1	2	10	0.08	8	16	7	5	25	44.44	11	N
463	7	3	1	0	0	4	2	0.18	2	2.0	2	1.0	6	1	0.0	11	1	22.92	7.0	1123.32	0.05	35	0.14	62.41	160.47	0.5	1	2	6	0.11	14	21	12	12	19	0.0	11	N
94	1	7	2	0	0	12	4	0.36	6	2.0	3	0.75	17	4	1.0	11	1	16.45	14.3	3363.72	0.08	52	0.07	186.87	235.23	1.0	3	6	15	0.31	22	30	10	13	13	0.0	11	N
73	36	13	8	0	42	18	7	0.06	8	2.25	4	0.57	38	3	0.33	120	1	118.33	59.93	424927.99	2.36	1002	0.02	23607.11	7090.97	0.43	5	9	33	0.03	458	544	107	28	218	25.93	120	Y
198	1	17	0	0	0	26	9	0.47	10	2.6	1	0.11	29	9	1.0	19	3	19.04	26.67	13541.31	0.17	99	0.04	752.29	507.8	1.0	8	13	22	0.43	40	59	15	20	21	0.0	19	N
52	4	11	4	0	3	18	6	0.25	8	2.25	4	0.67	22	4	0.6	24	2	29.2	19.5	11102.33	0.19	111	0.05	616.8	569.35	0.67	5	9	18	0.19	52	59	20	15	32	11.11	24	N
601	10	9	3	2	0	14	5	0.24	6	2.33	3	0.6	17	3	0.5	19	3	21.11	20.5	8869.57	0.14	90	0.05	492.75	432.66	0.6	4	7	14	0.16	41	49	14	14	32	9.52	21	N
289	4	27	0	1	4	46	14	0.64	20	2.3	1	0.07	46	9	0.62	21	2	15.66	31.95	15993.34	0.17	102	0.03	888.52	500.5	0.64	13	23	34	0.45	37	65	11	19	31	19.23	22	N
510	19	19	7	0	8	36	10	0.2	18	2.0	10	1.0	45	3	0.22	49	1	81.98	25.56	53537.93	0.7	326	0.04	2974.33	2094.96	0.3	9	18	37	0.13	140	186	63	23	77	14.04	49	N
25	1	11	1	0	1	20	6	0.43	10	2.0	2	0.33	21	4	0.6	14	3	16.12	22.73	8332.05	0.12	74	0.04	462.89	366.61	0.67	5	10	17	0.35	25	49	11	20	17	6.67	14	N
24	1	3	2	0	0	4	2	0.33	2	2.0	1	0.5	7	1	0.0	6	2	15.9	6.43	656.91	0.03	25	0.16	36.5	102.19	0.5	1	2	7	0.25	9	16	7	10	8	0.0	6	N
376	5	5	2	0	8	6	3	0.2	2	3.0	1	0.33	10	3	1.0	15	1	26.52	11.5	3507.79	0.1	59	0.09	194.88	305.03	1.0	2	3	9	0.1	23	36	18	18	29	34.78	15	N
349	0	3	1	0	0	4	2	0.2	2	2.0	2	1.0	7	1	0.0	10	0	18.6	6.5	786.03	0.04	29	0.15	43.67	120.93	0.5	1	2	7	0.18	13	16	9	9	11	0.0	10	N
635	7	5	1	5	9	8	3	0.14	4	2.0	2	0.67	12	1	0.0	17	0	27.97	8.64	2086.35	0.08	55	0.12	115.91	241.58	0.33	2	4	11	0.08	19	36	11	10	39	45.16	22	N
28	7	7	1	0	0	12	4	0.29	6	2.0	2	0.5	16	1	0.0	14	2	21.63	16.67	6009.19	0.12	75	0.06	333.84	360.55	0.25	3	6	14	0.18	25	50	12	16	22	0.0	14	N
513	14	17	2	0	0	24	9	0.31	8	3.0	5	0.56	24	9	1.0	29	1	47.16	15.35	11107.27	0.24	136	0.07	617.07	723.78	1.0	8	12	17	0.2	57	79	26	14	44	0.0	29	N
328	3	51	9	0	0	96	26	0.32	46	2.09	16	0.62	110	22	0.84	82	2	83.45	34.68	100348.96	0.96	448	0.03	5574.94	2893.83	0.85	25	48	86	0.3	196	252	65	23	86	0.0	82	N
239	3	3	12	0	2	4	2	0.05	2	2.0	2	1.0	53	1	0.0	42	0	100.54	28.52	81768.15	0.96	471	0.04	4542.68	2867.19	0.5	1	2	53	0.04	220	251	54	14	48	4.55	42	N
306	0	5	1	0	0	8	3	0.38	4	2.0	3	1.0	15	1	0.0	8	0	17.84	12.0	2568.63	0.07	48	0.08	142.7	214.05	0.33	2	4	14	0.33	24	24	11	11	9	0.0	8	N
147	101	46	1	12	7	66	26	0.17	28	2.36	11	0.42	89	17	0.64	143	2	95.85	44.73	191759.06	1.43	604	0.02	10653.28	4287.21	0.65	19	33	65	0.1	271	333	103	34	264	11.73	155	N
40	1	5	2	0	1	8	3	0.23	4	2.0	3	1.0	12	1	0.0	13	1	19.11	10.5	2107.08	0.07	45	0.1	117.06	200.67	0.33	2	4	11	0.19	21	24	11	11	16	7.14	13	N
675	1	3	1	0	0	4	2	0.4	2	2.0	1	0.5	6	1	0.0	5	0	11.86	5.25	326.92	0.02	18	0.19	18.16	62.27	0.5	1	2	6	0.29	6	12	4	7	7	0.0	5	N
365	2	3	2	0	3	4	2	0.17	2	2.0	2	1.0	6	1	0.0	12	0	23.5	4.0	376.05	0.03	23	0.25	20.89	94.01	0.5	1	2	6	0.11	9	14	9	8	18	20.0	12	N
598	3	11	0	0	0	20	6	0.38	10	2.0	1	0.17	24	1	0.0	16	0	19.33	16.82	5466.44	0.11	74	0.06	303.69	325.03	0.17	5	10	20	0.3	37	37	11	10	20	0.0	16	N
607	1	20	5	2	1	28	12	0.27	14	2.0	9	0.75	51	7	0.55	43	0	45.6	33.68	51715.86	0.51	255	0.03	2873.1	1535.7	0.58	7	14	41	0.25	89	166	37	28	48	6.52	45	N
160	49	21	14	14	71	40	11	0.15	20	2.0	8	0.73	63	1	0.0	60	0	66.66	28.77	55178.46	0.64	294	0.03	3065.47	1917.93	0.09	10	20	54	0.06	125	169	63	29	195	58.62	74	Y
647	7	5	6	0	15	8	3	0.2	4	2.0	3	1.0	13	1	0.0	15	0	36.95	6.18	1409.68	0.08	48	0.16	78.32	228.23	0.33	2	4	12	0.08	21	27	17	10	38	50.0	15	N
232	2	29	5	7	1	52	1	0.02	24	2.17	1	1.0	72	1	0.0	49	0	46.96	44.27	92035.5	0.69	327	0.02	5113.08	2078.92	1.0	14	26	59	0.01	125	202	48	34	67	14.04	56	N
425	1	3	0	0	0	4	2	0.18	2	2.0	1	0.5	6	1	0.0	11	0	13.47	4.0	215.55	0.02	17	0.25	11.98	53.89	0.5	1	2	6	0.15	4	13	3	6	13	0.0	11	N
297	10	13	2	2	5	22	7	0.39	10	2.2	3	0.43	22	1	0.0	16	3	40.19	16.19	10535.84	0.22	124	0.06	585.32	650.74	0.14	6	11	17	0.21	40	84	21	17	34	30.43	18	N
511	0	9	5	0	0	16	5	0.29	8	2.0	4	0.8	20	1	0.0	17	1	24.55	23.68	13769.86	0.19	110	0.04	764.99	581.39	0.2	4	8	17	0.28	45	65	19	20	18	0.0	17	N
80	0	5	3	0	0	8	3	0.43	4	2.0	3	1.0	15	1	0.0	7	0	17.66	11.5	2336.0	0.07	47	0.09	129.78	203.13	0.33	2	4	14	0.38	23	24	10	10	8	0.0	7	N
351	6	9	0	1	4	14	5	0.23	6	2.33	1	0.2	16	3	0.5	21	2	19.62	28.29	15698.57	0.19	111	0.04	872.14	555.0	0.6	4	7	13	0.15	44	67	14	18	33	19.23	22	N
610	3	5	2	0	0	8	3	0.16	4	2.0	3	1.0	13	1	0.0	19	2	67.09	10.84	7881.04	0.24	134	0.09	437.84	727.12	0.33	2	4	12	0.13	56	78	31	12	23	0.0	19	N
62	7	11	0	1	0	20	6	0.17	10	2.0	1	0.17	23	1	0.0	34	5	32.18	45.0	65170.26	0.48	278	0.02	3620.57	1448.23	0.17	5	10	19	0.14	132	146	22	15	43	2.86	35	N
182	34	37	4	21	62	72	19	0.15	36	2.0	3	0.16	90	1	0.0	107	0	65.2	50.76	168007.02	1.1	494	0.02	9333.72	3310.02	0.05	18	36	73	0.08	209	285	70	34	225	43.68	128	Y
443	1	15	2	5	1	20	9	0.27	10	2.0	5	0.56	40	4	0.38	28	3	34.0	39.36	52659.86	0.45	223	0.03	2925.55	1338.0	0.44	5	10	33	0.25	95	128	35	29	36	17.65	33	N
139	13	26	4	1	1	44	14	0.3	22	2.0	11	0.79	59	7	0.46	45	0	30.87	42.62	56084.29	0.44	221	0.02	3115.79	1315.88	0.5	11	22	47	0.23	97	124	33	29	61	4.26	46	N
199	0	3	0	0	0	4	2	0.33	2	2.0	1	0.5	6	1	0.0	6	0	7.57	9.0	613.03	0.02	19	0.11	34.06	68.11	0.5	1	2	6	0.29	9	10	4	8	7	0.0	6	N
71	12	5	6	0	27	8	3	0.1	4	2.0	1	0.33	22	1	0.0	31	2	87.22	17.4	26406.88	0.51	252	0.06	1467.05	1517.64	0.33	2	4	21	0.04	116	136	50	15	71	46.55	31	N
165	0	3	0	0	1	4	2	0.33	2	2.0	1	0.5	6	1	0.0	6	5	16.82	8.33	1168.18	0.05	33	0.12	64.9	140.18	0.5	1	2	6	0.25	15	18	9	10	8	14.29	6	N
484	1	5	2	0	0	8	3	0.5	4	2.0	2	0.67	11	1	0.0	6	1	17.3	4.2	305.12	0.02	21	0.24	16.95	72.65	0.33	2	4	10	0.38	7	14	5	6	8	0.0	6	N
672	0	3	2	0	0	4	2	0.17	2	2.0	2	1.0	9	1	0.0	12	3	16.73	11.0	2024.0	0.06	46	0.09	112.44	184.0	0.5	1	2	9	0.15	22	24	8	8	13	0.0	12	N
457	19	17	13	0	0	4	15	0.27	2	2.0	14	0.93	35	1	0.0	55	1	48.69	19.67	18831.94	0.32	159	0.05	1046.22	957.56	0.07	1	2	22	0.2	59	100	39	26	75	0.0	55	N
214	24	21	7	2	20	34	11	0.24	16	2.13	3	0.27	42	8	0.7	43	3	44.23	27.74	34042.1	0.41	203	0.04	1891.23	1227.01	0.73	9	17	33	0.12	91	112	41	25	90	33.85	45	N
555	7	3	2	0	1	4	2	0.14	2	2.0	1	0.5	8	1	0.0	14	0	22.43	10.08	2280.63	0.08	50	0.1	126.7	226.18	0.5	1	2	8	0.09	22	28	12	11	23	6.67	14	N
596	34	23	6	0	31	34	13	0.16	16	2.13	7	0.54	60	1	0.0	83	2	73.28	64.54	305254.16	1.58	703	0.02	16958.56	4729.73	0.08	9	17	49	0.07	327	376	76	30	174	27.19	83	N
611	4	25	24	5	10	44	13	0.27	20	2.2	13	1.0	72	11	0.83	43	0	93.54	12.79	15311.87	0.4	198	0.08	850.66	1196.79	0.85	12	22	61	0.21	87	111	51	15	63	25.86	48	N
235	122	41	1	3	35	70	21	0.28	30	2.33	2	0.1	76	3	0.1	73	0	69.75	30.42	64529.21	0.71	331	0.03	3584.96	2121.51	0.14	20	35	57	0.09	146	185	60	25	234	34.23	76	N
571	0	5	4	1	0	8	3	0.25	4	2.0	2	0.67	14	1	0.0	11	0	25.67	11.09	3155.71	0.09	58	0.09	175.32	284.6	0.33	2	4	13	0.23	29	29	17	13	13	8.33	12	N
226	0	5	0	0	0	8	3	0.5	4	2.0	1	0.33	9	1	0.0	6	2	18.88	9.0	1529.25	0.06	40	0.11	84.96	169.92	0.33	2	4	8	0.43	20	20	10	9	7	0.0	6	N
168	9	9	1	2	7	16	5	0.24	8	2.0	1	0.2	20	1	0.0	19	0	19.63	23.63	10953.53	0.15	89	0.04	608.53	463.64	0.2	4	8	17	0.13	36	53	16	21	38	32.14	21	N
155	3	9	3	0	0	16	5	0.21	8	2.0	4	0.8	21	1	0.0	24	0	31.59	18.2	10462.88	0.19	113	0.05	581.27	574.88	0.2	4	8	18	0.18	52	61	20	14	28	0.0	24	N
229	1	7	4	0	0	12	4	0.33	6	2.0	3	0.75	20	3	0.67	12	2	18.68	12.83	3076.44	0.08	51	0.08	170.91	239.72	0.75	3	6	18	0.29	22	29	12	14	14	0.0	12	N
211	35	15	10	2	18	26	8	0.15	12	2.17	7	0.88	41	4	0.43	52	3	63.17	24.68	38477.07	0.52	257	0.04	2137.62	1558.98	0.5	7	13	35	0.07	116	141	47	20	108	27.78	54	N
615	16	115	5	0	0	212	58	0.29	98	2.16	2	0.03	262	1	0.0	199	0	129.4	55.52	398853.5	2.39	1079	0.02	22158.53	7184.21	0.02	57	106	206	0.27	512	567	83	18	216	0.0	199	N
327	18	9	0	4	15	16	5	0.16	8	2.0	1	0.2	18	1	0.0	28	0	39.43	20.33	16303.48	0.27	146	0.05	905.75	801.81	0.2	4	8	15	0.08	61	85	27	18	66	40.43	32	N
537	12	12	3	2	12	16	7	0.13	8	2.0	6	0.86	26	1	0.0	52	1	43.19	20.71	18517.95	0.3	154	0.05	1028.77	894.33	0.14	4	8	21	0.09	64	90	34	22	79	21.21	54	N
454	19	9	1	0	2	16	5	0.09	8	2.0	1	0.2	22	1	0.0	54	0	148.42	23.87	84587.05	1.18	507	0.04	4699.28	3543.26	0.2	4	8	19	0.07	241	266	106	21	76	3.57	54	N
313	18	21	6	13	14	38	11	0.16	18	2.11	6	0.55	40	1	0.0	57	0	114.46	26.63	81152.69	1.02	434	0.04	4508.48	3047.71	0.09	10	19	31	0.11	194	240	102	28	103	32.14	70	Y
477	1	5	2	0	0	8	3	0.38	4	2.0	2	0.67	11	3	1.0	8	0	9.65	14.08	1914.4	0.05	32	0.07	106.36	135.93	1.0	2	4	10	0.3	13	19	6	13	10	0.0	8	N
208	3	5	4	1	1	8	3	0.13	4	2.0	3	1.0	12	3	1.0	22	4	34.03	16.37	9130.93	0.19	107	0.06	507.27	557.41	1.0	2	4	11	0.11	43	64	21	16	28	8.33	23	N
126	1	3	0	1	0	4	2	0.17	2	2.0	1	0.5	6	1	0.0	11	1	19.12	6.0	688.28	0.04	31	0.17	38.24	114.71	0.5	1	2	6	0.14	14	17	7	6	14	8.33	12	N
450	4	5	1	0	1	8	3	0.21	4	2.0	2	0.67	11	1	0.0	14	1	15.57	12.6	2472.31	0.07	44	0.08	137.35	196.21	0.33	2	4	10	0.15	21	23	10	12	20	6.67	14	N
91	1	5	2	0	0	6	3	0.3	2	3.0	2	0.67	10	3	1.0	10	2	14.12	10.89	1674.72	0.05	34	0.09	93.04	153.8	1.0	2	3	9	0.25	14	20	9	14	12	0.0	10	N
583	62	71	14	42	24	140	36	0.25	70	2.0	17	0.47	183	1	0.0	102	0	83.06	87.53	636348.83	2.42	1070	0.01	35352.71	7270.02	0.03	35	70	149	0.15	495	575	82	29	239	39.29	144	N
590	1	3	2	0	0	4	2	0.4	2	2.0	2	1.0	8	1	0.0	5	0	13.67	5.71	446.5	0.03	20	0.18	24.81	78.14	0.5	1	2	8	0.29	10	10	7	8	7	0.0	5	N
496	1	7	4	0	0	12	4	0.19	6	2.0	2	0.5	24	1	0.0	21	3	34.66	14.24	7026.27	0.16	97	0.07	390.35	493.48	0.25	3	6	22	0.17	46	51	21	13	23	0.0	21	N
360	1	5	1	0	0	6	3	0.43	2	3.0	2	0.67	9	3	1.0	7	1	13.8	7.86	851.86	0.04	26	0.13	47.33	108.42	1.0	2	3	8	0.33	10	16	7	11	9	0.0	7	N
404	2	13	3	0	0	20	7	0.54	8	2.5	7	1.0	31	4	0.5	13	2	14.99	30.08	13562.53	0.15	91	0.03	753.47	450.83	0.57	6	10	26	0.44	38	53	12	19	16	0.0	13	N
85	1	5	1	0	0	8	3	0.38	4	2.0	2	0.67	10	3	1.0	8	0	10.76	14.86	2375.83	0.05	37	0.07	131.99	159.91	1.0	2	4	9	0.3	16	21	7	13	10	0.0	8	N
626	10	5	0	0	5	8	3	0.14	4	2.0	1	0.33	11	1	0.0	22	0	48.47	12.2	7213.92	0.2	123	0.08	400.77	591.3	0.33	2	4	10	0.08	61	62	20	8	38	18.52	22	N
392	1	11	1	0	0	18	6	0.67	8	2.25	2	0.33	21	5	0.8	9	0	10.31	18.2	3415.17	0.06	45	0.05	189.73	187.65	0.83	5	9	17	0.55	14	31	5	13	11	0.0	9	N
659	1	7	1	0	0	12	4	0.31	6	2.0	2	0.5	15	3	0.67	13	4	15.39	20.17	6258.43	0.1	61	0.05	347.69	310.34	0.75	3	6	13	0.27	22	39	12	22	15	0.0	13	N
272	17	24	4	1	16	28	14	0.17	12	2.33	8	0.57	47	9	0.62	83	2	65.3	30.58	61049.26	0.67	295	0.03	3391.63	1996.61	0.64	8	14	35	0.12	119	176	72	37	118	17.0	84	N
347	1	13	2	0	0	22	7	0.26	10	2.2	3	0.43	24	1	0.0	27	2	18.92	19.63	7291.52	0.12	73	0.05	405.08	371.38	0.14	6	11	19	0.24	31	42	15	19	29	0.0	27	N
310	0	13	1	0	1	28	7	0.64	12	2.33	3	0.43	25	1	0.0	11	1	11.3	26.81	8126.06	0.1	69	0.04	451.45	303.07	0.14	8	14	20	0.54	33	36	8	13	13	8.33	11	N
