# Supplementary material for: Enhancing software defect prediction: a framework with improved feature selection and ensemble machine learning
Source: PeerJ Comput Sci. 2024 Feb 28;10:e1860. doi: 10.7717/peerj-cs.1860 (PMC11636684; doi:10.7717/peerj-cs.1860)
Supplement: Supplemental Information 6 [file peerj-cs-10-1860-s006.xls]

LOC_BLANK	LOC_CODE_AND_COMMENT	HALSTEAD_CONTENT	NORMALIZED_CYLOMATIC_COMPLEXITY	NUM_OPERANDS	NUM_UNIQUE_OPERANDS	NUM_UNIQUE_OPERATORS	NUMBER_OF_LINES	PERCENT_COMMENTS	Defective
25	7	32.11	0.08	44	23	16	59	48.48	N
7	2	13.09	0.29	24	9	14	17	22.22	N
20	8	99.14	0.1	172	67	20	171	38	N
0	0	16.35	0.22	23	8	8	9	0	N
3	0	22.46	0.11	32	16	15	18	7.14	N
0	0	10.75	0.33	4	4	8	6	0	N
3	0	29.43	0.26	43	22	19	27	0	N
4	1	20.81	0.13	15	11	11	16	18.18	N
11	0	18.5	0.15	35	13	16	34	4.55	N
4	0	14.8	0.18	11	9	14	11	0	N
3	0	27.21	0.22	39	22	23	27	4.35	N
0	1	19.64	0.29	35	16	18	17	6.25	N
6	2	55.64	0.06	43	26	10	35	25	N
3	2	32.53	0.12	37	20	15	43	23.08	N
2	0	43.97	0.37	49	26	14	27	0	N
6	2	53.06	0.06	60	26	12	36	24.14	N
4	0	36.99	0.11	41	20	12	27	0	N
1	0	10.79	0.25	17	7	12	12	10	N
6	1	12.18	0.14	4	4	6	14	57.14	N
1	0	24.61	0.31	27	17	16	13	0	N
0	0	16.61	0.17	4	4	6	12	0	N
1	0	6.38	0.33	8	3	10	9	0	N
5	0	11.99	0.09	10	6	8	22	62.5	N
5	0	24.46	0.1	21	12	10	21	13.33	N
1	0	17.71	0.18	28	8	8	11	0	N
21	8	53.3	0.1	47	31	14	72	62	N
3	0	26.21	0.11	25	16	15	27	12.5	N
9	1	45.13	0.14	56	30	16	36	19.23	N
7	3	41.68	0.16	58	31	18	45	24.32	Y
7	0	39.13	0.06	40	23	16	33	12	Y
5	1	20.51	0.11	24	15	16	45	51.28	N
2	0	7.44	0.33	9	3	9	12	0	N
13	3	43.02	0.13	61	27	14	48	23.53	N
26	1	76.65	0.1	126	59	22	130	33.98	N
9	5	24.99	0.21	25	14	13	24	58.62	Y
8	1	85.6	0.09	144	50	15	47	13.16	Y
19	2	71.31	0.07	135	52	19	72	13.46	N
1	3	14.49	0.13	52	10	14	15	46.15	N
5	0	56.82	0.2	53	33	14	40	0	N
1	0	29.59	0.44	40	22	16	16	0	N
8	1	24.89	0.1	14	12	12	20	18.18	N
7	4	70.93	0.13	89	55	23	99	21.98	Y
1	1	31.94	0.43	55	23	17	23	4.76	N
33	12	48.11	0.1	53	36	22	102	51.47	N
16	0	129.4	0.27	512	83	18	216	0	N
24	7	68.9	0.06	53	38	14	81	57.14	N
4	1	30.24	0.14	28	17	16	64	12.12	N
14	1	107.8	0.02	185	72	18	106	43.96	Y
22	0	1349.98	0.03	2733	787	23	891	5.88	N
1	1	21.36	0.29	30	15	16	21	5.26	N
1	0	14.33	0.25	16	10	17	12	0	N
17	5	43.02	0.12	92	37	22	57	33.33	N
19	3	28.72	0.06	35	20	17	49	51.72	N
13	1	50.44	0.06	34	22	11	48	41.18	Y
1	0	18.89	0.3	10	8	9	10	0	N
20	6	55.87	0.12	73	36	16	65	45.45	N
10	4	46.65	0.25	66	27	14	56	30.56	N
5	0	17.97	0.11	6	6	7	18	41.67	N
0	0	14.33	0.11	10	7	11	18	52.94	N
0	0	13.02	0.5	28	8	11	10	11.11	N
2	0	18.37	0.42	31	15	20	19	0	N
6	0	57.32	0.06	53	26	10	35	23.81	N
13	0	49.13	0.05	76	25	13	62	25	N
14	6	58.69	0.12	55	34	14	52	48.65	N
0	0	20.76	0.13	27	11	10	15	0	N
3	0	14.09	0.12	18	8	12	17	7.69	N
3	1	22.92	0.08	26	13	11	24	35	N
16	0	59.59	0.1	110	41	17	68	19.61	N
31	3	69.45	0.17	119	54	21	121	32.58	N
1	0	42.5	0.24	60	26	14	21	0	N
6	0	28.99	0.1	16	13	9	20	61.54	N
6	0	33.54	0.11	36	18	13	28	0	N
9	2	31.34	0.12	31	18	12	34	41.67	N
26	1	86.32	0.17	143	81	33	151	5.65	Y
3	0	12.44	0.25	12	7	9	8	0	N
3	0	33.89	0.2	18	13	7	15	0	N
7	3	24.93	0.13	43	17	16	39	22.58	N
3	0	16.74	0.25	19	11	13	12	0	N
10	1	33.57	0.1	33	21	14	29	50	N
16	1	32.61	0.09	193	33	22	67	36	N
34	10	44.71	0.15	344	41	23	136	36.63	N
4	0	23.63	0.18	15	10	8	11	0	N
4	1	12.06	0.17	9	6	8	12	14.29	N
2	0	23.84	0.15	30	13	11	20	0	N
3	0	54.39	0.25	73	35	16	40	0	N
10	1	50.38	0.06	42	20	9	34	56.52	N
37	1	111.77	0.13	157	69	25	203	29.7	N
0	0	8.88	0.25	10	5	9	8	0	N
28	9	65.18	0.08	48	39	16	80	50.98	N
1	0	18.18	0.24	44	13	15	25	0	N
4	2	31.7	0.14	29	18	13	21	12.5	N
3	0	13.83	0.2	15	8	12	10	0	N
8	2	21.48	0.1	17	12	11	21	16.67	N
5	0	29.26	0.22	144	33	35	78	0	N
14	1	39.49	0.07	71	30	21	101	55.81	N
5	3	43.19	0.1	43	25	13	30	16.67	N
1	0	6.88	0.33	15	4	13	12	0	N
12	2	31.59	0.09	28	22	18	34	47.62	N
2	0	20.09	0.28	21	12	12	18	13.33	N
1	0	14.62	0.25	15	9	11	12	0	N
7	0	22.74	0.09	16	12	10	22	57.14	N
0	0	5.18	0.25	9	3	10	8	14.29	N
1	0	10.58	0.25	8	5	9	8	0	N
1	0	8.42	0.38	17	5	12	13	0	N
1	3	12.24	0.25	38	9	14	20	22.22	N
16	1	79.49	0.09	198	61	20	107	17.78	N
1	0	27.69	0.29	26	18	14	17	6.67	N
1	0	26.46	0.4	47	23	21	20	0	N
0	0	13.67	0.43	8	5	10	7	0	N
0	0	26.06	0.15	10	10	8	13	0	N
16	3	66.95	0.06	123	58	24	107	13.24	N
3	1	30.88	0.16	22	16	12	32	35.71	N
1	0	10.53	0.18	11	5	12	11	0	N
33	6	93.54	0.13	226	82	25	128	30.85	Y
8	1	17.75	0.13	18	10	11	24	60	N
2	0	15.57	0.17	12	8	10	12	0	N
0	0	11.91	0.33	7	6	9	6	0	N
15	4	45.88	0.09	34	28	15	44	35.71	N
3	1	12.86	0.17	19	9	14	18	28.57	N
18	0	16.54	0.16	17	11	16	32	0	N
11	6	31.15	0.05	49	20	14	60	45.83	N
0	0	18.6	0.18	13	9	9	11	0	N
1	0	12.16	0.33	8	5	7	9	0	N
1	4	40.18	0.26	284	62	50	106	4.81	N
13	1	64.34	0.13	122	46	18	71	31.58	N
0	0	17.66	0.33	23	10	10	9	0	N
0	0	8.41	0.25	9	4	9	8	0	N
0	0	13.04	0.27	27	8	11	15	0	N
12	2	21.78	0.1	75	18	18	31	11.11	Y
4	0	13.18	0.25	21	9	12	12	0	N
0	0	15.36	0.43	7	5	7	7	0	N
2	0	7.15	0.5	17	4	14	14	0	N
48	2	94.07	0.07	187	77	25	272	35.43	Y
14	3	25.75	0.09	53	21	19	65	44	N
1	0	8.55	0.33	18	5	13	12	0	N
8	2	34.56	0.1	14	14	8	20	18.18	N
3	0	13.27	0.23	12	8	15	13	0	N
3	0	24.82	0.19	20	14	11	16	0	N
1	0	13.8	0.33	10	7	11	9	0	N
2	0	27.54	0.27	27	15	11	15	0	N
13	3	56.43	0.1	63	27	11	41	33.33	N
0	0	15.7	0.17	17	8	10	12	0	N
35	2	61.71	0.07	105	45	19	108	27.78	N
7	1	41.64	0.07	32	18	8	28	45	N
0	0	15.77	0.17	11	8	10	12	0	N
12	1	35.52	0.17	84	33	24	64	25.49	Y
57	7	150.67	0.26	438	148	33	252	7.73	N
21	5	31.29	0.15	63	31	24	52	16.67	N
9	0	29.9	0.13	43	22	17	30	15	N
17	4	36.66	0.13	37	22	16	47	37.93	Y
1	0	25.03	0.23	18	14	13	22	15	N
3	0	19.93	0.29	19	12	14	17	7.69	N
0	0	11.99	0.5	6	5	9	6	0	N
0	0	11.39	0.4	3	3	7	5	0	N
7	4	48.79	0.08	73	38	20	37	34.48	N
2	0	7.91	0.29	7	4	7	7	0	N
26	3	67.59	0.1	58	39	15	92	58.46	Y
39	4	44.55	0.05	88	33	19	114	48.65	Y
1	0	14.4	0.4	12	6	10	10	0	N
2	10	59.38	0.2	59	27	11	15	83.33	N
9	2	80.39	0.1	57	40	13	59	10.2	N
1	0	11.15	0.25	10	6	11	8	0	N
2	0	16.5	0.22	4	4	4	9	0	N
3	0	10.41	0.2	8	5	8	10	16.67	N
6	0	20.31	0.15	20	13	14	20	7.69	N
20	6	82.63	0.07	100	49	16	72	31.37	N
1	0	22.15	0.15	16	10	8	13	0	N
2	1	36.89	0.29	29	22	15	21	5.56	N
12	6	111.38	0.35	430	118	34	161	8.1	N
24	6	46.55	0.11	74	39	21	62	35.14	N
11	4	38.26	0.12	82	37	25	60	25	N
33	4	43.02	0.05	38	25	13	75	56.1	N
2	0	6.5	0.25	4	2	6	8	0	N
3	0	10.84	0.29	16	7	12	14	0	N
12	2	40.12	0.06	22	20	11	32	31.58	N
2	1	18.95	0.15	19	12	13	20	23.53	N
4	0	46.36	0.14	42	33	20	43	0	N
2	1	23.67	0.19	46	17	17	27	4.17	N
5	1	19.08	0.14	18	10	11	22	12.5	N
3	0	34.83	0.25	50	19	12	28	8.33	N
1	0	16.12	0.38	22	10	13	13	0	N
0	1	27.01	0.22	19	13	16	9	25	N
1	0	19.1	0.29	13	9	8	7	0	N
3	1	23.84	0.17	15	12	12	18	7.14	N
19	0	239.03	0.12	564	148	19	257	13.08	N
5	0	70.75	0.44	204	68	33	80	0	N
0	0	22.19	0.2	21	13	11	15	0	N
40	5	56.67	0.14	68	35	18	118	36.36	N
10	4	99.53	0.06	95	45	11	50	10.26	N
1	0	53.82	0.17	45	27	11	23	0	N
6	2	22.46	0.13	18	13	13	15	25	N
4	0	17.28	0.29	19	11	14	14	0	N
0	4	33.71	0.13	44	20	12	15	57.14	N
71	21	85.98	0.08	164	73	25	208	52.94	N
19	4	32.36	0.1	86	30	22	63	53.49	N
12	0	154.38	0.05	403	107	20	178	16.97	N
22	5	25.18	0.08	45	18	16	63	50	N
1	0	8.26	0.22	11	5	11	9	0	N
2	0	7.8	0.44	29	6	18	16	0	N
0	0	10.28	0.5	5	4	7	4	0	N
0	0	18.62	0.25	13	10	10	8	0	N
8	1	26.99	0.1	19	15	11	20	9.09	N
1	1	22.43	0.24	22	12	11	17	13.33	N
15	3	38.86	0.05	51	25	14	55	61.54	N
4	0	11.6	0.27	66	12	14	15	0	N
13	4	34.49	0.13	117	25	16	54	30	N
0	1	22.64	0.3	14	11	9	10	11.11	N
10	2	22.96	0.1	27	16	16	31	45	N
7	1	20.84	0.1	9	8	7	20	58.33	N
22	4	50.37	0.17	74	39	19	69	50	Y
4	0	17.13	0.13	7	6	8	15	20	N
9	1	24.81	0.08	17	12	12	25	53.33	N
29	4	39.96	0.1	58	30	21	89	32.68	N
1	5	32.72	0.25	86	34	30	36	17.65	N
13	4	56.04	0.12	110	32	13	52	31.58	N
6	0	18.46	0.04	31	11	12	47	70	N
1	0	26.51	0.13	19	12	9	15	0	N
0	0	16.82	0.22	15	9	10	9	12.5	N
10	2	37	0.12	76	37	27	49	5.26	N
32	6	63.05	0.19	165	41	16	78	35.56	N
6	0	24.53	0.1	13	11	10	21	28.57	N
3	0	33.71	0.18	47	19	12	28	0	N
0	0	20.07	0.33	13	11	10	6	0	N
10	2	85.25	0.06	88	44	13	53	14.29	N
0	0	19.25	0.43	13	9	9	7	0	N
13	4	31.36	0.13	28	18	13	32	22.22	N
20	8	56.27	0.1	84	42	20	77	33.93	N
22	9	35.09	0.07	91	24	16	136	42.48	Y
1	0	20.81	0.17	18	11	11	12	0	N
45	42	106.48	0.11	405	123	36	237	36.13	Y
1	1	12.7	0.23	20	8	13	13	9.09	N
2	0	18.35	0.2	15	9	10	15	0	N
6	0	28.56	0.11	31	16	11	18	0	N
3	0	11.42	0.25	11	6	8	8	0	N
3	1	25.04	0.11	22	9	6	18	21.43	N
28	5	99.95	0.06	92	50	13	89	46.67	Y
7	7	33.74	0.29	85	35	29	55	40.43	N
1	0	18.39	0.21	32	15	18	14	0	N
21	6	318.29	0.46	645	149	17	97	9.33	Y
0	0	8.57	0.4	6	4	7	5	0	N
1	0	17.8	0.36	17	9	13	11	0	N
1	0	38.09	0.17	26	16	8	12	0	N
1	0	14.12	0.44	14	8	11	9	0	N
11	4	29.73	0.09	35	19	14	53	48.78	N
2	0	15.12	0.32	34	10	15	25	0	N
2	0	14.04	0.44	34	11	19	16	0	N
2	2	26.33	0.3	69	17	14	37	17.65	N
28	4	40.48	0.05	39	26	15	78	52.94	Y
8	1	30.78	0.09	28	20	15	32	43.48	N
5	0	69.53	0.03	86	36	14	34	32.14	N
23	1	42.42	0.1	77	35	22	77	15.09	Y
1	0	30.72	0.18	51	17	17	17	0	N
7	4	83.81	0.15	187	85	30	99	9.89	Y
13	4	99.09	0.38	306	109	35	124	5.88	N
2	0	13.12	0.23	13	9	15	13	0	N
2	0	10.04	0.3	45	9	18	27	0	N
14	6	37.82	0.03	57	26	16	91	62.32	N
3	0	10.13	0.25	9	6	10	8	0	N
2	0	27.81	0.15	17	14	11	20	5.88	N
0	0	11.86	0.29	13	6	8	7	0	N
4	0	18.27	0.2	12	9	11	15	10	N
1	1	30.43	0.13	27	19	14	23	9.52	N
19	2	33.66	0.05	131	25	17	62	35.71	Y
7	0	28.85	0.09	22	17	15	44	38.89	N
3	17	76.91	0.39	98	34	11	23	89.47	Y
0	0	15.35	0.31	31	12	16	13	0	N
3	0	15.17	0.33	35	11	15	15	0	N
6	0	29.04	0.1	29	13	8	20	7.69	N
4	0	21.13	0.18	23	12	12	17	0	N
7	0	68.44	0.31	107	44	26	42	0	N
1	0	10.4	0.27	12	6	11	11	0	N
4	0	13.74	0.17	17	8	10	12	0	N
2	3	19.75	0.2	42	15	17	44	14.29	N
5	0	24.39	0.06	12	10	9	31	56	N
0	0	31.21	0.17	21	12	7	12	0	N
10	0	33.68	0.3	34	19	12	20	0	Y
11	2	40.92	0.06	23	16	9	34	45.45	N
1	0	8.89	0.4	15	6	14	10	0	N
2	1	8.39	0.35	27	7	17	17	14.29	N
2	0	10.61	0.5	25	7	13	12	0	N
1	0	19.85	0.11	37	11	10	19	0	N
15	0	39.6	0.05	32	22	13	42	19.23	Y
10	6	189.65	0.43	438	90	15	60	14.29	Y
14	5	37.31	0.17	63	33	25	66	33.33	N
36	10	79.19	0.06	109	59	21	122	43.53	Y
0	0	27.36	0.28	69	20	17	32	0	N
13	0	28.71	0.12	60	18	14	42	17.86	N
1	0	10.7	0.21	15	6	11	14	0	N
6	0	19.1	0.14	22	12	13	21	0	N
3	0	16.66	0.24	39	15	21	17	0	N
3	8	52.16	0.27	167	59	38	96	10.71	N
7	1	19.14	0.13	24	12	14	31	17.39	N
3	0	64.9	0.14	145	41	27	36	3.13	N
14	5	84.72	0.09	152	69	23	125	37.27	N
1	0	13.06	0.36	18	9	16	14	16.67	N
1	0	13.69	0.2	10	7	9	10	0	N
16	0	233.67	0.11	571	152	20	261	14.34	N
4	0	34.93	0.13	40	22	14	45	0	N
5	0	16.18	0.13	10	7	9	16	0	N
1	1	27.19	0.22	18	13	16	9	14.29	N
7	2	25.26	0.13	29	18	16	31	21.74	Y
15	0	175.59	0.03	644	121	20	256	20.83	N
4	1	21.76	0.17	14	8	6	12	14.29	N
5	0	93.04	0.23	124	66	20	65	0	N
15	1	49.71	0.05	43	26	12	56	65	N
21	3	107.69	0.09	242	104	29	143	21.49	N
5	6	95.6	0.23	151	68	19	75	17.39	Y
1	0	21.91	0.29	17	11	13	14	0	N
2	0	7.24	0.36	14	4	12	14	0	N
4	6	51.63	0.38	94	49	27	45	15	N
1	4	42.06	0.16	67	34	22	37	11.43	Y
26	4	33.74	0.13	58	30	24	85	34.48	N
4	4	33.95	0.19	31	23	21	43	15.79	N
1	0	16.45	0.31	22	10	13	13	0	N
1	0	29	0.44	41	20	17	18	0	N
1	0	34.66	0.17	46	21	13	23	0	N
15	1	21.15	0.07	9	7	7	28	25	N
3	0	42.81	0.36	92	39	26	45	0	N
39	1	90.99	0.09	268	101	34	190	0.67	N
11	2	18.53	0.09	20	12	14	32	50	N
1	0	44.6	0.37	51	24	12	19	0	N
1	0	7.74	0.38	77	8	21	21	0	N
1	0	10.75	0.29	5	4	8	7	0	N
2	0	12.06	0.23	18	8	15	13	0	N
2	0	70.18	0.33	69	41	16	60	5.26	N
22	8	73.73	0.11	68	46	17	63	22.5	N
1	0	14.6	0.2	17	11	15	10	0	N
4	1	62.47	0.18	97	39	16	39	14.71	Y
6	1	66.13	0.08	87	36	13	36	24.14	N
3	0	55.57	0.13	36	25	10	23	0	N
1	0	19.76	0.25	14	8	12	8	0	N
0	1	48.96	0.12	71	38	19	25	4.17	Y
18	4	86.98	0.11	69	46	15	88	18.84	N
2	0	18.53	0.18	18	9	9	11	0	N
0	1	25.67	0.23	29	17	13	13	8.33	N
1	5	29.35	0.25	67	23	23	48	10.87	N
45	4	126.88	0.17	221	91	22	205	26.42	Y
1	0	13.56	0.2	8	6	8	10	0	N
0	0	23.44	0.21	16	12	11	14	0	N
0	0	16.86	0.42	29	11	13	12	0	N
12	0	98.29	0.04	175	52	13	91	24.36	N
1	0	8.7	0.42	15	5	14	12	0	N
3	0	42.17	0.09	49	30	18	33	27.59	N
0	0	11.3	0.54	33	8	13	13	8.33	N
0	0	17.2	0.22	12	9	10	9	0	N
0	0	17.66	0.38	23	10	10	8	0	N
4	1	15.74	0.3	33	12	19	27	9.09	N
1	0	11.58	0.25	20	8	17	16	0	N
4	4	98.77	0.27	198	90	28	83	6.41	N
13	0	1535.48	0.01	1129	459	9	413	0.5	N
1	0	9.65	0.3	13	6	13	10	0	N
16	0	104.29	0.27	246	100	30	113	1.04	N
14	0	41.8	0.09	58	28	17	53	26.32	N
5	1	53.31	0.21	113	45	24	58	3.85	N
0	0	13.51	0.38	20	9	12	8	0	N
18	4	33.36	0.15	41	23	16	48	51.72	Y
11	1	47.28	0.09	40	29	16	54	28.57	Y
1	1	31.18	0.26	43	22	20	23	4.76	N
1	0	10.91	0.33	8	5	11	9	0	N
0	0	17.47	0.29	9	7	8	7	0	N
6	0	26.25	0.11	41	12	8	19	0	N
5	3	44.17	0.12	79	30	17	43	27.03	Y
1	0	23.36	0.36	39	17	16	22	5	N
20	3	32.27	0.07	72	27	19	57	30.56	N
10	2	42.41	0.21	40	22	17	34	30.43	N
2	0	9.47	0.47	21	5	15	19	0	N
0	0	18.39	0.33	11	9	8	6	0	N
26	3	98.24	0.05	170	67	18	82	29.09	Y
2	2	31.35	0.1	30	16	11	20	29.41	N
43	3	49.36	0.07	55	28	15	100	32.14	N
4	0	57.48	0.19	36	27	12	27	9.09	N
5	0	59.11	0.17	124	49	24	75	8.7	N
2	0	10.13	0.47	23	6	17	19	0	N
2	0	20.15	0.24	35	18	22	25	0	N
1	0	22.95	0.3	43	18	19	30	0	N
5	1	38.67	0.15	79	32	21	39	15.15	N
1	0	22.59	0.19	20	14	14	16	0	N
8	1	17.39	0.14	42	12	15	21	8.33	Y
9	14	147.44	0.13	189	101	21	167	27.14	Y
0	0	6.5	0.29	4	2	6	7	0	N
2	1	26.73	0.25	22	13	10	16	7.69	N
4	0	23.64	0.21	22	13	11	14	0	N
1	1	17.31	0.2	11	7	7	10	12.5	N
1	0	18.92	0.24	31	15	19	29	0	N
3	1	35.61	0.11	35	21	14	28	8.33	N
1	0	16.95	0.12	22	12	18	17	0	N
20	5	33.47	0.15	68	29	21	59	44.74	Y
4	1	37.18	0.13	55	28	18	39	2.94	N
4	0	43.02	0.23	53	32	20	30	0	N
0	0	6	0.29	4	2	6	7	0	N
12	2	26.93	0.1	21	17	14	31	50	N
0	0	24.59	0.33	26	16	14	9	0	N
1	0	40.01	0.2	22	16	8	20	0	N
1	0	13.96	0.07	9	6	8	14	33.33	N
1	0	11.85	0.3	11	7	13	10	0	N
4	0	32.31	0.11	62	29	29	45	2.5	N
32	6	103.85	0.13	207	87	26	145	24.11	N
19	0	51.05	0.09	75	38	20	68	29.17	Y
5	0	22.02	0.13	54	18	18	23	0	N
6	0	20.6	0.09	21	13	14	33	50	N
1	5	16.21	0.21	64	15	22	29	18.52	N
6	1	31.9	0.11	23	15	9	18	9.09	Y
13	0	88.36	0.35	144	66	20	55	0	N
8	0	28.04	0.07	27	17	13	43	55.88	N
0	0	9.49	0.5	3	3	7	4	0	N
1	0	25.81	0.26	63	22	21	31	0	N
3	0	33.88	0.48	95	30	25	40	0	N
6	0	51.66	0.05	187	38	18	61	20.37	N
16	2	24.56	0.06	42	17	15	49	50	N
2	0	16.12	0.31	22	10	13	13	0	N
9	0	20.43	0.08	48	14	14	51	39.02	N
0	0	12.61	0.6	6	4	9	5	0	N
1	0	10.75	0.29	6	4	8	7	0	N
36	12	117.25	0.13	143	70	17	102	27.69	Y
13	5	50.97	0.08	41	29	15	48	29.41	Y
6	1	25.16	0.14	24	15	14	21	14.29	N
8	3	20.71	0.11	56	16	16	37	28.57	N
9	1	16.12	0.09	12	8	10	23	61.54	N
47	15	116.45	0.06	153	76	19	196	62.84	N
15	3	37.06	0.07	69	29	19	46	43.33	N
24	18	182.27	0.1	195	94	15	184	35.22	N
14	2	32.85	0.06	31	17	10	35	55	N
3	0	13.29	0.33	18	7	8	9	0	N
1	0	19.57	0.4	55	16	18	25	0	N
1	0	29.8	0.2	15	13	10	15	0	N
1	0	11.97	0.43	25	10	20	14	0	N
1	0	47.51	0.09	80	25	16	22	0	N
4	0	16.82	0.13	20	9	10	24	31.58	N
6	0	47.82	0.04	220	36	18	67	18.33	N
2	0	18.35	0.21	15	9	10	14	0	N
12	2	69.02	0.33	181	79	39	102	2.25	N
2	0	33.99	0.42	53	23	19	31	0	N
0	0	30.6	0.16	26	18	13	19	0	N
6	2	40.52	0.07	23	18	9	28	52.38	Y
1	0	15.9	0.25	9	7	10	8	0	N
18	4	120.55	0.14	267	131	35	182	9.15	Y
1	0	14.73	0.33	13	8	11	9	0	N
57	2	38.44	0.09	106	37	28	152	12.77	N
7	0	25.61	0.09	24	14	11	23	6.67	N
2	0	36.63	0.32	55	22	14	22	0	N
2	0	28.86	0.22	58	18	13	32	0	N
20	4	52.95	0.09	38	30	14	56	42.86	Y
2	0	28.34	0.27	56	22	18	26	0	N
1	0	13.79	0.32	28	8	12	19	0	N
16	0	249.73	0.14	675	180	23	307	12.07	N
14	4	52.67	0.09	29	25	11	33	22.22	Y
6	0	26.46	0.1	24	13	10	21	14.29	N
1	0	18.06	0.33	22	13	14	12	0	N
35	1	55.18	0.16	116	58	32	132	3.13	Y
3	0	37.65	0.13	65	24	14	30	0	N
5	1	19.72	0.1	8	6	6	21	46.67	N
4	0	26.43	0.31	75	27	25	35	3.33	N
5	0	19.95	0.18	21	11	13	34	14.29	N
6	0	14.23	0.06	139	11	15	33	3.85	N
6	1	18.91	0.14	19	10	11	21	7.14	N
3	0	19.33	0.3	37	11	10	20	0	N
8	0	39.81	0.08	59	17	8	25	0	N
0	0	16.4	0.25	14	10	13	12	0	N
10	0	24.52	0.11	35	18	17	38	14.81	Y
21	4	40.02	0.13	49	30	21	72	14	N
0	0	25.96	0.22	29	13	10	18	0	N
29	8	45.05	0.05	61	32	17	84	57.41	N
7	0	63.05	0.12	141	49	20	50	16.67	N
10	0	53.55	0.08	63	22	8	38	18.52	N
4	0	10.34	0.17	9	5	9	12	0	N
1	0	7.4	0.25	8	4	9	8	0	N
1	1	31.55	0.11	42	24	16	19	5.88	N
10	4	30.6	0.17	32	19	13	29	38.89	Y
19	2	44.02	0.06	123	43	26	125	39.05	N
4	0	27.43	0.18	22	14	10	17	0	N
20	4	55.47	0.11	36	29	13	57	58.33	Y
7	2	37.25	0.1	80	32	22	41	27.27	Y
2	0	15.12	0.36	15	9	14	14	9.09	N
2	0	18.54	0.19	30	13	14	16	0	N
12	2	61.47	0.04	22	19	7	46	60.61	Y
33	9	77.75	0.06	117	56	20	138	58.65	N
13	2	65.63	0.06	106	50	20	95	39.51	N
13	0	56.88	0.03	71	28	13	58	25	N
11	2	42.25	0.15	40	26	15	40	50	Y
1	0	11.23	0.4	10	5	14	5	0	N
2	0	21.83	0.24	38	15	17	17	0	N
2	5	13.69	0.08	23	9	13	25	63.64	N
7	0	16.05	0.14	16	9	12	22	0	N
0	0	17.84	0.33	24	11	11	9	0	N
0	0	16.21	0.33	6	5	7	6	0	N
3	4	38.31	0.13	43	27	17	32	25	Y
2	0	17.79	0.18	9	8	10	11	12.5	N
5	0	17.83	0.21	16	10	13	19	0	N
18	3	53.13	0.17	79	36	17	60	29.27	N
2	1	33.76	0.16	39	20	12	19	12.5	N
3	0	43.84	0.29	78	36	21	34	0	N
12	0	48.3	0.05	70	34	17	37	41.67	Y
1	0	20	0.3	30	12	13	23	0	N
3	0	9.87	0.22	5	4	9	9	0	N
18	0	362.37	0.17	1792	269	25	678	4.86	N
6	0	32.59	0.27	42	16	10	26	0	N
0	0	25.55	0.22	29	13	10	18	0	N
4	4	33.31	0.14	50	25	17	29	20.83	N
20	9	16.23	0.1	209	17	24	90	44.93	N
12	2	28.9	0.09	23	17	16	64	20.83	N
1	0	47.44	0.29	78	40	24	45	0	N
7	2	20.9	0.11	37	17	17	38	19.05	N
0	0	24.55	0.28	45	19	20	18	0	N
6	2	27.15	0.1	51	16	12	42	25.71	N
19	3	43.01	0.17	208	54	37	110	16.67	N
8	2	20.57	0.15	62	18	20	46	29.73	N
11	4	25.67	0.05	45	17	14	63	50.98	N
16	6	48.73	0.11	45	33	20	65	39.58	N
7	1	29.33	0.08	15	10	6	24	25	N
0	0	9.87	0.29	5	4	9	7	0	N
22	10	71.6	0.11	75	46	17	66	23.26	Y
60	8	74.64	0.02	85	40	13	126	64.62	Y
9	0	22.13	0.18	25	14	15	38	6.9	N
6	1	44.39	0.08	45	29	17	52	28.89	N
4	0	35.36	0.31	58	18	11	29	0	Y
7	0	99.6	0.05	133	55	14	62	14.81	N
1	0	30.47	0.19	45	22	16	31	3.45	N
3	0	24.26	0.23	50	20	19	30	0	N
18	6	48.39	0.13	146	35	17	69	34	N
0	0	21.01	0.2	27	14	14	20	15.79	N
6	3	23.69	0.2	12	8	6	20	61.54	N
1	0	13.27	0.22	28	10	15	18	0	N
8	3	123.47	0.48	530	143	37	151	2.11	N
8	0	31.97	0.08	32	19	13	24	6.67	N
26	7	84.79	0.09	101	56	17	111	60.71	N
1	0	15.39	0.27	22	12	22	15	0	N
1	1	14.1	0.18	15	7	9	11	11.11	N
0	0	7.24	0.33	15	4	9	6	0	N
1	0	11.2	0.29	9	6	10	7	0	N
1	0	16.35	0.2	23	8	8	10	0	N
14	0	51.1	0.15	60	27	11	39	16.67	Y
6	5	50.16	0.07	106	31	16	43	55.56	N
1	0	95.28	0.37	176	72	21	57	0	N
16	2	25.18	0.14	38	19	18	43	30.77	N
12	1	46.1	0.07	36	23	11	43	40	N
3	1	28.72	0.18	25	16	12	22	22.22	N
6	1	51.47	0.1	71	23	9	30	13.04	N
0	0	16.25	0.2	16	9	10	10	0	N
25	2	95.22	0.15	230	71	20	103	16.88	N
1	0	11.86	0.29	6	4	7	7	0	N
7	2	99.64	0.42	164	50	15	33	12	Y
2	1	31.58	0.22	32	17	14	27	4.17	N
1	3	47.04	0.44	515	29	13	108	2.83	N
1	0	10.76	0.3	16	7	13	10	0	N
17	4	46.83	0.09	60	29	14	45	40.74	N
16	9	62.32	0.13	81	49	23	105	26.14	N
8	1	18.95	0.19	15	12	12	16	14.29	N
1	0	15.23	0.18	10	7	7	11	22.22	N
1	1	19.12	0.14	14	7	6	14	8.33	N
16	0	24	0.1	51	17	15	39	40.91	N
6	3	32.25	0.26	59	23	18	34	11.11	N
1	0	57.83	0.3	108	53	26	47	0	N
11	9	49.25	0.13	59	31	16	52	45	Y
3	2	26.3	0.04	22	20	19	80	11.11	N
0	0	14.12	0.57	14	8	11	7	0	N
0	0	6.17	0.4	6	3	7	5	0	N
16	1	23.33	0.14	62	20	19	42	32	N
5	1	40.59	0.12	45	24	15	25	5.26	N
0	0	16.16	0.44	24	10	16	18	0	N
2	0	11.6	0.18	12	6	10	11	0	N
3	0	12.24	0.22	14	6	8	9	0	N
14	5	46.09	0.15	177	51	31	102	24.36	Y
1	0	14.4	0.36	20	10	16	14	16.67	N
2	0	23.94	0.22	33	16	16	23	0	N
2	0	9.88	0.22	6	4	7	9	0	N
24	3	55.44	0.17	78	48	30	98	6.85	N
22	8	36.37	0.06	50	26	19	77	48.15	N
5	4	35.4	0.18	39	21	13	33	22.22	N
0	0	7.91	0.4	7	4	7	5	0	N
10	0	44.42	0.2	29	20	13	44	9.09	N
22	5	59.75	0.05	37	30	12	61	52.63	N
2	0	30.71	0.1	30	14	12	21	0	N
0	0	29.95	0.18	9	9	6	11	0	N
48	2	173.7	0.02	123	72	11	128	35.44	Y
1	0	9.57	0.33	7	4	10	9	0	N
3	5	36.01	0.23	34	19	15	31	18.52	N
13	3	22.96	0.15	29	16	15	27	23.08	N
77	23	74.12	0.07	199	70	27	227	44.3	N
0	0	18.88	0.43	20	10	9	7	0	N
3	2	45.06	0.12	48	23	12	26	18.18	Y
53	12	132.29	0.07	204	86	19	161	31.78	Y
1	0	17.3	0.38	7	5	6	8	0	N
7	20	62.85	0.28	305	81	41	130	18.03	N
2	0	14.04	0.2	3	3	4	10	0	N
9	0	44	0.13	71	43	27	47	13.51	N
0	3	30.54	0.39	30	21	16	18	17.65	N
15	0	56.46	0.07	56	41	21	67	0	Y
4	0	23.79	0.14	29	16	16	21	18.75	N
1	1	14.62	0.46	19	9	13	13	9.09	N
18	2	63.61	0.11	136	49	20	72	15.09	N
5	0	39.25	0.17	83	30	18	48	7.14	N
1	0	33.58	0.32	57	25	18	22	0	N
5	1	34.78	0.15	39	25	18	26	20	N
24	4	66.19	0.08	127	52	20	88	47.62	Y
20	0	56.78	0.1	71	45	24	94	26.03	N
5	1	34.95	0.09	54	25	17	23	23.53	N
15	14	61.27	0.08	151	44	26	63	34.04	N
5	0	42.39	0.13	47	32	22	76	2.38	N
8	3	81.83	0.2	162	61	22	85	25	N
0	0	12.17	0.4	7	5	12	5	0	N
3	0	24.09	0.33	16	10	7	9	0	N
1	0	16.21	0.17	16	8	11	23	0	N
4	0	17.53	0.25	40	12	14	24	0	N
1	0	10.99	0.29	8	5	8	7	0	N
11	0	55.45	0.09	43	28	12	46	20.59	N
17	5	25.81	0.09	63	22	21	69	49.02	Y
9	1	48.23	0.16	84	36	18	44	2.94	N
4	1	14.14	0.15	7	6	9	13	25	N
2	0	13.39	0.29	16	9	16	14	0	N
21	0	54.14	0.05	75	39	20	132	52.73	Y
11	0	87.22	0.04	116	50	15	70	46.55	N
4	0	33.06	0.16	74	23	16	44	7.69	N
1	0	28.49	0.31	41	14	9	13	0	N
5	1	19.66	0.1	13	10	11	21	40	N
1	0	10.8	0.4	12	6	10	10	0	N
0	0	9.51	0.4	3	3	6	5	0	N
8	2	24.6	0.11	20	12	9	19	20	N
16	1	47.6	0.06	54	30	15	49	3.13	N
1	2	22.38	0.23	30	18	24	26	8.33	N
10	2	23.74	0.09	22	14	13	32	42.86	N
1	0	21.28	0.25	24	11	14	8	0	N
4	3	53.89	0.26	158	51	25	57	5.77	N
30	4	96.71	0.14	256	84	26	223	33.33	N
17	3	24.8	0.03	26	16	15	61	62.79	Y
0	0	15.43	0.15	16	8	10	13	0	N
7	4	170.88	0.29	426	144	27	148	2.86	N
12	0	59.49	0.32	893	108	68	174	0	N
11	1	49.99	0.1	77	29	13	42	10	N
10	3	40.2	0.17	79	26	15	46	34.29	N
9	0	16.41	0.14	20	10	15	36	19.23	N
0	0	16.53	0.22	15	8	8	9	0	N
56	42	79.48	0.16	489	79	29	230	40	N
16	0	287.86	0.1	757	197	22	394	7.43	N
6	7	20.45	0.09	26	12	14	33	34.62	N
7	1	29.83	0.1	107	24	18	39	3.23	N
2	5	39.02	0.5	20	15	8	10	71.43	N
1	0	14.42	0.21	18	8	11	14	0	N
7	1	32.18	0.14	132	22	15	43	2.86	N
9	0	57.88	0.19	134	51	24	70	2.08	N
12	2	15.75	0.09	19	10	13	33	50	N
1	0	10.33	0.47	17	6	15	15	0	N
9	3	35.14	0.18	112	34	25	56	30.43	N
18	6	56.95	0.08	50	36	16	49	20	Y
5	2	40.79	0.14	29	21	12	22	12.5	N
1	0	24.15	0.33	21	11	9	9	0	N
3	0	30.78	0.07	48	20	15	28	0	N
4	2	47.52	0.23	99	45	26	52	8.51	N
22	2	48.73	0.07	67	38	22	99	20.9	N
27	4	33.74	0.13	58	30	24	83	30.91	N
4	1	15.02	0.1	8	7	10	21	62.5	N
13	1	43.37	0.06	56	29	16	53	30.77	N
22	6	42.74	0.08	32	29	20	88	60	N
5	1	28.06	0.17	26	16	13	23	23.53	N
0	1	13.06	0.5	34	6	7	14	23.08	N
5	3	40.83	0.19	86	25	14	54	10.42	N
18	6	43.34	0.11	50	29	17	55	36.11	Y
9	3	51.63	0.17	48	33	16	42	12.5	N
4	0	16.1	0.2	30	12	16	15	0	N
16	5	67.8	0.06	67	45	18	82	41.54	Y
2	0	13.14	0.23	14	6	7	13	0	N
2	0	20.06	0.18	31	12	11	11	0	N
25	5	39.88	0.08	45	27	16	66	55	N
2	0	7.35	0.45	13	4	13	11	0	N
1	3	13.76	0.23	44	11	18	26	12.5	N
1	1	54.76	0.16	23	22	9	25	8.7	N
2	0	35.44	0.19	32	21	13	21	11.11	N
4	0	18.86	0.14	12	9	11	21	25	N
8	0	114.44	0.04	103	63	14	47	10.53	N
3	1	29.69	0.1	17	16	14	20	12.5	N
5	1	179.17	0.35	243	108	19	98	2.17	N
2	7	36.79	0.15	44	24	17	39	36.11	N
28	3	88.1	0.05	53	42	14	81	34.62	N
20	5	32.02	0.16	71	29	22	58	45.95	N
1	0	11.82	0.18	13	6	10	11	0	N
6	1	12.29	0.19	15	8	12	16	44.44	N
4	2	58.21	0.08	107	39	16	49	20.45	N
1	0	18.88	0.33	20	10	9	9	0	N
0	0	10.2	0.2	16	6	10	10	0	N
1	0	12.65	0.36	20	9	15	11	0	N
1	0	13.67	0.29	10	7	8	7	0	N
1	0	12.48	0.2	10	6	10	10	0	N
18	2	72.48	0.06	106	41	16	80	34.67	Y
2	2	38	0.19	58	32	23	42	5.13	N
11	2	86.17	0.05	48	36	10	43	6.25	N
0	0	13.45	0.18	6	5	6	11	20	N
30	7	58.55	0.1	98	38	17	111	42.5	Y
6	0	22.35	0.17	30	15	17	30	0	N
14	3	56.3	0.13	54	27	11	39	12.5	N
27	0	104.45	0.12	187	84	27	128	10.99	Y
1	0	9.26	0.25	11	5	11	12	0	N
29	11	76.18	0.13	81	47	17	84	29.63	Y
15	8	65.12	0.18	179	51	21	125	49.54	Y
26	5	60.18	0.08	120	48	22	91	48.44	Y
6	0	20.84	0.14	22	12	12	21	0	N
15	2	102.96	0.04	140	64	16	69	7.55	Y
7	2	19.24	0.17	33	14	15	24	31.25	N
10	0	52.14	0.06	54	28	13	47	33.33	N
2	0	25.27	0.11	29	14	11	18	0	N
1	2	41.66	0.27	89	35	29	48	6.52	N
1	17	31.42	0.2	102	31	28	50	35.42	N
2	0	10.4	0.33	19	7	14	12	0	N
1	0	24.76	0.22	49	20	20	23	0	N
1	0	14.12	0.23	14	9	14	13	0	N
16	4	47.71	0.13	62	33	17	52	42.86	Y
4	0	88.96	0.4	210	70	22	67	0	N
13	1	26.39	0.13	43	21	18	39	4	N
28	4	118.43	0.12	169	99	28	145	3.45	N
4	5	93.54	0.21	87	51	15	63	25.86	N
8	0	62.76	0.05	115	35	13	40	6.45	N
3	0	27.29	0.33	50	19	16	21	0	N
3	0	24.33	0.17	24	10	7	12	0	N
18	0	28.88	0.14	81	20	15	42	17.39	Y
8	0	23.66	0.12	19	12	10	17	0	N
2	2	25.11	0.17	28	18	18	23	10	N
24	2	44.69	0.06	60	32	20	70	31.11	Y
8	0	41.25	0.09	56	21	11	23	0	Y
57	0	60.44	0.04	89	52	23	211	16	N
14	2	41.91	0.08	93	32	19	73	31.03	N
1	0	11.47	0.25	32	8	14	20	0	N
0	0	11.82	0.4	8	5	11	5	0	N
11	4	135.48	0.03	123	37	6	66	24.07	N
1	0	15.92	0.2	8	7	11	10	0	N
1	0	12.54	0.23	17	8	12	13	9.09	N
1	0	21.5	0.16	13	10	11	19	0	N
20	0	48.97	0.11	80	38	20	72	27.45	Y
0	1	16.86	0.42	29	11	13	12	9.09	N
1	0	19.11	0.19	21	11	11	16	7.14	N
12	0	34.84	0.14	54	30	22	43	20	N
1	0	11.62	0.33	13	6	9	9	0	N
14	2	36.88	0.1	79	27	17	52	35.14	N
10	1	58.95	0.07	35	25	9	30	10.53	Y
4	0	49.17	0.08	42	23	10	24	0	N
16	5	38.45	0.16	63	33	24	68	33.33	N
36	11	32.58	0.12	89	30	25	115	44.87	N
9	0	52.01	0.06	67	32	14	33	13.04	Y
4	0	24.3	0.42	60	20	18	26	0	N
1	0	26.3	0.39	27	15	13	18	6.25	N
