# Supplementary material for: Enhancing software defect prediction: a framework with improved feature selection and ensemble machine learning
Source: PeerJ Comput Sci. 2024 Feb 28;10:e1860. doi: 10.7717/peerj-cs.1860 (PMC11636684; doi:10.7717/peerj-cs.1860)
Supplement: Supplemental Information 7 [file peerj-cs-10-1860-s007.xls]

LOC_BLANK	LOC_CODE_AND_COMMENT	HALSTEAD_CONTENT	NORMALIZED_CYLOMATIC_COMPLEXITY	NUM_OPERANDS	NUM_UNIQUE_OPERANDS	NUM_UNIQUE_OPERATORS	NUMBER_OF_LINES	PERCENT_COMMENTS	Defective
5	0	25.22	0.1	17	12	13	20	0	N
2	2	30.56	0.44	89	30	25	39	5.56	N
1	0	53.7	0.04	73	34	15	45	44.19	N
2	0	7.8	0.4	14	5	14	10	0	N
13	4	32.11	0.11	26	19	14	28	28.57	N
14	1	35.29	0.12	74	25	16	43	39.29	N
3	0	48.13	0.2	135	54	31	49	0	N
0	0	14.51	0.29	6	5	7	7	0	N
1	0	10.28	0.5	8	4	10	8	0	N
8	0	50.5	0.34	145	53	31	82	9.59	N
35	9	68.68	0.06	117	54	22	168	59.85	Y
6	3	34.65	0.18	92	29	19	40	9.09	N
5	0	90.42	0.44	94	47	13	39	0	N
14	3	41.87	0.15	51	27	15	41	11.54	N
4	0	31.03	0.13	16	14	11	30	28	N
10	2	135.53	0.16	319	102	24	156	2.07	N
50	7	48.32	0.1	174	44	25	143	14.13	N
2	1	34.83	0.25	42	21	13	24	9.52	N
13	1	30.87	0.23	97	33	29	61	4.26	N
7	0	27.68	0.11	10	8	7	28	0	N
4	1	42.71	0.1	51	28	16	30	32	N
6	2	63.43	0.29	148	55	26	78	2.82	N
1	0	25.24	0.28	37	14	11	18	0	N
1	0	13.4	0.2	7	6	9	10	0	N
1	0	18.75	0.19	12	11	13	16	0	N
8	0	36.39	0.2	111	35	26	65	0	N
7	4	24.63	0.21	37	17	16	33	20	N
1	0	23.89	0.24	43	17	20	25	0	N
12	1	33.92	0.05	25	20	15	37	62.5	N
9	2	27.86	0.1	33	20	17	31	38.1	Y
17	5	37.97	0.1	48	26	16	51	45.45	N
2	0	12.1	0.27	15	7	13	11	0	N
9	2	44.41	0.14	20	17	8	21	18.18	N
32	1	44.9	0.16	123	44	29	122	10.11	N
36	12	75.71	0.11	109	58	21	117	45	Y
1	0	8.22	0.22	8	4	9	9	0	N
1	1	35.67	0.4	171	39	30	52	2	N
16	3	37.77	0.14	43	21	12	42	40	N
0	0	15.57	0.38	21	10	12	8	0	N
4	3	41.51	0.14	38	26	16	37	21.88	N
16	5	24.73	0.15	56	24	24	53	50	N
3	0	25.26	0.36	61	21	19	22	0	N
2	0	15.93	0.17	9	5	8	24	33.33	Y
14	2	29.63	0.15	31	20	21	48	15.15	N
3	0	19.16	0.13	11	8	9	16	0	N
19	5	40.15	0.13	52	27	16	60	47.5	N
12	0	87.22	0.04	116	50	15	71	46.55	N
0	0	10.04	0.29	5	4	8	7	0	N
11	2	26.93	0.1	21	17	14	30	50	N
20	1	130.74	0.06	116	61	12	87	13.64	Y
5	0	6.98	0.25	17	5	13	16	0	N
1	0	24	0.27	12	9	7	11	0	N
1	0	19.38	0.3	9	8	9	10	12.5	N
38	0	675.88	0.47	4015	760	52	634	0.67	N
6	1	23.73	0.09	57	13	10	23	12.5	N
6	0	58.68	0.17	49	34	14	52	17.78	N
14	0	182.36	0.04	68	63	10	142	46.3	N
1	0	47.13	0.14	59	26	19	28	0	N
27	5	61.99	0.08	121	53	24	97	49.28	Y
3	0	8.79	0.14	12	5	10	14	0	N
1	1	21.74	0.26	38	16	17	23	4.76	N
14	3	22.72	0.13	40	16	15	40	52	N
10	3	21.92	0.18	38	15	14	34	47.83	N
21	3	31.44	0.14	47	28	23	73	29.41	N
3	0	29.23	0.23	25	16	12	22	0	N
33	9	80.65	0.13	139	72	26	115	35.8	N
4	2	14.31	0.2	12	7	10	15	30	N
0	0	23.66	0.22	19	12	10	9	0	N
1	0	10.31	0.55	14	5	13	11	0	N
1	0	22.75	0.25	22	15	15	12	0	N
4	0	63.69	0.37	104	36	13	35	0	N
2	0	26.33	0.41	73	23	20	22	0	N
0	0	15.92	0.2	9	7	11	10	0	N
1	0	8.77	0.38	17	5	11	13	0	N
0	0	11.76	0.25	17	6	8	8	0	N
4	0	38.11	0.15	31	19	10	20	0	N
5	0	31.64	0.43	101	17	13	58	0	N
3	0	17.03	0.23	20	10	14	13	0	N
3	4	39.75	0.3	120	35	22	47	11.63	Y
13	2	53.33	0.11	61	42	22	56	14.29	N
6	0	20.54	0.1	14	10	11	20	23.08	N
1	0	12.97	0.35	53	10	15	20	5.56	N
4	0	25.88	0.25	25	14	12	16	0	Y
1	0	26.88	0.15	26	15	13	20	0	N
2	1	13.72	0.31	33	12	17	16	30.77	N
1	0	14.12	0.25	14	9	14	12	0	N
8	2	28.66	0.1	17	15	11	20	18.18	N
1	0	6.02	0.33	10	3	11	9	0	N
1	1	13.87	0.29	7	6	8	7	20	N
17	3	30.66	0.05	22	17	12	44	57.69	N
0	0	4.54	0.5	6	2	10	6	0	N
0	0	15.88	0.5	14	9	13	6	0	N
0	0	25.87	0.27	24	12	9	11	0	N
9	1	27.81	0.1	37	18	13	29	26.32	N
0	0	5	0.5	4	2	6	4	0	N
3	1	32.98	0.2	17	11	8	15	9.09	N
0	0	14.28	0.21	14	6	8	14	0	N
4	0	20.51	0.07	8	7	8	29	58.33	N
6	1	43.72	0.1	30	22	11	29	36.36	N
12	0	355.66	0.02	456	135	11	266	22.92	N
1	0	14.36	0.25	10	7	8	8	0	N
1	0	54.2	0.09	121	22	8	22	0	N
1	0	20	0.25	12	8	8	12	0	N
1	0	8.52	0.42	14	4	11	12	0	N
9	0	34.4	0.12	34	19	11	25	6.67	N
2	4	18.68	0.17	46	16	18	29	30.77	N
15	0	38.61	0.17	49	18	11	41	0	Y
2	0	35.91	0.46	81	24	15	24	0	N
0	0	21.78	0.17	13	10	9	12	0	N
1	0	18.24	0.2	20	11	14	15	0	N
1	0	16.12	0.35	25	11	20	17	6.67	N
35	4	77.69	0.03	221	57	19	139	59.22	Y
3	0	52.14	0.32	91	40	21	50	2.17	N
7	0	46.83	0.11	46	30	16	46	7.89	N
6	1	16.01	0.12	20	10	13	17	10	N
0	2	23.16	0.23	22	14	14	13	16.67	N
2	0	10.25	0.23	21	7	14	13	0	N
6	1	19.89	0.31	26	13	13	16	11.11	N
16	6	36.88	0.12	68	31	21	57	42.5	N
1	0	14.51	0.22	6	5	7	9	0	N
1	0	40.75	0.3	74	29	17	23	0	N
10	1	45.13	0.08	40	27	15	51	12.5	N
1	0	15.38	0.32	33	12	17	19	0	N
4	10	36.82	0.2	194	41	35	80	14.67	N
23	2	42.89	0.08	73	34	20	84	45	N
1	0	42.25	0.12	43	25	13	17	0	N
13	1	55.62	0.08	147	54	32	63	4.08	N
8	0	24.49	0.05	12	10	10	38	58.62	N
9	2	51.73	0.1	57	33	15	51	29.27	N
15	2	29.28	0.15	64	24	20	54	36.84	N
12	0	33.1	0.1	22	17	11	29	18.75	N
0	0	33.56	0.26	37	20	13	23	0	N
10	1	23.9	0.15	44	19	17	26	26.67	Y
11	0	36.12	0.08	23	18	10	37	52	N
7	3	33.65	0.11	50	24	18	53	17.78	N
1	1	13.96	0.23	15	9	14	13	9.09	N
2	0	9.05	0.22	2	2	4	9	0	N
1	0	19.04	0.43	40	15	20	21	0	N
1	0	25.13	0.33	38	19	19	21	0	N
28	9	60.67	0.06	72	39	16	93	56.25	Y
1	0	14.38	0.22	21	10	17	18	0	N
9	0	64	0.03	45	28	10	67	5.26	N
3	4	30.81	0.14	44	23	18	36	18.75	N
4	0	48.96	0.1	34	21	10	31	0	N
1	0	12.67	0.43	23	10	19	14	0	N
8	0	55.83	0.12	73	33	17	49	2.5	N
14	2	103.01	0.11	142	73	21	119	22.12	N
15	5	33.28	0.06	41	27	21	77	68.85	Y
1	0	22.73	0.14	23	12	12	14	0	N
1	0	18.68	0.29	22	12	14	14	0	N
19	4	34.63	0.09	59	32	23	44	16.67	N
41	3	90.21	0.11	161	64	20	140	25.51	N
7	0	48.33	0.1	53	31	16	48	7.5	N
4	0	27.97	0.09	50	13	12	22	0	N
14	0	42.97	0.1	69	31	19	58	32.56	N
14	4	34.91	0.06	37	23	16	51	63.89	Y
3	0	100.54	0.04	220	54	14	48	4.55	N
1	0	16.65	0.14	8	6	7	14	0	N
19	8	78.46	0.18	72	46	16	62	28.57	Y
24	7	75.27	0.08	126	51	18	100	28	N
1	0	8.91	0.46	16	5	14	13	0	N
0	1	32.45	0.14	44	19	12	21	5	N
10	2	21.11	0.16	41	14	14	32	9.52	N
2	0	25.68	0.11	25	12	12	19	0	N
0	0	9.42	0.33	17	5	10	9	0	N
13	0	212.2	0.46	423	95	15	71	1.75	Y
6	1	18.2	0.07	11	8	10	30	73.91	N
7	3	27.46	0.11	42	11	7	28	15	N
8	0	69.47	0.13	49	38	14	46	10.81	N
9	3	29.06	0.14	17	13	10	29	47.37	N
7	2	17.81	0.14	19	12	14	22	42.86	N
8	1	68.85	0.12	51	38	15	76	19.4	N
2	0	20.64	0.13	10	9	10	15	0	N
0	0	7.57	0.29	9	4	8	7	0	N
1	0	19.74	0.21	22	10	9	14	0	N
2	1	9.86	0.14	5	3	8	14	36.36	N
3	0	14.2	0.33	22	8	9	9	0	N
2	1	48.72	0.19	78	25	23	21	5.56	N
11	0	39.26	0.19	27	20	10	26	7.14	N
11	4	16.05	0.23	72	16	24	66	11.11	N
10	2	54.15	0.04	78	24	9	45	44.12	Y
19	4	25.75	0.08	53	21	19	72	48.08	N
11	0	59.96	0.08	90	49	22	64	7.69	N
11	0	56.42	0.22	90	40	17	58	13.04	Y
1	0	44.01	0.13	26	20	9	15	0	N
9	2	33.12	0.17	24	18	12	24	14.29	N
3	4	48.52	0.35	135	41	22	54	8	N
4	0	22.22	0.27	22	13	13	15	0	Y
0	0	17.11	0.33	8	7	9	6	0	N
1	1	18.31	0.2	25	11	13	20	5.56	N
16	2	45.22	0.07	128	44	26	119	37.25	N
1	0	22.75	0.3	40	18	18	20	0	N
3	1	30.83	0.11	30	13	15	18	14.29	N
28	5	142.15	0.1	174	97	21	166	29.2	Y
1	0	15.53	0.17	27	10	14	18	0	N
23	4	67.71	0.08	83	32	11	79	50.91	N
11	2	33.97	0.11	65	26	18	45	24.24	N
19	5	27.15	0.09	53	22	19	70	48	N
13	6	23.64	0.04	22	13	11	69	87.27	Y
1	0	13.83	0.44	15	8	12	9	0	N
3	4	23.37	0.1	17	13	14	30	30.77	N
0	2	28.27	0.27	32	20	16	22	9.52	N
13	1	29.18	0.1	22	14	10	42	50	Y
9	0	71.79	0.34	189	72	32	99	1.12	N
5	1	21.98	0.15	27	15	14	26	20	N
1	0	13.45	0.3	16	9	14	10	0	N
0	0	16.73	0.15	22	8	8	13	0	N
2	0	18.15	0.12	30	10	10	17	0	N
4	0	23.58	0.2	20	14	12	15	0	N
3	0	38.43	0.21	83	37	25	47	0	N
23	6	49.69	0.12	54	37	21	81	29.82	N
23	6	90.58	0.06	88	50	14	77	41.51	Y
2	0	14.41	0.27	20	8	12	15	0	N
10	1	36.97	0.14	48	25	16	36	28	N
4	1	46.82	0.07	24	21	10	28	30.43	N
7	0	39.13	0.07	23	18	10	29	28.57	N
0	0	16.89	0.4	28	13	17	15	0	N
0	0	17.45	0.33	19	13	16	12	0	N
19	3	39.94	0.2	82	29	18	70	40	N
28	6	122.69	0.08	111	53	12	97	48.53	Y
3	0	9.15	0.21	15	6	13	14	0	N
17	15	396.21	0.2	399	128	9	86	22.06	N
4	0	22.64	0.19	14	11	9	16	0	N
1	0	15.86	0.25	19	10	14	16	0	N
29	10	51.67	0.13	88	41	20	82	40.38	N
2	14	85.3	0.47	74	37	11	19	87.5	Y
1	2	12.44	0.33	14	9	17	12	20	N
23	0	160.17	0.17	272	135	29	193	2.37	Y
9	4	58.4	0.18	66	42	19	51	29.27	N
4	0	15.32	0.17	18	9	11	12	0	N
2	0	11.82	0.23	19	8	16	13	0	N
26	0	46.77	0.04	114	39	21	72	8.89	Y
4	0	25.4	0.18	29	17	15	22	5.88	N
3	0	8.4	0.18	8	4	7	11	0	N
0	0	13.11	0.5	6	5	8	6	0	N
1	1	41.65	0.13	33	21	11	24	4.55	N
0	0	19.23	0.29	11	9	8	7	0	N
4	0	13.09	0.25	29	11	14	12	0	N
2	0	33.36	0.18	11	11	7	17	21.43	N
18	4	42.56	0.06	52	27	15	69	62	N
6	1	20.12	0.13	24	13	12	24	29.41	N
2	0	14.24	0.25	17	8	12	16	0	N
4	0	11.53	0.18	15	8	12	11	0	N
2	2	28.27	0.15	21	13	12	26	8.7	Y
6	0	28.55	0.12	26	13	8	17	0	N
4	0	23.78	0.27	22	13	12	15	0	N
1	0	26.08	0.43	47	20	22	21	0	N
11	1	80.39	0.12	87	53	17	97	24.71	Y
1	0	14.3	0.25	32	11	16	16	7.14	N
31	5	50.19	0.06	65	34	16	84	50	N
13	1	59.63	0.14	117	44	19	58	13.64	N
20	3	31.44	0.14	47	28	23	72	29.41	N
3	0	12.44	0.25	14	7	9	8	0	N
6	2	41.54	0.14	24	19	10	35	39.29	N
0	0	35.13	0.16	42	22	13	19	0	N
12	3	42.04	0.26	157	38	30	57	11.36	N
14	0	162.87	0.33	239	79	16	54	0	Y
1	0	15.61	0.25	34	11	15	20	0	N
8	0	37.78	0.1	19	14	9	29	5	N
24	2	86.23	0.09	204	64	20	107	26.83	Y
16	1	44.88	0.18	99	53	36	84	2.99	Y
2	0	20.28	0.39	57	19	26	28	4	N
6	0	26.09	0.1	16	12	10	21	28.57	N
7	2	17.16	0.14	29	11	12	22	28.57	N
4	0	47.02	0.39	106	43	25	44	0	N
4	0	40.52	0.33	91	32	19	46	12.2	N
4	0	29.2	0.19	52	20	15	32	11.11	N
0	0	15.29	0.32	61	12	17	25	0	N
0	2	26.93	0.36	12	10	8	11	20	N
19	0	242.69	0.12	573	150	19	257	12.24	N
9	8	56.47	0.08	83	31	13	73	36.51	N
3	0	27.2	0.48	67	28	26	29	0	N
6	0	21.3	0.14	37	17	20	35	0	N
0	0	36.25	0.23	24	17	9	13	0	N
0	1	9.76	0.21	27	7	14	14	7.69	N
3	0	80.57	0.3	194	63	23	86	0	N
10	0	22.54	0.06	15	11	9	32	71.43	N
21	6	59.99	0.12	102	52	24	83	26.23	N
11	1	54.41	0.08	31	23	9	39	40.74	Y
35	3	115.86	0.15	279	97	26	247	31.75	Y
2	0	7.22	0.44	8	3	10	9	0	N
25	24	1295.68	0.16	951	348	9	158	18.18	N
24	8	100.29	0.11	101	58	16	104	34.18	N
16	10	51.55	0.15	45	35	22	72	29.09	N
5	0	7.53	0.23	10	4	8	13	0	N
25	6	54.45	0.1	88	33	15	78	57.69	N
13	3	61.44	0.13	103	46	19	79	24.62	Y
8	2	12.89	0.15	14	7	11	20	45.45	N
4	1	15.66	0.45	37	11	19	31	19.23	N
1	0	25.83	0.38	24	16	16	13	0	N
1	0	16.96	0.18	12	8	9	11	0	N
6	2	20.83	0.17	24	14	14	23	12.5	N
13	1	106.51	0.05	148	74	20	107	46.24	Y
0	0	11.42	0.29	10	6	8	7	0	N
0	0	16.82	0.25	15	9	10	8	14.29	N
1	0	22.81	0.14	12	10	9	14	0	N
1	3	23.86	0.21	92	22	22	39	8.1	N
3	0	25.89	0.36	117	28	32	55	3.92	N
21	4	55.22	0.12	88	38	17	60	28.95	Y
4	1	40.37	0.18	50	25	13	22	29.41	N
5	0	11.42	0.2	10	6	8	10	0	N
25	0	46.11	0.04	58	28	14	57	32.25	N
4	0	71.48	0.34	66	40	15	59	5.56	N
13	1	27.87	0.1	23	16	12	51	70.27	N
1	0	35.77	0.18	28	14	7	11	0	N
50	15	144.78	0.14	307	132	29	245	14.43	N
62	42	83.06	0.15	495	82	29	239	39.29	N
5	0	18.28	0.16	20	11	11	19	7.69	N
3	1	17.95	0.22	31	13	14	18	7.14	Y
1	0	11.9	0.33	23	9	17	12	0	N
15	4	47.71	0.13	62	33	17	52	41.67	Y
1	0	21.31	0.25	9	9	9	8	0	N
6	5	60.94	0.2	116	46	21	93	10.47	N
18	2	51.88	0.09	53	40	22	88	30.43	N
5	3	29.99	0.2	49	20	18	35	27.59	N
1	0	19.24	0.18	17	12	15	11	0	N
