# Supplementary material for: Enhancing software defect prediction: a framework with improved feature selection and ensemble machine learning
Source: PeerJ Comput Sci. 2024 Feb 28;10:e1860. doi: 10.7717/peerj-cs.1860 (PMC11636684; doi:10.7717/peerj-cs.1860)
Supplement: Supplemental Information 8 [file peerj-cs-10-1860-s008.xls]

LOC_BLANK	LOC_CODE_AND_COMMENT	DESIGN_DENSITY	ESSENTIAL_COMPLEXITY	HALSTEAD_LENGTH	MODIFIED_CONDITION_COUNT	MULTIPLE_CONDITION_COUNT	NORMALIZED_CYLOMATIC_COMPLEXITY	PERCENT_COMMENTS	Defective
2	0	1	1	9	0	0	0.13	25	N
4	0	1	1	24	0	0	0.09	20	N
1	0	0.43	4	120	0	0	0.32	0	N
19	6	0.63	8	256	7	11	0.08	22.08	Y
14	6	1	1	104	5	10	0.12	50	N
0	0	1	1	13	0	0	0.25	0	N
4	1	0.92	1	194	0	0	0.33	3.45	N
2	0	1	1	20	0	0	0.1	0	N
1	0	1	1	7	0	0	0.13	60	N
7	0	1	1	95	1	2	0.11	8.1	N
4	18	0.67	1	67	2	4	0.1	79.17	N
11	6	0.67	1	102	0	0	0.05	46.81	N
4	0	1	1	26	0	0	0.05	64.29	N
2	0	1	1	36	0	0	0.21	0	N
0	0	1	1	32	1	2	0.25	0	N
8	2	1	1	96	2	4	0.08	28.57	Y
17	0	1	1	118	0	0	0.1	13.79	N
7	2	1	1	28	0	0	0.06	25	N
1	2	0.75	7	246	0	0	0.25	10.87	N
2	0	0.44	6	144	0	0	0.41	0	N
1	4	0.5	1	48	1	2	0.11	36.36	N
9	3	0.57	4	96	6	12	0.17	12.9	N
1	0	1	1	25	0	0	0.08	0	N
23	24	0.67	1	483	2	4	0.02	43.88	Y
2	0	0.67	1	35	2	4	0.21	0	N
17	13	0.67	5	103	5	8	0.1	45.24	Y
1	0	0.5	1	27	0	0	0.33	0	N
2	0	0.5	1	83	0	0	0.1	0	N
33	6	0.53	5	395	16	29	0.13	31.18	N
3	0	1	1	33	1	2	0.14	11.11	N
19	2	1	1	254	4	8	0.07	13.73	N
1	0	0.5	1	186	1	2	0.09	0	N
4	0	1	1	40	1	2	0.11	15.38	N
4	0	0.5	1	19	1	2	0.13	22.22	N
11	0	0.5	1	80	3	6	0.09	21.21	N
1	1	1	1	65	0	0	0.05	35.29	N
2	3	1	1	27	0	0	0.1	50	Y
16	18	0.87	1	400	6	11	0.18	37.31	N
4	0	0.33	1	28	0	0	0.2	11.11	N
4	0	1	1	34	0	0	0.07	25	N
8	4	0.6	1	128	0	0	0.22	25.81	N
21	1	1	1	336	0	0	0.13	1.11	N
7	0	1	1	27	0	0	0.05	53.85	N
1	0	0.57	1	97	0	0	0.3	4.76	N
7	7	0.5	1	38	1	2	0.07	68.75	Y
12	13	0.17	3	250	11	20	0.15	36.92	Y
5	2	0.33	1	279	2	4	0.1	14.29	N
20	6	1	1	24	0	0	0.02	66.67	N
4	1	0.25	1	40	3	6	0.14	18.18	Y
4	10	0.31	1	454	0	0	0.2	14.86	N
8	0	0.5	1	206	1	2	0.05	6.67	N
14	55	1	1	2833	0	0	0	26.19	Y
1	0	1	1	21	0	0	0.14	0	N
7	2	0.67	1	51	2	4	0.14	30.77	N
7	4	0.63	18	881	0	0	0.29	2.86	N
1	2	0.5	6	79	3	5	0.23	9.09	N
1	0	1	1	117	0	0	0.11	2.78	N
8	0	0.67	1	82	2	4	0.09	13.64	N
2	4	1	1	27	0	0	0.1	66.67	N
7	0	1	1	57	1	2	0.07	30	N
2	2	0.67	9	110	0	0	0.32	10	N
1	0	1	1	34	0	0	0.08	10	N
1	0	0.43	6	67	0	0	0.3	0	N
30	9	0.45	7	213	10	20	0.1	46.15	N
1	0	1	1	21	0	0	0.08	0	N
18	19	0.63	1	433	3	6	0.1	40.68	N
9	0	0.75	3	78	3	5	0.13	15.79	N
0	0	0.33	1	21	0	0	0.43	0	N
26	7	0.6	1	99	4	8	0.06	59.26	N
26	1	1	8	354	8	16	0.17	5.69	N
6	0	0.5	1	28	1	2	0.1	30.77	N
6	1	0.33	3	64	2	3	0.11	10.53	N
13	1	0.33	3	141	0	0	0.07	60.87	N
1	0	1	1	74	0	0	0.31	0	N
15	0	1	1	93	2	3	0.09	18.75	N
0	0	1	1	4	0	0	0.25	0	N
24	7	0.88	4	237	7	13	0.08	28.38	N
0	0	1	1	99	0	0	0.06	0	N
1	0	0.5	1	17	1	2	0.25	0	N
4	2	0.33	1	61	2	4	0.11	18.18	Y
4	1	1	1	58	1	2	0.07	31.82	N
0	0	1	1	6	0	0	1	0	N
6	1	1	1	100	1	2	0.04	13.33	N
1	0	0.67	1	34	0	0	0.25	0	N
4	0	0.5	1	96	3	6	0.13	12	N
2	0	0.67	1	34	0	0	0.21	0	N
20	9	0.2	3	211	4	7	0.06	38.98	Y
4	0	0.33	1	33	0	0	0.13	55.56	N
31	9	0.86	12	269	0	0	0.07	50.29	N
19	2	1	1	62	0	0	0.08	42.86	N
0	1	0.67	1	33	2	4	0.21	25	N
10	0	0.46	1	188	12	24	0.23	11.11	N
53	12	0.57	8	451	13	22	0.09	32.08	N
3	0	0.8	1	63	0	0	0.26	0	N
5	2	1	1	27	0	0	0.05	22.22	N
1	0	1	1	34	0	0	0.09	0	N
6	2	0.83	19	347	0	0	0.29	9.86	N
5	6	0.25	1	57	3	6	0.13	32	Y
1	0	0.8	1	65	0	0	0.29	0	N
1	0	1	1	3	0	0	0.2	0	N
14	3	0.33	1	340	2	4	0.04	7.25	Y
0	0	1	1	23	0	0	0.13	0	N
2	0	0.5	3	74	5	8	0.24	0	N
5	0	1	1	31	0	0	0.07	12.5	N
2	0	0.5	1	50	0	0	0.31	0	N
1	0	0.67	1	39	0	0	0.21	0	N
4	0	0.67	1	67	2	3	0.15	0	N
14	3	0.57	5	110	6	12	0.11	44.9	N
4	0	0.5	3	83	3	5	0.19	20	N
4	0	0.5	3	68	0	0	0.21	9.09	N
18	2	0.5	5	305	0	0	0.15	19.48	N
19	4	0.57	5	110	6	12	0.1	49.02	N
10	2	0.6	3	88	0	0	0.16	11.11	N
5	9	0.33	1	118	2	4	0.12	55.56	Y
0	0	1	1	163	0	0	0.07	0	N
6	0	1	1	78	0	0	0.04	30	N
7	1	1	1	128	2	4	0.07	34.38	N
4	4	0.95	11	430	0	0	0.25	8.97	N
3	0	1	1	9	0	0	0.13	0	N
4	0	0.5	1	25	1	2	0.12	54.55	N
2	0	0.5	1	24	1	2	0.18	0	N
13	1	0.33	1	86	5	10	0.15	4.17	N
11	6	0.8	1	154	4	8	0.07	29.82	Y
3	0	0.5	1	36	1	2	0.2	0	N
4	7	0.14	1	77	0	0	0.3	41.18	N
9	0	1	1	372	0	0	0.18	4.76	N
15	0	0.94	1	230	15	30	0.3	0	N
0	0	1	1	10	0	0	0.25	0	N
25	13	0.82	1	197	4	8	0.11	29.33	Y
0	0	1	1	5	0	0	0.2	0	N
12	2	1	1	545	2	4	0.04	22.73	Y
0	0	1	1	1	0	0	0.25	50	N
2	0	1	1	26	0	0	0.1	0	N
3	1	0.33	1	38	2	4	0.14	8.33	Y
5	0	1	1	32	0	0	0.07	12.5	N
3	0	0.4	5	43	4	7	0.31	0	N
2	1	1	1	11	0	0	0.11	25	Y
2	14	0.33	1	40	2	4	0.12	81.82	Y
4	1	1	1	18	0	0	0.08	16.67	Y
13	2	0.67	3	37	2	3	0.1	52.94	N
0	3	0.29	5	55	4	7	0.39	18.75	N
12	2	0.67	3	37	2	3	0.1	52.94	N
15	2	0.5	1	61	1	2	0.06	57.89	N
15	9	0.3	19	326	22	84	0.18	50.46	N
6	1	0.83	1	117	3	5	0.15	16.12	N
9	0	1	1	94	1	2	0.03	5.56	N
19	9	0.17	1	185	5	10	0.08	44.83	N
3	0	1	1	42	0	0	0.06	0	N
20	5	0.63	6	115	7	11	0.13	48.72	N
10	1	0.6	5	91	4	6	0.14	29.17	N
8	0	1	1	148	0	0	0.03	0	N
3	0	0.5	1	76	1	2	0.11	7.69	N
2	2	1	5	133	0	0	0.19	5.13	N
4	0	0.67	4	101	0	0	0.19	11.11	N
1	0	0.57	7	90	0	0	0.33	0	N
0	0	1	1	54	0	0	0.25	0	N
3	0	0.5	1	46	3	6	0.19	0	N
24	52	0.63	9	339	15	26	0.11	58.4	Y
4	1	0.5	1	51	1	2	0.13	10	Y
1	0	0.6	3	55	0	0	0.29	6.67	N
1	0	0.5	1	20	1	2	0.25	0	N
11	1	0.25	11	169	11	19	0.12	24.71	N
1	0	1	1	42	0	0	0.08	0	N
3	0	1	1	97	0	0	0.05	0	N
1	0	0.75	1	49	0	0	0.27	0	N
1	0	1	1	5	0	0	0.2	0	N
39	5	0.4	1	90	4	8	0.06	59.09	N
1	0	0.75	1	66	0	0	0.22	0	N
1	1	1	1	9	0	0	0.13	60	Y
3	2	0.33	1	33	2	4	0.15	53.85	Y
22	8	0.71	1	93	6	12	0.1	63.27	N
1	0	0.5	1	17	0	0	0.25	0	N
14	4	0.67	3	81	2	3	0.06	63.89	N
22	8	1	1	120	2	4	0.06	49.06	N
1	0	1	1	13	0	0	0.14	0	N
4	5	1	11	198	0	0	0.21	26.32	N
27	7	0.2	1	77	4	8	0.08	51.61	N
2	6	0.08	6	205	11	20	0.22	13.33	N
0	0	0.33	3	17	0	0	0.5	0	N
10	3	0.29	1	135	6	10	0.13	23.26	Y
1	0	0.67	3	18	0	0	0.33	0	N
2	0	1	1	23	0	0	0.11	0	N
1	0	0.83	1	81	0	0	0.32	0	N
11	6	0.33	1	64	2	4	0.06	75	N
2	0	1	1	27	0	0	0.17	0	N
12	8	0.86	1	115	6	12	0.12	39.13	Y
27	5	0.4	3	73	4	7	0.07	60.98	N
7	0	1	1	47	1	2	0.06	10.53	N
6	0	0.5	1	13	1	2	0.11	50	N
2	0	1	1	113	0	0	0.18	3.7	N
1	0	0.5	1	183	0	0	0.09	36.84	N
1	0	1	1	4	0	0	0.2	0	N
14	62	1	1	2867	0	0	0	36.06	Y
15	8	1	1	74	0	0	0.01	59.26	N
34	9	0.5	1	184	7	10	0.06	65.59	N
3	0	0.5	1	16	1	2	0.18	0	N
2	0	1	1	23	0	0	0.1	33.33	N
14	11	0.5	5	203	10	18	0.13	30.34	N
18	0	0.8	1	173	4	8	0.07	10.87	N
1	0	0.8	1	65	0	0	0.29	0	N
0	0	1	1	12	0	0	0.25	0	N
5	0	1	1	34	0	0	0.18	0	N
1	0	0.33	1	21	0	0	0.33	0	N
4	0	1	1	22	1	2	0.11	11.11	N
17	2	0.5	3	131	5	9	0.09	30.88	N
2	2	1	1	16	0	0	0.11	40	N
3	2	0.2	5	38	4	5	0.33	20	Y
11	15	0.25	1	136	3	6	0.09	69.7	Y
2	0	1	1	43	0	0	0.16	0	N
0	0	0.5	1	33	0	0	0.22	0	N
16	6	1	1	160	0	0	0.06	25.81	N
1	0	0.83	1	77	0	0	0.32	0	N
12	1	0.5	1	165	1	2	0.04	16.21	N
37	1	0.04	13	482	0	0	0.13	29.88	N
13	0	0.5	1	133	1	2	0.04	18.18	N
8	4	0.25	1	94	7	10	0.2	40	Y
4	0	1	14	230	0	0	0.22	27.66	N
2	0	0.67	1	40	0	0	0.2	0	N
5	10	0.33	1	38	2	4	0.13	87.5	Y
5	0	1	1	5	0	0	0.04	75	N
4	9	0.57	7	96	6	9	0.21	33.33	Y
7	14	0.41	6	404	0	0	0.11	31.75	N
0	0	1	1	26	0	0	0.14	20	N
8	7	0.29	5	102	6	9	0.15	23.68	Y
14	10	0.33	1	126	2	4	0.06	48.39	Y
3	0	0.75	5	133	0	0	0.15	0	N
24	7	0.45	1	209	10	20	0.11	33.33	N
1	0	1	1	55	1	2	0.13	0	N
3	0	0.86	6	101	0	0	0.33	0	N
5	0	1	1	28	0	0	0.07	14.29	N
0	0	1	1	17	0	0	0.13	0	N
11	5	0.17	1	210	11	22	0.2	27.66	N
6	1	0.67	1	42	2	4	0.12	17.65	Y
3	1	0.67	1	25	2	4	0.19	9.09	Y
8	1	0.33	1	33	3	4	0.13	64.29	N
1	0	0.75	1	46	0	0	0.33	0	N
0	0	0.5	1	19	0	0	0.25	14.29	N
2	0	0.67	1	37	0	0	0.27	0	N
1	0	0.86	7	64	6	8	0.39	6.67	N
2	0	0.6	4	37	5	8	0.36	10	N
9	5	0.75	1	67	3	6	0.12	40.91	Y
30	4	0.5	1	62	3	6	0.05	62.16	N
17	6	1	1	102	4	8	0.09	43.59	Y
7	3	0.33	1	72	0	0	0.11	15	N
1	0	0.13	3	120	7	14	0.29	0	N
1	1	1	1	7	0	0	0.17	33.33	N
2	0	0.5	1	10	1	2	0.2	0	N
9	5	0.17	1	147	5	10	0.11	18.6	Y
1	0	1	1	51	0	0	0.17	0	N
0	0	1	1	7	0	0	0.25	0	N
1	0	0.67	3	22	0	0	0.33	0	N
5	0	1	1	47	1	2	0.1	0	N
6	3	1	1	54	1	2	0.09	33.33	Y
1	0	0.33	3	33	2	3	0.23	0	N
1	0	0.5	1	21	1	2	0.2	0	N
5	0	1	1	36	1	2	0.12	0	N
2	1	1	1	37	0	0	0.09	14.29	N
13	0	1	1	80	1	2	0.05	24	N
0	0	1	1	8	0	0	0.2	33.33	N
23	5	1	1	224	4	8	0.06	30.77	Y
4	1	1	1	48	1	2	0.1	14.29	N
21	4	0.2	1	131	6	11	0.14	27.08	N
8	4	0.5	1	70	1	2	0.07	42.11	N
0	0	1	1	0	0	0	0.17	0	N
17	19	0.63	1	442	3	6	0.1	40.68	N
0	0	1	1	12	0	0	0.14	16.67	N
15	5	0.5	1	118	1	2	0.04	62.5	N
1	0	1	1	20	0	0	0.29	0	N
7	1	0.2	4	103	4	6	0.1	41.03	N
6	2	1	1	73	1	2	0.07	27.27	Y
5	0	1	1	30	0	0	0.07	12.5	N
6	1	0.67	1	43	2	4	0.1	28.57	Y
11	0	1	1	72	0	0	0.02	52.94	N
30	7	0.27	1	203	10	19	0.09	60.92	N
1	0	0.8	1	62	0	0	0.29	0	N
1	0	1	1	11	0	0	0.14	0	N
7	0	1	1	26	0	0	0.04	62.5	N
14	5	0.8	4	94	4	8	0.08	65.31	N
7	0	0.25	1	51	0	0	0.13	9.52	N
4	2	0.67	1	24	0	0	0.12	55	N
12	0	1	1	57	0	0	0.02	60	N
11	0	1	1	32	0	0	0.04	46.15	N
7	0	1	1	38	0	0	0.06	22.22	N
4	0	1	1	40	2	4	0.17	0	N
1	0	1	3	34	0	0	0.2	8.33	N
1	1	0.5	1	139	1	2	0.04	48.78	N
6	0	0.5	1	43	1	2	0.1	15.38	N
9	1	0.8	3	103	4	7	0.14	20	N
5	1	0.33	1	58	2	4	0.14	7.14	Y
1	0	1	1	15	0	0	0.13	0	N
11	1	1	1	44	0	0	0.03	64	N
1	0	1	1	47	0	0	0.09	0	N
0	0	1	1	7	0	0	0.25	0	N
1	0	1	1	35	0	0	0.07	41.67	N
11	0	1	1	203	2	4	0.01	47.37	N
13	1	1	1	92	0	0	0.02	53.85	N
14	2	0.33	1	150	5	10	0.12	36.11	N
28	5	1	1	168	4	8	0.06	46.67	N
3	0	1	1	12	0	0	0.1	0	N
12	1	1	1	268	4	8	0.01	45.45	N
7	4	0.75	8	355	9	15	0.16	10	N
6	3	0.22	5	127	0	0	0.26	11.11	N
3	20	1	1	64	3	6	0.13	92.59	Y
5	0	0.83	1	88	5	10	0.11	39.13	N
2	0	0.14	1	102	6	12	0.28	5.56	N
6	0	0.5	1	16	1	2	0.09	66.67	N
0	0	1	1	12	0	0	0.2	0	N
5	0	1	1	17	0	0	0.05	69.23	N
9	1	1	1	79	0	0	0.03	21.05	N
24	2	0.5	6	341	9	16	0.09	27.16	N
4	2	1	1	36	1	2	0.12	27.27	N
1	0	1	1	34	1	2	0.2	0	N
9	1	0.5	1	24	2	3	0.09	66.67	N
3	0	1	1	9	0	0	0.13	0	N
23	13	0.73	1	321	10	20	0.09	29.79	Y
6	8	1	1	282	1	2	0.05	39.39	Y
6	0	0.33	1	48	2	3	0.09	52	N
16	2	0.5	1	172	0	0	0.13	3.33	N
8	0	1	1	40	1	2	0.08	23.08	N
1	0	0.33	5	95	0	0	0.24	0	N
2	0	0.71	6	48	0	0	0.5	0	N
2	0	1	1	31	0	0	0.09	0	N
11	6	0.5	1	95	1	2	0.05	36	N
7	1	1	1	65	2	4	0.11	15.79	Y
2	0	1	1	4	0	0	0.14	33.33	N
6	0	0.09	4	107	10	19	0.24	25.71	N
1	0	1	1	42	0	0	0.17	0	N
3	0	0.35	12	289	0	0	0.36	7.84	N
1	0	1	1	18	0	0	0.29	0	N
0	1	0.67	1	35	0	0	0.27	22.22	N
11	0	0.2	1	79	4	8	0.19	7.69	N
6	0	0.5	1	34	1	2	0.1	25	N
7	1	0.25	3	57	3	6	0.13	18.18	N
37	0	1	1	1364	0	0	0.01	6.14	N
12	2	0.57	7	74	5	7	0.11	21.74	N
1	0	0.25	4	48	0	0	0.36	0	N
3	0	0.5	1	27	1	2	0.15	0	N
13	1	0.79	7	216	0	0	0.23	4.26	N
4	0	0.75	1	49	3	6	0.17	11.76	N
6	0	0.61	12	283	0	0	0.16	6.35	N
4	0	1	1	58	0	0	0.06	0	N
3	1	1	1	15	0	0	0.09	50	Y
12	0	0.33	1	40	2	4	0.08	54.17	N
3	0	1	1	31	0	0	0.04	0	N
10	0	1	1	76	0	0	0.02	55	N
4	0	0.5	1	49	0	0	0.04	71.15	N
1	0	0.67	3	45	2	3	0.19	0	N
9	0	0.5	1	53	3	5	0.13	0	N
0	0	1	1	22	0	0	0.17	0	N
10	2	0.43	1	117	6	11	0.21	35	N
1	0	0.75	1	48	0	0	0.27	0	N
3	1	1	1	11	0	0	0.1	25	Y
19	2	0.25	4	230	7	14	0.06	39.42	N
5	2	1	1	38	2	4	0.13	18.75	N
1	0	0.6	5	110	0	0	0.22	0	N
0	0	0.46	12	129	0	0	0.34	0	N
14	11	0.46	5	245	12	22	0.14	34.18	Y
2	1	1	1	52	1	2	0.13	8.33	Y
1	0	0.2	3	38	0	0	0.42	0	N
0	0	1	1	47	0	0	0.11	0	N
1	1	0.33	6	77	0	0	0.26	9.52	N
4	1	1	1	25	1	2	0.12	18.18	Y
3	0	0.5	1	22	1	2	0.14	0	N
2	0	0.5	4	35	0	0	0.4	0	N
0	0	0.94	1	246	0	0	0.3	0	N
11	0	1	1	83	0	0	0.03	19.05	N
5	4	1	1	59	1	2	0.07	30	N
1	17	0.1	8	243	0	0	0.2	35.42	N
38	19	0.5	1	157	3	6	0.03	68.83	Y
4	1	1	1	35	1	2	0.09	11.76	Y
1	0	1	1	63	0	0	0.21	0	N
1	0	1	1	48	0	0	0.17	0	N
5	0	1	1	170	0	0	0.17	7.14	N
6	1	0.33	1	118	2	4	0.1	13.64	N
24	6	0.8	1	169	4	8	0.06	42.31	N
24	0	1	1	119	0	0	0.01	55.81	N
2	0	0.67	1	34	2	4	0.21	0	N
2	1	0.67	6	84	0	0	0.22	4.17	N
3	4	0.75	1	88	3	6	0.13	25.93	N
4	0	1	1	36	0	0	0.07	12.5	N
1	0	1	1	28	0	0	0.2	0	N
0	0	1	1	15	1	2	0.29	0	N
15	22	0.3	6	203	9	16	0.13	67.8	Y
7	8	1	1	62	0	0	0.03	70	Y
38	7	0.12	1	598	1	2	0.09	10.67	N
17	1	0.5	1	229	1	2	0.03	10.87	N
3	0	0.5	1	46	1	2	0.13	0	N
8	9	1	1	69	1	2	0.06	58.33	Y
32	45	0.33	3	420	14	27	0.09	49.22	N
9	3	1	1	201	5	10	0.1	27.08	Y
10	3	0.5	1	142	7	12	0.17	35.29	N
4	0	1	1	19	1	2	0.14	0	N
7	7	0.33	9	184	0	0	0.27	45.65	N
1	0	0.2	5	38	0	0	0.38	0	N
3	0	0.8	3	69	0	0	0.33	0	N
16	0	0.5	1	70	1	2	0.05	31.82	N
1	0	0.89	1	138	0	0	0.33	0	N
16	2	0.5	5	111	3	6	0.14	8.33	N
31	11	0.83	4	291	11	21	0.09	27.45	Y
13	3	0.5	1	121	5	10	0.13	24.24	N
18	7	0.5	1	245	7	13	0.09	26.09	Y
1	0	1	1	58	0	0	0.06	20	N
2	0	1	1	223	0	0	0.04	8.7	N
10	2	1	1	145	2	4	0.06	16.21	N
0	0	1	1	4	0	0	0.25	0	N
2	0	0.29	7	100	0	0	0.25	16	N
1	6	1	1	293	0	0	0.02	15	N
0	2	1	4	31	3	6	0.36	22.22	N
11	0	0.5	1	24	1	2	0.06	75	N
8	0	0.5	1	26	1	2	0.09	61.54	N
2	0	1	1	14	0	0	0.04	0	N
0	0	0.5	1	33	1	2	0.15	0	N
9	3	0.4	1	85	0	0	0.19	40	N
3	0	0.75	1	79	0	0	0.24	0	N
6	0	0.5	1	48	0	0	0.04	68.18	N
20	3	0.6	1	168	4	8	0.09	31.43	N
30	9	0.67	4	141	5	9	0.06	58.06	N
12	0	1	1	203	2	4	0.01	47.37	N
25	9	0.75	4	398	7	13	0.07	16.09	Y
8	0	0.5	1	93	1	2	0.06	13.64	Y
0	0	1	3	23	0	0	0.6	0	N
13	4	0.33	1	181	5	10	0.12	32.43	N
1	0	0.75	1	62	0	0	0.25	0	N
0	0	1	1	19	0	0	0.14	0	N
1	0	0.25	3	29	3	5	0.4	0	N
3	0	1	1	120	2	4	0.13	0	N
38	11	0.13	12	189	14	23	0.13	48	N
0	0	0.5	1	26	1	2	0.22	0	N
7	7	0.78	7	122	0	0	0.25	30.43	N
9	15	0.13	1	205	7	14	0.11	30.51	Y
18	2	0.2	1	218	4	8	0.06	15.52	Y
1	0	0.67	1	35	0	0	0.23	0	N
1	0	0.6	1	51	0	0	0.38	0	N
6	3	1	1	25	3	6	0.2	66.67	N
0	0	1	1	46	0	0	0.08	0	N
3	0	0.33	1	86	0	0	0.19	0	N
0	0	0.67	1	18	0	0	0.5	0	N
17	2	0.67	1	451	2	4	0.03	32.61	N
1	0	0.25	1	84	3	6	0.21	0	N
0	0	1	1	11	0	0	0.17	0	N
26	3	0.69	4	572	15	29	0.11	22.61	N
4	0	0.5	1	31	1	2	0.17	0	N
36	18	0.27	1	279	10	19	0.07	54.46	Y
5	1	0.5	1	67	3	6	0.18	33.33	N
1	0	0.9	1	137	0	0	0.36	0	N
2	0	1	1	16	0	0	0.2	0	N
6	0	0.57	1	91	0	0	0.27	0	N
2	2	1	1	17	0	0	0.11	40	N
6	1	0.5	1	54	1	2	0.1	15.38	Y
2	0	1	1	6	0	0	0.14	33.33	N
1	0	1	1	20	0	0	0.13	0	N
3	1	0.67	1	39	2	4	0.18	8.33	Y
11	1	1	1	12	0	0	0.03	83.33	N
75	4	1	1	18	0	0	0	93.02	N
1	0	0.25	1	77	3	6	0.2	0	N
18	2	0.88	3	238	7	13	0.11	15.38	N
0	0	1	1	22	0	0	0.17	0	N
7	1	1	1	69	2	4	0.08	15.38	Y
7	0	1	1	44	0	0	0.05	9.09	N
11	27	0.6	10	295	14	25	0.15	42.7	Y
0	0	0.5	1	12	1	2	0.33	0	N
1	6	1	1	36	0	0	0.08	77.78	N
6	0	0.67	3	41	2	3	0.15	8.33	N
2	0	0.57	7	118	0	0	0.32	5.26	N
4	0	0.8	1	63	4	8	0.25	0	N
1	0	1	1	73	0	0	0.07	0	N
4	0	1	1	615	1	2	0.04	0	N
1	0	1	1	4	0	0	0.4	0	N
6	0	0.5	10	115	5	10	0.24	3.33	N
0	4	0.5	1	61	1	2	0.13	61.54	N
8	2	0.33	1	273	2	4	0.05	25.58	Y
8	4	1	1	138	0	0	0.03	21.74	Y
7	0	0.33	1	140	2	4	0.08	14.81	N
8	0	0.5	1	100	1	2	0.08	0	N
0	0	1	1	45	0	0	0.11	0	N
17	2	1	1	277	8	16	0.01	11.32	N
0	0	1	1	1	0	0	0.33	0	N
9	1	0.67	1	221	2	4	0.05	21.28	Y
0	0	1	1	15	0	0	0.13	0	N
0	0	0.5	1	23	1	2	0.33	0	N
0	0	1	1	9	0	0	0.2	0	N
1	1	0.25	3	41	3	5	0.24	14.29	N
0	0	1	1	6	0	0	0.25	0	N
2	13	1	1	127	0	0	0.05	72.22	N
6	0	0.33	3	83	2	3	0.09	8.33	N
7	1	0.5	1	66	1	2	0.07	6.67	Y
23	0	1	1	112	1	2	0.03	26.19	Y
1	0	0.9	1	145	0	0	0.36	0	N
7	1	1	1	103	0	0	0.12	3.13	N
7	1	0.5	1	29	1	2	0.12	12.5	N
0	0	1	1	4	0	0	0.2	0	N
1	0	0.69	3	175	0	0	0.29	0	N
3	2	0.75	4	67	3	5	0.18	33.33	N
25	4	0.14	1	240	6	12	0.08	48.39	N
1	0	0.2	5	40	0	0	0.42	0	N
1	0	1	1	43	0	0	0.19	7.14	N
5	0	1	1	60	1	2	0.1	14.29	N
21	6	0.5	3	211	9	16	0.12	26.67	N
1	0	0.5	1	30	0	0	0.18	0	N
21	1	0.22	1	144	0	0	0.12	15.38	N
1	0	1	1	35	0	0	0.4	0	N
31	8	0.75	3	120	3	5	0.05	59.62	N
1	0	1	1	5	0	0	0.2	0	N
1	0	0.8	1	62	0	0	0.33	0	N
1	0	1	1	70	0	0	0.06	0	N
6	0	1	1	179	2	4	0.1	0	N
22	2	0.86	1	140	4	8	0.07	21.21	N
1	0	0.44	9	111	0	0	0.43	5.26	N
14	4	0.33	1	222	2	4	0.05	14	N
0	0	1	1	15	0	0	0.14	0	N
4	1	1	1	28	0	0	0.06	20	N
0	1	0.67	1	32	0	0	0.3	25	N
42	0	0.29	9	224	0	0	0.07	16.67	N
5	0	1	1	68	0	0	0.05	0	N
7	0	1	1	18	0	0	0.06	33.33	N
60	8	1	1	162	1	2	0.02	64.62	N
2	0	1	1	13	0	0	0.2	0	N
3	0	0.5	1	24	1	2	0.17	0	N
4	0	0.67	1	29	0	0	0.25	0	N
4	1	1	1	55	2	4	0.12	15.79	N
13	0	1	1	11	0	0	0.03	76.47	N
0	0	1	1	49	0	0	0.08	0	N
2	3	0.78	4	88	0	0	0.2	14.29	N
14	6	0.4	1	152	4	8	0.08	36	Y
7	3	0.67	1	40	2	4	0.13	42.86	Y
3	0	0.33	1	32	2	4	0.21	0	N
0	0	0.5	1	10	2	3	0.5	0	N
0	0	1	1	0	0	0	0.2	0	N
3	0	0.32	11	230	0	0	0.48	0	N
3	0	0.8	1	64	0	0	0.26	0	N
3	0	1	1	11	0	0	0.1	40	N
12	0	1	1	174	12	24	0.02	0	N
0	0	0.5	1	33	1	2	0.17	0	N
2	0	1	1	36	0	0	0.2	0	N
15	8	0.5	1	93	3	6	0.08	42.42	Y
1	0	0.75	1	64	0	0	0.24	0	N
4	2	0.5	1	44	1	2	0.11	15.38	N
12	1	1	1	61	0	0	0.08	25	N
3	1	0.5	1	45	0	0	0.11	23.08	N
27	0	0.6	14	430	14	23	0.12	11.11	N
0	0	1	1	18	0	0	0.13	0	N
10	1	1	1	63	0	0	0.09	14.29	N
3	0	0.5	1	23	1	2	0.18	0	N
21	7	0.71	1	178	6	11	0.1	40.91	Y
3	0	0.8	3	287	0	0	0.2	11.11	N
6	0	1	1	52	0	0	0.05	0	N
17	5	0.43	6	170	6	11	0.12	34.21	N
21	0	0.33	1	175	5	10	0.05	53.21	N
12	3	0.4	10	396	0	0	0.26	22.73	N
11	2	0.6	4	118	4	7	0.11	25	N
11	0	1	1	48	0	0	0.02	60	N
45	3	0.81	16	277	13	26	0.11	40.63	N
1	0	0.5	1	17	0	0	0.22	0	N
1	0	0.89	1	155	7	14	0.26	0	N
2	0	0.5	1	22	0	0	0.2	0	N
8	0	0.2	5	58	0	0	0.16	45.45	N
0	0	1	1	25	0	0	0.14	0	N
1	0	1	1	21	0	0	0.08	0	N
1	0	1	1	23	0	0	0.13	0	N
7	1	1	1	69	2	4	0.05	82.35	N
16	3	0.17	1	140	5	10	0.08	49.06	N
16	0	0.4	1	147	4	8	0.08	27.27	N
9	0	0.5	3	139	5	9	0.11	11.9	N
16	16	0.57	1	430	0	0	0.16	24.32	N
8	0	0.67	5	102	5	9	0.13	11.11	N
5	21	0.25	1	136	3	6	0.08	52.38	Y
15	3	0.67	1	95	2	4	0.05	61.54	N
10	4	0.07	14	131	13	17	0.25	31.43	N
0	0	0.5	1	20	0	0	0.22	0	N
3	0	1	1	59	0	0	0.12	4.76	N
4	0	0.5	1	66	1	2	0.1	20	N
27	5	0.6	3	83	4	7	0.08	57.89	N
23	6	0.7	7	142	7	11	0.12	30.36	N
1	0	0.5	1	27	1	2	0.14	0	N
5	0	1	1	38	0	0	0.06	0	N
2	0	1	1	63	1	2	0.14	0	N
2	0	0.25	1	31	4	5	0.4	0	N
8	3	0.67	1	174	2	4	0.05	16.67	Y
7	0	1	1	30	1	2	0.11	0	N
0	0	0.5	1	21	0	0	0.22	0	N
5	0	1	1	26	0	0	0.05	23.08	N
2	0	0.8	1	63	0	0	0.28	0	N
79	24	0.28	15	326	17	29	0.08	55.17	N
5	0	1	1	41	0	0	0.06	0	N
0	0	0.5	1	12	1	2	0.29	0	N
13	18	0.8	1	215	7	13	0.12	36.23	Y
3	0	1	1	14	0	0	0.11	0	N
9	6	0.5	6	211	5	10	0.1	32.65	N
3	0	0.17	1	95	0	0	0.22	4.35	N
5	0	1	1	41	0	0	0.08	0	N
2	0	1	1	62	0	0	0.04	30	N
2	0	1	1	12	0	0	0.13	0	N
5	0	0.5	1	88	0	0	0.08	21.05	N
13	4	0.43	1	198	6	12	0.13	30.77	N
0	0	1	1	10	0	0	0.25	0	N
5	0	1	1	26	0	0	0.05	16.67	N
75	4	1	1	18	0	0	0	93.02	N
1	0	0.67	1	34	0	0	0.23	0	N
1	0	0.5	1	19	1	2	0.18	0	N
1	0	1	1	21	1	2	0.07	36.36	N
10	1	0.56	7	81	8	15	0.2	12.5	N
2	2	0.41	14	184	0	0	0.44	5.56	N
20	24	0.71	4	335	3	5	0.08	52.31	Y
2	1	0.33	1	42	0	0	0.15	25	N
0	0	1	1	1	0	0	1	0	N
30	4	0.42	23	481	30	50	0.14	33.51	N
16	2	0.25	4	241	7	14	0.07	37.62	N
2	0	0.5	1	69	0	0	0.11	0	N
24	25	0.25	4	316	15	27	0.12	42.34	Y
9	16	0.33	1	148	5	10	0.09	42.59	Y
4	1	1	1	17	0	0	0.08	28.57	N
20	4	0.78	5	141	4	6	0.13	20	N
5	1	0.75	10	225	0	0	0.21	9.62	N
3	0	0.25	3	32	3	5	0.29	0	N
5	0	1	1	51	0	0	0.06	0	N
15	1	1	1	25	1	2	0.07	27.27	N
6	0	0.5	1	57	0	0	0.04	71.79	N
24	3	0.71	4	236	3	4	0.17	6.94	N
2	0	1	1	7	0	0	0.17	0	N
1	1	0.5	1	29	0	0	0.14	8.33	N
1	0	1	1	10	0	0	0.14	0	N
6	6	0.14	7	360	6	9	0.13	21.43	N
17	6	1	1	233	2	4	0.04	35.85	N
3	0	0.5	1	47	1	2	0.1	0	N
6	0	0.5	1	49	1	2	0.1	8.33	N
1	0	1	1	109	0	0	0.24	0	N
1	0	0.67	3	25	0	0	0.33	0	N
0	1	1	1	7	0	0	0.17	33.33	N
4	1	0.5	1	35	1	2	0.13	10	Y
2	0	0.67	1	20	1	2	0.23	0	N
1	0	0.67	3	44	2	3	0.16	0	N
0	0	1	1	26	0	0	0.2	0	N
7	0	0.6	1	194	9	18	0.17	8	N
5	0	0.86	6	90	5	10	0.23	0	N
1	0	1	1	43	1	2	0.18	0	N
0	0	1	1	9	0	0	0.4	0	N
9	4	1	1	155	0	0	0.03	34.78	N
5	0	0.25	4	35	3	5	0.15	31.58	N
2	0	1	1	19	1	2	0.14	0	N
5	2	0.33	1	104	2	4	0.08	12.9	Y
19	2	0.67	3	83	2	3	0.06	57.14	N
4	0	0.33	1	120	2	4	0.09	29.63	N
16	0	0.17	1	146	5	10	0.1	35	N
15	4	1	1	99	2	4	0.06	32.25	N
1	0	1	1	24	0	0	0.09	0	N
18	6	0.67	1	245	8	16	0.13	34.69	N
2	0	0.33	1	29	0	0	0.23	0	N
9	5	0.22	4	241	8	15	0.12	16.92	Y
48	16	0.37	22	645	28	46	0.15	14.14	N
3	0	0.5	3	46	0	0	0.14	32	N
1	0	1	1	12	0	0	0.2	0	N
4	0	1	1	31	0	0	0.05	46.15	N
1	0	0.5	1	24	1	2	0.2	0	N
33	9	0.25	3	427	15	27	0.11	37.14	N
5	0	0.6	1	110	0	0	0.38	0	N
3	1	0.5	1	65	3	6	0.2	20	N
1	0	1	1	21	0	0	0.09	0	N
4	14	0.8	1	109	4	8	0.12	45.95	Y
16	6	0.75	42	842	0	0	0.35	10.42	N
24	2	0.86	3	149	6	11	0.08	45.76	N
0	0	1	1	7	0	0	0.25	0	N
15	2	0.38	5	123	7	11	0.15	37.84	N
1	0	1	1	47	0	0	0.21	0	N
0	0	1	1	30	1	2	0.18	0	N
0	0	0.67	1	50	0	0	0.25	0	N
1	4	0.5	1	48	1	2	0.11	36.36	N
24	18	0.45	14	416	21	34	0.12	35.67	N
22	4	0.63	1	120	7	13	0.11	31.91	Y
1	0	0.5	1	25	0	0	0.29	0	N
7	3	1	1	72	3	6	0.11	32.14	N
4	1	1	1	52	2	4	0.13	16.67	Y
11	5	0.5	12	325	11	18	0.22	28.21	N
1	0	0.5	3	61	0	0	0.31	0	N
2	1	0.67	3	44	2	3	0.13	10.53	N
5	0	1	1	56	1	2	0.08	0	N
0	0	1	1	27	0	0	0.29	0	N
6	4	1	1	101	0	0	0.11	37.84	N
3	0	0.63	3	123	0	0	0.36	0	N
1	0	0.75	4	52	0	0	0.31	0	N
1	0	0.5	1	21	1	2	0.18	0	N
3	0	1	1	39	2	4	0.17	7.69	N
8	2	0.29	3	159	6	11	0.15	30.56	N
3	0	1	1	11	1	2	0.18	0	N
3	4	0.67	1	25	2	4	0.19	36.36	Y
4	0	1	1	26	0	0	0.09	20	N
5	0	1	1	101	0	0	0.04	14.29	N
1	0	1	1	23	0	0	0.14	0	N
6	2	1	1	48	0	0	0.03	66.67	N
50	37	0.2	1	1235	4	8	0.02	26.19	Y
17	9	0.6	3	207	4	7	0.07	30.91	Y
16	0	1	1	79	0	0	0.02	43.48	N
3	0	1	4	111	0	0	0.25	8.33	N
0	0	0.5	1	15	1	2	0.29	0	N
4	0	1	1	27	0	0	0.06	50	N
7	6	0.6	4	101	4	7	0.11	22.22	Y
14	3	1	1	47	0	0	0.03	54.55	Y
16	3	1	1	55	1	2	0.03	63.64	N
16	6	0.43	6	132	6	10	0.12	43.59	N
0	0	1	1	24	0	0	0.14	0	N
3	0	0.62	22	438	0	0	0.3	2.44	N
2	1	1	1	15	0	0	0.11	20	N
5	1	0.88	17	542	0	0	0.35	2.17	N
2	3	1	1	22	0	0	0.11	60	N
6	1	1	1	41	1	2	0.08	29.41	Y
6	0	1	1	43	0	0	0.06	20	N
7	17	0.33	1	69	5	9	0.15	80	Y
20	0	0.63	1	164	7	14	0.11	28	N
1	0	0.5	1	18	0	0	0.18	0	N
3	0	1	1	13	0	0	0.08	50	N
19	14	0.67	1	157	8	14	0.12	42.11	Y
3	0	0.75	1	51	3	6	0.24	0	N
1	0	1	1	32	0	0	0.2	0	N
42	7	0.53	7	307	6	10	0.1	21.21	N
5	0	1	1	9	0	0	0.08	33.33	N
2	0	1	1	23	0	0	0.09	0	N
9	3	0.67	6	293	5	8	0.14	41.94	N
16	4	0.5	1	203	7	12	0.11	24.07	Y
2	0	0.75	1	49	0	0	0.25	0	N
10	0	1	1	38	0	0	0.03	45.45	N
0	0	1	1	14	0	0	0.17	0	N
1	0	0.5	1	22	1	2	0.2	0	N
1	1	0.33	1	34	0	0	0.23	9.09	N
7	0	1	1	97	1	2	0.06	12.5	N
1	0	1	1	24	0	0	0.2	12.5	N
6	0	0.5	1	31	1	2	0.11	18.18	N
4	0	0.33	3	32	0	0	0.14	26.67	N
4	1	1	1	21	0	0	0.08	28.57	Y
8	0	0.33	1	58	2	3	0.07	57.58	N
13	2	0.67	1	202	5	10	0.06	40	N
14	2	1	1	87	1	2	0.08	17.14	Y
41	9	1	1	918	0	0	0.01	16.52	N
2	1	1	1	19	1	2	0.2	16.67	Y
8	2	0.5	5	95	8	13	0.2	18.18	N
6	0	0.33	1	82	2	4	0.08	6.67	N
2	0	1	1	27	0	0	0.1	0	N
2	0	1	1	73	0	0	0.2	0	N
13	2	0.2	5	112	4	8	0.12	25.93	N
6	0	1	1	51	0	0	0.06	20	N
4	12	0.33	3	108	5	10	0.14	35.29	Y
1	0	0.2	5	39	0	0	0.38	0	N
35	3	0.39	32	542	37	59	0.15	31.9	N
0	0	1	1	15	0	0	0.25	0	N
5	0	1	1	37	0	0	0.03	0	N
6	0	1	1	61	2	4	0.13	0	N
1	0	1	1	20	1	2	0.29	0	N
3	4	0.6	3	90	4	7	0.14	20.69	N
15	2	1	1	426	16	31	0.01	35.66	N
1	0	0.63	5	95	0	0	0.4	5.56	N
0	0	0.5	1	20	1	2	0.25	0	N
28	4	0.5	3	81	3	5	0.05	54.55	N
1	0	0.75	1	59	0	0	0.21	0	N
3	1	1	1	27	1	2	0.15	12.5	Y
25	2	0.2	8	402	14	25	0.15	17.11	N
3	4	0.63	11	277	0	0	0.35	8	N
4	3	0.5	1	72	3	6	0.12	17.86	Y
10	0	1	1	60	1	2	0.06	19.05	N
0	0	1	1	13	0	0	0.25	0	N
3	0	0.75	1	48	3	6	0.24	0	N
1	0	0.25	1	48	0	0	0.29	0	N
1	0	0.33	1	29	0	0	0.33	0	N
40	10	0.83	6	194	5	9	0.05	46.84	N
0	0	1	1	67	0	0	0.07	0	N
15	0	1	1	28	0	0	0.03	40	N
2	0	0.33	1	22	2	4	0.33	0	N
13	3	0.4	1	190	9	17	0.13	25	N
2	1	0.5	1	25	1	2	0.17	12.5	N
23	9	1	1	49	0	0	0.02	70.59	N
3	0	1	1	21	0	0	0.08	37.5	N
5	4	0.25	1	36	3	5	0.25	44.44	N
1	0	0.13	6	120	0	0	0.38	0	N
2	0	1	1	121	0	0	0.05	6.67	N
9	0	1	1	39	0	0	0.04	33.33	N
9	0	1	1	23	0	0	0.05	27.27	N
3	0	0.75	1	49	3	6	0.24	0	N
7	2	0.5	1	60	3	5	0.17	33.33	N
7	0	1	1	30	0	0	0.05	45.45	N
1	0	0.5	1	15	1	2	0.25	0	N
8	1	1	1	15	0	0	0.05	50	Y
15	0	0.67	1	132	5	10	0.15	0	N
1	0	0.25	1	46	0	0	0.33	0	N
23	8	0.5	6	533	11	21	0.11	35.06	Y
1	0	0.67	3	33	0	0	0.25	0	N
4	0	1	1	50	2	4	0.15	0	N
9	2	0.67	3	63	2	4	0.1	40	N
16	5	1	1	133	4	8	0.06	42.19	N
4	0	0.67	3	48	2	3	0.18	8.33	N
14	4	0.5	1	222	5	10	0.08	35.09	N
29	7	0.1	13	344	19	35	0.17	38.89	N
48	2	0.67	3	267	2	3	0.02	35.9	N
3	3	0.5	4	39	3	4	0.27	30	Y
0	0	1	1	31	0	0	0.11	0	N
37	9	0.75	1	220	7	13	0.05	63.2	N
1	0	1	1	19	0	0	0.38	0	N
2	0	1	1	30	0	0	0.08	0	N
0	0	1	1	9	0	0	0.2	0	N
0	1	0.67	3	131	2	3	0.12	4.55	N
3	0	1	1	24	0	0	0.08	0	N
33	9	0.53	3	272	14	26	0.13	36.25	N
1	0	1	1	33	0	0	0.11	0	N
0	0	0.5	1	11	1	2	0.25	0	N
11	1	0.25	1	178	3	6	0.07	27.91	Y
0	0	1	1	163	0	0	0.07	0	N
16	0	0.57	1	194	6	12	0.1	20	N
3	0	0.6	3	50	6	9	0.29	16.67	N
21	14	0.5	1	265	7	14	0.1	45.9	Y
0	0	1	1	105	0	0	0.06	0	N
0	0	1	1	5	0	0	1	0	N
5	0	0.92	10	159	0	0	0.3	3.45	N
7	9	0.86	1	111	6	12	0.14	43.9	Y
2	0	1	1	63	0	0	0.14	0	N
1	0	1	1	27	0	0	0.18	0	N
6	0	1	1	57	0	0	0.04	0	N
38	2	0.3	5	432	19	38	0.08	33.01	N
1	0	0.8	1	62	0	0	0.29	0	N
4	0	0.5	6	70	5	9	0.27	0	N
11	4	0.4	3	70	4	8	0.09	50	N
2	0	0.5	1	43	3	6	0.27	0	N
1	0	1	1	167	0	0	0.05	0	N
12	3	1	1	45	0	0	0.03	53.33	Y
0	0	1	1	11	0	0	0.2	0	N
0	2	0.5	1	28	1	2	0.18	28.57	N
10	1	1	1	7	0	0	0.06	33.33	N
0	0	0.33	3	32	2	3	0.25	0	N
40	15	0.55	9	296	10	17	0.06	64.14	N
0	0	1	1	0	0	0	0.03	0	N
0	0	1	1	34	0	0	0.21	0	N
4	0	0.67	1	29	2	4	0.19	0	N
2	1	0.17	5	50	5	9	0.35	16.67	N
1	0	0.25	1	177	0	0	0.14	0	N
4	0	0.33	1	92	5	10	0.14	0	N
1	0	0.33	3	146	0	0	0.18	0	N
3	0	0.6	4	45	5	8	0.29	8.33	N
8	1	0.67	3	116	2	3	0.08	7.69	Y
18	3	0.5	7	146	9	15	0.17	30	N
13	0	0.5	1	148	1	2	0.03	25.58	N
7	0	1	1	39	0	0	0.04	50	N
2	1	0.5	1	18	1	2	0.14	40	N
77	23	0.24	14	320	16	27	0.08	56.39	N
4	3	0.5	1	41	1	2	0.1	27.27	N
10	0	1	1	68	0	0	0.02	72.41	N
1	0	0.43	1	92	0	0	0.39	6.25	N
7	2	1	1	50	0	0	0.03	58.62	N
4	0	0.5	1	33	1	2	0.13	0	N
13	1	0.67	1	70	2	4	0.08	31.82	N
4	1	0.5	1	16	1	2	0.15	28.57	N
3	0	1	1	141	0	0	0.03	22.22	N
6	4	0.33	1	124	8	13	0.2	23.68	Y
1	0	0.5	3	45	0	0	0.36	0	N
8	0	1	1	36	1	2	0.05	59.26	N
54	12	0.38	1	666	7	14	0.04	27.08	Y
6	2	0.5	1	96	0	0	0.1	26.47	N
1	0	0.75	1	50	0	0	0.27	0	N
0	1	1	1	4	0	0	0.2	50	N
6	2	0.5	1	48	3	5	0.17	13.33	N
2	0	1	1	29	1	2	0.13	0	N
1	0	0.5	1	97	1	2	0.13	0	N
1	0	0.67	1	42	0	0	0.21	0	N
8	0	0.61	22	328	0	0	0.34	15.07	N
6	6	0.11	18	267	18	30	0.2	11.76	N
4	5	0.67	1	52	2	4	0.17	58.33	N
2	0	0.25	1	92	0	0	0.24	0	N
15	0	0.83	1	102	5	10	0.15	0	N
6	0	0.5	1	70	1	2	0.11	0	N
6	1	0.22	7	97	8	11	0.21	20	Y
12	15	0.6	1	175	4	8	0.07	48.28	Y
7	0	1	1	7	0	0	0.03	86.36	N
14	2	0.67	1	1472	2	4	0.01	2	Y
17	2	0.67	1	102	5	10	0.11	31.25	N
6	2	0.6	1	93	4	8	0.12	24.24	Y
4	1	1	1	28	1	2	0.13	20	N
2	0	0.27	3	138	0	0	0.46	0	N
1	0	0.33	6	81	0	0	0.3	0	N
1	0	0.9	1	114	0	0	0.4	0	N
0	0	1	1	5	0	0	0.25	0	N
3	0	1	1	8	0	0	0.11	0	N
4	0	1	1	11	0	0	0.1	0	N
2	0	0.5	3	55	0	0	0.5	0	N
5	7	0.41	9	409	16	29	0.23	19.12	N
23	5	1	1	69	2	4	0.05	54.05	N
9	2	1	1	129	5	10	0.1	10.42	N
6	1	0.5	1	55	1	2	0.11	18.18	Y
1	0	0.75	1	48	0	0	0.27	0	N
5	0	1	1	49	0	0	0.06	0	N
5	0	1	1	68	0	0	0.05	0	N
14	1	0.2	1	43	4	7	0.1	72.22	N
30	9	0.83	1	94	5	10	0.08	53.06	N
1	4	0.67	3	126	2	4	0.16	11.76	N
8	3	0.82	15	1052	0	0	0.48	2.11	N
4	1	1	1	11	0	0	0.09	60	Y
