# Supplementary material for: Enhancing software defect prediction: a framework with improved feature selection and ensemble machine learning
Source: PeerJ Comput Sci. 2024 Feb 28;10:e1860. doi: 10.7717/peerj-cs.1860 (PMC11636684; doi:10.7717/peerj-cs.1860)
Supplement: Supplemental Information 9 [file peerj-cs-10-1860-s009.xls]

LOC_BLANK	LOC_CODE_AND_COMMENT	DESIGN_DENSITY	ESSENTIAL_COMPLEXITY	HALSTEAD_LENGTH	MODIFIED_CONDITION_COUNT	MULTIPLE_CONDITION_COUNT	NORMALIZED_CYLOMATIC_COMPLEXITY	PERCENT_COMMENTS	Defective
12	0	0.5	1	56	0	0	0.01	81.82	N
1	1	0.5	7	109	0	0	0.43	4.76	N
2	0	1	1	24	0	0	0.18	12.5	N
2	0	0.8	1	62	0	0	0.28	0	N
3	3	0.5	1	27	1	2	0.11	30.77	Y
6	1	0.5	1	56	1	2	0.08	11.11	Y
1	0	0.17	6	115	0	0	0.24	0	N
12	3	0.71	7	120	0	0	0.11	32.56	N
5	0	1	1	31	0	0	0.07	0	N
1	0	1	1	25	0	0	0.08	0	N
13	14	0.22	1	100	8	13	0.18	66.67	Y
4	1	0.5	1	40	1	2	0.11	8.33	N
0	1	1	1	13	0	0	0.2	66.67	N
31	1	0.63	4	274	8	14	0.15	7.87	N
1	0	0.2	1	70	0	0	0.25	0	N
1	0	0.17	5	43	0	0	0.46	0	N
10	0	0.5	1	73	1	2	0.06	22.22	N
22	1	1	1	96	1	2	0.03	46.51	N
4	0	1	1	118	0	0	0.04	0	N
4	0	1	1	33	0	0	0.13	0	N
3	0	0.5	1	42	1	2	0.17	0	N
10	2	0.88	19	706	0	0	0.16	4.14	N
11	3	0.5	3	67	3	5	0.1	32.14	Y
2	0	1	1	28	2	4	0.18	23.08	N
1	0	0.5	1	18	0	0	0.22	0	N
22	4	0.2	1	131	6	11	0.14	22.22	N
2	0	1	3	37	2	4	0.15	6.25	N
10	1	0.5	1	26	1	2	0.1	11.11	N
5	0	1	1	18	0	0	0.07	14.29	N
1	0	0.83	1	76	0	0	0.32	0	N
1	0	1	1	16	0	0	0.13	0	N
22	38	0.82	1	328	10	20	0.09	49.5	Y
2	0	0.25	1	49	0	0	0.27	0	N
1	1	0.67	5	40	5	8	0.46	10	N
4	8	0.5	1	164	1	2	0.08	17.78	Y
3	0	0.75	1	48	3	6	0.24	0	N
2	0	1	1	51	0	0	0.08	0	N
28	15	0.74	5	421	6	10	0.12	12	N
1	1	1	1	31	0	0	0.18	12.5	N
10	23	0.38	1	188	7	14	0.12	50.91	Y
1	0	1	1	11	0	0	0.2	0	N
4	0	1	1	156	0	0	0.16	7.69	N
19	3	0.78	11	565	14	26	0.15	7.05	N
0	0	1	1	14	0	0	0.2	0	N
32	6	0.53	13	422	18	29	0.13	24.32	N
12	25	0.75	1	141	3	6	0.06	62.26	Y
8	2	0.2	1	53	0	0	0.17	10	Y
10	0	0.33	1	108	2	4	0.08	18.52	N
19	3	0.36	6	160	13	20	0.2	40.82	N
1	0	1	1	12	0	0	0.14	0	N
10	6	0.45	3	191	0	0	0.17	25	N
2	0	1	1	15	1	2	0.22	0	N
0	0	0.75	1	53	0	0	0.24	0	N
2	0	1	1	9	0	0	0.11	20	N
1	0	0.75	1	48	0	0	0.31	0	N
14	3	0.57	1	122	6	12	0.1	27.78	Y
3	0	0.83	1	85	0	0	0.27	0	N
8	0	1	1	15	0	0	0.05	40	N
1	0	0.5	1	19	0	0	0.18	0	N
0	0	1	1	18	0	0	0.17	0	N
1	0	0.8	1	62	0	0	0.29	0	N
0	0	1	1	13	0	0	0.14	0	N
1	0	1	1	7	0	0	0.14	0	N
17	6	0.5	1	172	5	10	0.08	30.19	Y
1	0	0.9	1	135	0	0	0.32	16.67	N
5	7	0.13	8	292	7	10	0.16	24.39	N
0	0	1	1	18	0	0	0.14	0	N
11	0	0.2	1	116	4	8	0.11	18.52	N
3	2	0.67	3	38	2	3	0.2	30	Y
3	0	1	1	7	0	0	0.13	0	N
1	0	1	3	24	0	0	0.3	0	N
20	8	0.38	1	161	7	14	0.1	34.55	N
5	1	0.5	1	61	1	2	0.07	14.29	N
19	20	0.47	3	425	14	27	0.1	32.79	Y
1	0	1	1	24	1	2	0.25	0	N
3	4	0.36	9	217	11	16	0.3	11.9	N
14	3	0.62	7	391	0	0	0.11	24	N
1	0	1	1	20	0	0	0.1	0	N
1	0	0.75	3	44	0	0	0.33	0	N
31	19	0.23	9	266	12	19	0.11	55.17	Y
4	0	0.4	5	52	4	7	0.25	0	N
9	0	0.17	1	77	6	11	0.17	12.5	N
2	0	0.5	1	30	1	2	0.17	0	N
13	4	0.67	15	451	0	0	0.29	5.68	N
1	0	1	1	6	0	0	0.2	0	N
5	1	1	1	40	2	4	0.14	13.33	N
1	2	0.25	3	35	3	5	0.33	22.22	N
0	0	1	1	23	1	2	0.18	0	N
13	1	1	1	61	0	0	0.03	50	N
11	1	1	5	124	0	0	0.15	3.85	N
0	0	0.5	1	12	1	2	0.4	0	N
1	0	0.67	1	34	1	2	0.19	0	N
23	1	0.63	1	151	2	4	0.1	15.38	N
6	1	1	1	93	3	6	0.08	29.55	N
2	0	1	1	486	0	0	0.02	3.57	N
0	0	1	1	11	0	0	0.2	0	N
4	1	0.5	1	17	1	2	0.17	16.67	N
5	0	0.75	3	77	3	5	0.15	0	N
2	0	0.2	4	35	0	0	0.36	0	N
1	0	0.67	1	34	0	0	0.27	0	N
3	4	1	6	95	0	0	0.23	14.81	N
19	6	0.1	1	472	19	38	0.14	21.95	Y
7	6	0.5	1	54	1	2	0.06	71.43	N
11	0	1	1	48	0	0	0.02	63.64	N
35	1	1	1	128	0	0	0.16	8.51	N
22	0	1	1	159	0	0	0.06	15.38	N
0	0	0.67	1	68	2	4	0.16	0	N
9	11	0.22	7	156	8	11	0.16	28.26	Y
3	1	1	1	20	1	2	0.15	12.5	Y
9	1	0.67	1	62	2	4	0.1	27.78	N
5	0	1	1	30	0	0	0.06	40	N
5	0	1	1	27	1	2	0.07	60	N
15	0	1	1	126	0	0	0.09	16.67	N
18	5	0.4	1	86	4	8	0.09	34.21	Y
15	0	0.75	1	182	7	14	0.06	40.65	N
6	0	0.5	1	55	1	2	0.11	9.09	N
24	6	0.86	1	1107	3	6	0.08	61.9	N
4	0	1	1	11	0	0	0.06	70	N
1	0	1	1	44	1	2	0.18	0	N
22	3	0.75	1	129	4	8	0.05	35.29	N
0	0	1	1	13	0	0	0.2	0	N
1	0	1	1	7	0	0	0.2	0	N
5	3	0.33	1	83	2	4	0.1	17.39	N
1	1	0.29	9	345	0	0	0.4	2	N
2	0	1	1	5	0	0	0.17	0	N
1	0	1	1	28	1	2	0.25	0	N
14	2	0.29	3	86	2	3	0.15	15.63	N
0	0	1	1	43	0	0	0.27	0	N
2	0	1	1	11	0	0	0.01	14.29	N
1	0	0.5	1	11	1	2	0.29	0	N
9	3	0.7	1	138	0	0	0.2	20	N
27	68	0.26	3	1094	18	35	0.09	51.06	Y
1	0	0.75	4	68	3	5	0.21	21.43	N
0	0	0.5	1	27	1	2	0.11	56.25	N
9	8	0.67	3	160	0	0	0.08	46.15	N
1	0	0.4	1	76	0	0	0.25	0	N
0	0	0.5	1	46	0	0	0.29	0	N
1	0	1	1	21	0	0	0.13	0	N
5	0	1	1	1	0	0	0.13	0	N
2	0	1	1	56	1	2	0.11	0	N
2	0	0.25	4	24	0	0	0.44	0	N
20	4	0.67	1	85	2	4	0.06	43.75	Y
10	0	1	1	50	0	0	0.03	30	N
1	5	0.08	6	158	0	0	0.25	10.87	N
15	3	0.25	1	69	3	6	0.08	32.25	N
13	0	0.33	1	156	2	4	0.05	25.53	N
1	0	0.8	1	67	0	0	0.29	0	N
1	1	1	1	6	0	0	0.2	50	N
10	2	0.67	1	182	2	4	0.06	14.63	N
1	0	1	1	86	0	0	0.08	0	N
4	0	1	1	20	1	2	0.08	63.16	N
18	4	0.5	3	109	3	5	0.06	62	N
19	5	0.57	5	110	6	12	0.1	48.98	N
6	1	1	1	7	0	0	0.1	50	N
18	10	0.5	3	358	7	13	0.08	24.05	Y
22	0	0.67	1	182	5	10	0.08	29.63	N
4	0	1	1	84	0	0	0.05	0	N
1	0	0.5	4	26	0	0	0.5	0	N
1	0	0.5	1	20	0	0	0.18	0	N
10	0	1	1	37	1	2	0.08	16.67	N
15	6	1	1	205	1	2	0.03	31.11	N
4	0	0.5	1	73	1	2	0.1	0	N
1	0	0.67	1	34	0	0	0.27	0	N
2	0	1	1	6	0	0	0.17	0	N
30	4	1	1	174	1	2	0.05	54.22	N
0	0	1	1	16	0	0	0.25	0	N
4	0	1	1	40	0	0	0.06	0	N
1	0	1	1	489	0	0	0.04	4.76	N
0	0	0.5	1	19	0	0	0.33	0	N
2	0	0.67	1	42	0	0	0.2	0	N
10	3	0.83	1	120	5	10	0.13	24.24	N
18	3	1	1	42	1	2	0.05	60	N
1	0	0.5	1	19	0	0	0.22	0	N
14	5	0.45	5	285	10	18	0.09	37.61	N
2	0	1	1	19	0	0	0.11	0	N
3	0	1	1	43	0	0	0.03	8.33	N
39	25	0.06	3	452	34	59	0.17	42.07	N
20	1	1	1	118	1	2	0.03	28.21	Y
1	0	0.33	1	42	2	4	0.18	9.09	N
0	0	1	1	54	0	0	0.25	0	N
1	3	0.4	1	70	4	8	0.25	23.53	N
14	6	0.67	1	121	0	0	0.03	63.24	N
13	6	0.33	1	42	2	4	0.04	88.89	N
2	0	1	1	21	1	2	0.18	0	N
1	0	1	1	19	0	0	0.17	0	N
2	0	0.5	26	270	0	0	0.34	1.47	N
8	3	0.75	1	101	3	6	0.11	29.63	N
2	0	1	4	83	0	0	0.44	7.69	N
3	0	1	1	203	0	0	0.14	2.63	N
1	0	0.5	1	81	1	2	0.12	0	N
6	16	1	1	202	1	2	0.06	73.08	Y
8	0	1	1	71	0	0	0.03	28.57	N
3	0	1	1	20	1	2	0.15	0	N
3	0	1	1	12	0	0	0.02	92	N
14	3	1	1	55	0	0	0.03	47.62	Y
29	2	1	1	209	0	0	0.21	2.63	N
0	0	1	1	11	0	0	0.17	0	N
6	0	1	1	44	0	0	0.05	9.09	N
1	0	0.5	1	14	0	0	0.29	0	N
1	0	0.86	6	109	0	0	0.37	0	N
2	0	0.5	1	27	0	0	0.13	0	N
40	8	0.65	17	163	16	26	0.14	40.26	N
1	0	0.8	1	64	0	0	0.29	0	N
4	0	1	1	57	0	0	0.07	0	N
7	0	1	1	106	1	2	0.1	7.69	N
1	0	1	1	15	0	0	0.13	0	N
23	7	0.5	1	169	9	18	0.11	35.94	N
2	0	0.25	4	26	0	0	0.33	0	N
3	17	0.5	4	70	3	4	0.16	90	Y
1	4	1	1	60	0	0	0.05	26.67	N
9	0	1	1	38	1	2	0.07	37.5	N
3	0	0.4	3	66	0	0	0.12	0	N
2	0	0.33	1	74	2	4	0.19	0	N
4	0	1	1	57	3	6	0.18	6.25	N
0	0	1	1	2	0	0	1	0	N
1	0	0.86	1	137	0	0	0.3	0	N
11	0	0.6	1	89	4	8	0.13	15.38	N
4	0	0.33	1	62	3	5	0.2	0	N
10	0	0.5	1	134	1	2	0.05	16.12	N
10	2	0.5	1	130	1	2	0.04	44.12	N
17	4	0.75	1	130	3	6	0.07	39.47	Y
11	1	0.5	1	95	1	2	0.05	20	N
6	1	0.33	1	75	2	4	0.13	31.25	N
3	0	1	1	55	2	3	0.23	0	N
9	0	0.65	15	444	0	0	0.34	5.62	N
0	0	1	1	15	2	3	0.33	0	N
1	0	0.75	3	50	0	0	0.29	0	N
4	2	0.42	1	219	0	0	0.23	8.7	N
11	0	0.5	1	95	1	2	0.05	16	N
0	0	0.5	1	40	1	2	0.22	0	N
11	0	0.2	1	99	4	8	0.13	30.43	N
5	0	1	1	112	0	0	0.19	0	N
6	0	1	1	119	2	4	0.11	0	N
89	25	0.22	10	399	17	32	0.08	46.62	N
3	2	0.5	1	27	1	2	0.15	25	Y
1	0	0.67	3	26	0	0	0.3	12.5	N
0	0	1	1	27	1	2	0.17	0	N
5	0	0.83	1	89	5	10	0.25	0	N
12	0	1	1	68	1	2	0.05	24	N
12	15	0.18	1	355	10	20	0.11	32.04	Y
7	3	1	1	41	1	2	0.09	35.71	Y
1	0	1	1	13	0	0	0.13	0	N
1	0	1	8	82	0	0	0.36	5	N
3	0	1	1	13	0	0	0.08	0	N
34	4	1	1	702	2	4	0.03	28.4	N
27	10	0.75	1	290	7	14	0.07	29.11	Y
7	3	0.8	1	89	4	8	0.13	23.33	N
10	4	1	1	193	2	4	0.06	10.53	N
1	0	0.57	6	105	0	0	0.23	6.9	N
9	3	1	1	37	3	6	0.14	50	N
1	0	0.88	1	123	0	0	0.32	0	N
27	1	1	1	339	1	2	0.02	42.11	Y
4	1	0.25	4	80	0	0	0.3	9.09	N
16	10	0.73	5	127	5	8	0.15	29.63	N
17	0	0.91	1	252	12	24	0.34	0	N
11	0	0.2	4	74	4	7	0.15	4.76	N
1	0	0.67	1	27	2	4	0.2	0	N
20	11	1	1	131	1	2	0.07	39.58	Y
0	0	1	1	46	0	0	0.11	0	N
4	0	1	1	189	0	0	0.37	0	N
1	0	0.11	9	98	0	0	0.43	0	N
1	0	0.5	1	29	1	2	0.29	0	N
13	1	1	1	29	0	0	0.03	50	Y
3	0	1	1	4	0	0	0.13	33.33	N
3	0	0.5	1	30	1	2	0.11	0	N
6	0	0.8	3	88	0	0	0.14	17.86	N
17	8	0.67	1	376	8	16	0.11	28.79	N
3	0	1	1	29	1	2	0.15	0	N
10	1	0.4	1	69	1	2	0.12	10.34	Y
20	1	1	1	175	0	0	0.1	27.78	N
0	0	1	1	18	0	0	0.17	0	N
1	0	0.86	1	96	0	0	0.32	0	N
1	0	0.67	3	50	0	0	0.25	0	N
5	0	1	1	48	0	0	0.1	0	N
5	0	1	1	44	0	0	0.06	0	N
6	0	1	1	61	2	4	0.18	0	N
5	0	1	1	62	0	0	0.05	25	N
13	1	0.75	5	206	7	12	0.14	13.95	N
2	0	1	1	33	0	0	0.09	0	N
2	0	0.5	1	50	1	2	0.15	0	N
0	0	1	1	24	0	0	0.14	0	N
1	0	1	1	7	0	0	0.17	0	N
3	0	1	1	19	1	2	0.15	0	N
0	0	0.5	1	24	0	0	0.14	0	N
15	40	0.57	5	257	6	11	0.08	64.47	Y
13	1	1	1	47	3	6	0.1	50	N
4	1	0.5	1	37	1	2	0.11	8.33	N
2	0	1	1	21	0	0	0.13	0	N
90	26	0.26	11	407	18	34	0.08	45.91	N
12	3	0.13	5	152	0	0	0.12	29.41	N
5	0	1	1	46	0	0	0.05	0	N
29	10	1	1	392	3	6	0.04	56.34	Y
21	5	1	1	121	3	6	0.06	33.33	Y
1	0	0.75	1	41	0	0	0.25	0	N
0	0	1	1	30	0	0	0.2	0	N
2	0	0.8	1	62	0	0	0.31	0	N
0	0	0.5	1	9	0	0	0.4	25	N
23	3	1	1	142	3	6	0.01	34.88	N
3	0	1	3	35	2	3	0.21	0	N
11	4	0.67	1	93	0	0	0.05	52	N
8	0	0.67	3	135	5	9	0.12	12.5	N
2	0	0.92	1	170	0	0	0.38	0	N
1	0	1	3	43	0	0	0.2	7.69	N
7	1	1	1	33	1	2	0.08	26.67	N
4	0	1	1	21	0	0	0.08	20	N
31	1	0.95	1	267	4	7	0.16	10.23	N
11	3	1	1	101	1	2	0.04	38.24	Y
3	1	1	1	11	0	0	0.1	25	Y
1	0	0.67	1	21	0	0	0.38	0	N
1	0	0.75	1	51	0	0	0.27	0	N
5	1	0.8	1	51	0	0	0.11	55.26	N
28	5	0.56	8	334	15	27	0.1	29.63	N
4	1	1	1	22	0	0	0.04	58.82	N
11	1	1	1	92	1	2	0.09	29.27	N
1	0	1	1	21	0	0	0.25	0	N
11	1	0.57	1	94	6	9	0.18	16	Y
16	9	1	1	121	5	10	0.09	36.73	Y
0	0	0.5	1	35	1	2	0.25	0	N
13	0	0.67	1	83	2	4	0.08	26.09	N
8	1	0.5	1	62	1	2	0.06	34.78	Y
0	0	1	1	9	0	0	0.2	0	N
13	2	0.33	1	160	0	0	0.1	13.64	N
0	0	1	1	1	0	0	0.13	83.33	N
12	2	0.44	17	445	0	0	0.33	5.62	N
8	3	1	1	23	0	0	0.05	33.33	N
0	0	1	1	19	0	0	0.33	0	N
1	5	0.44	4	190	0	0	0.25	29.41	N
13	1	0.6	8	331	10	16	0.14	32.72	N
33	12	0.8	5	153	5	8	0.1	52.24	N
9	10	1	1	110	1	2	0.04	42.86	Y
25	5	0.75	1	178	3	6	0.05	36.73	N
1	1	1	1	27	0	0	0.2	14.29	N
18	4	0.33	1	170	2	4	0.04	39.62	N
1	0	0.67	3	33	0	0	0.3	0	N
4	0	1	1	26	1	2	0.13	0	N
27	5	1	1	323	2	4	0.03	50	Y
2	1	1	1	35	0	0	0.1	33.33	Y
0	0	0.33	1	46	2	4	0.14	0	Y
21	3	1	1	127	4	8	0.07	34.78	Y
5	1	1	1	22	1	2	0.11	22.22	N
0	0	0.5	1	10	1	2	0.5	0	N
9	0	1	1	52	0	0	0.04	33.33	N
3	0	1	1	26	1	2	0.15	0	N
0	0	1	1	32	0	0	0.5	0	N
10	1	0.33	1	78	2	4	0.06	52.5	N
12	4	0.75	3	175	3	5	0.08	25.64	N
0	1	0.14	1	64	6	12	0.5	25	N
3	0	0.5	1	25	1	2	0.14	0	N
5	0	1	1	47	0	0	0.06	0	N
3	0	1	1	32	0	0	0.07	0	N
24	5	0.6	1	101	4	8	0.08	52.63	N
29	4	0.67	5	133	4	7	0.1	32.68	N
3	1	1	1	146	0	0	0.03	8	Y
16	0	0.86	6	115	6	12	0.17	5	N
16	12	1	1	74	1	2	0.04	72.73	Y
8	0	1	1	33	1	2	0.06	38.1	Y
2	0	1	1	8	0	0	0.14	0	N
1	0	1	1	5	0	0	0.2	0	N
1	0	0.83	1	78	0	0	0.32	0	N
6	0	0.5	1	35	1	2	0.1	30.77	N
22	9	0.1	5	181	9	17	0.07	43.24	N
1	0	0.33	1	35	0	0	0.25	0	N
5	0	1	1	27	0	0	0.07	14.29	N
1	0	0.67	1	34	0	0	0.23	9.09	N
5	0	0.5	1	62	1	2	0.08	11.11	N
7	0	0.5	1	48	1	2	0.09	7.14	N
11	1	0.5	1	108	3	6	0.09	28.13	Y
5	0	1	1	51	0	0	0.05	23.08	N
1	0	0.5	1	164	1	2	0.15	0	N
1	0	0.5	1	40	1	2	0.2	0	N
10	3	1	1	104	2	4	0.07	29.03	Y
1	0	1	1	128	0	0	0.07	11.11	N
1	0	1	1	32	0	0	0.15	0	N
2	5	0.5	1	44	1	2	0.08	66.67	N
26	10	0.33	1	277	2	4	0.04	30.91	Y
3	0	1	1	16	1	2	0.15	12.5	N
3	0	0.6	1	150	8	15	0.25	0	N
0	0	0.5	1	30	1	2	0.25	0	N
3	2	0.67	1	215	5	10	0.16	21.21	N
34	10	0.25	18	596	19	30	0.15	37	N
0	0	1	1	20	0	0	0.14	0	N
