# Supplementary material for: Enhancing software defect prediction: a framework with improved feature selection and ensemble machine learning
Source: PeerJ Comput Sci. 2024 Feb 28;10:e1860. doi: 10.7717/peerj-cs.1860 (PMC11636684; doi:10.7717/peerj-cs.1860)
Supplement: Supplemental Information 10 [file peerj-cs-10-1860-s010.xls]

CALL_PAIRS	LOC_COMMENTS	HALSTEAD_CONTENT	HALSTEAD_ERROR_EST	NUM_UNIQUE_OPERANDS	NUM_UNIQUE_OPERATORS	NUMBER_OF_LINES	PERCENT_COMMENTS	Defective
1	0	34.27	0.03	9	5	26	19.05	N
11	32	204.29	2.84	172	31	307	36.05	N
1	2	17.71	0.06	9	12	24	52.94	N
2	7	30.72	0.2	23	22	37	25	Y
0	0	12.09	0.06	7	11	11	0	N
3	4	102.23	0.41	44	14	63	16.95	Y
2	5	12.36	0.06	8	15	33	39.13	N
2	8	31.67	0.16	16	16	41	24.24	N
2	0	36.48	0.13	22	17	22	0	N
5	14	78.96	0.58	65	25	101	31.25	Y
14	7	93.81	0.49	52	17	63	14.58	N
1	0	21.05	0.1	13	16	28	0	N
3	9	22.78	0.02	6	4	29	42.86	N
1	0	54.5	0.17	22	8	20	5.56	N
1	0	10.75	0.03	4	8	12	0	N
2	13	28.66	0.11	17	13	35	57.58	N
13	23	104.75	0.77	74	26	138	39.8	Y
0	3	13.38	0.04	6	11	17	40	N
10	19	83.84	1.16	80	31	155	42.98	N
2	19	37.27	0.19	21	12	70	47.62	Y
0	0	13.72	0.05	8	13	22	5.88	N
3	20	52.18	0.58	39	23	138	36.78	N
0	0	13.75	0.1	8	16	25	0	N
26	191	157.03	5.12	251	69	764	38.71	N
2	34	108.84	0.55	61	17	117	34.34	N
2	5	28.78	0.17	20	25	58	22.86	N
1	0	15.22	0.06	7	12	16	0	N
4	32	97.49	0.68	66	24	126	37.37	N
5	12	35.45	0.12	21	16	40	40	N
1	0	110.24	0.37	47	10	38	2.78	N
9	56	243.12	1.86	148	27	343	30.65	N
1	2	14.83	0.05	8	14	18	21.43	N
3	3	38.85	0.16	18	17	29	13.04	N
1	5	17.13	0.06	9	12	20	43.75	N
6	51	66.11	1.11	70	34	185	39.31	N
9	18	45.77	0.12	21	12	71	55.56	N
5	1	31.11	0.13	18	14	34	26.09	N
2	9	75.22	0.37	43	19	54	19.61	N
3	28	30.93	0.16	20	20	80	44.78	N
8	29	68.78	0.6	50	28	143	52.63	N
5	8	37.5	0.37	33	27	50	33.33	N
6	15	80.81	0.72	55	22	117	23.08	N
4	15	47.41	0.43	28	22	89	35.42	N
1	2	56.67	0.12	20	7	32	11.54	N
8	57	125.84	1.14	101	32	211	39.13	N
12	100	140.31	1.74	143	38	390	37.59	N
5	10	28.43	0.13	19	15	57	40.54	N
4	9	35.6	0.12	18	14	44	34.48	N
7	1	36.37	0.61	37	33	105	5.19	N
2	0	74.62	0.25	32	13	63	0	N
0	2	13.64	0.08	8	13	19	30.77	N
6	5	95.6	1	77	26	81	7.81	N
10	73	51.85	1.12	55	37	241	43.39	Y
0	0	37.54	0.1	15	12	23	0	N
4	6	31.58	0.1	16	16	26	24	N
2	6	39.8	0.12	18	12	42	50	N
0	4	15.9	0.05	8	9	21	37.5	N
1	0	13.47	0.07	8	16	24	0	N
9	23	34.26	0.13	21	18	48	51.06	N
2	4	23.34	0.05	9	11	21	25	N
8	58	104.25	1.89	108	36	233	41.55	N
2	13	55.85	0.52	46	23	65	24.19	Y
4	11	36.57	0.19	21	20	49	28.21	Y
13	14	101.31	0.91	71	20	172	11.67	N
1	10	22.84	0.2	19	24	42	50	N
1	6	16.21	0.03	5	9	24	41.18	N
0	2	17.29	0.07	8	12	19	26.67	N
1	0	20.76	0.02	6	5	17	14.29	N
7	20	30.19	0.08	13	12	58	47.73	N
2	0	34.57	0.13	21	17	22	0	N
3	20	27.08	0.36	23	21	68	47.83	N
14	37	78.4	1.95	96	45	163	46.9	N
1	9	28.99	0.18	17	14	44	57.14	N
4	1	34.37	0.3	24	19	54	5.26	N
3	15	21.39	0.16	14	17	57	37.5	N
1	0	55.95	0.14	23	9	32	8.33	N
6	7	45.05	0.44	41	32	77	18.57	Y
3	0	45.89	0.54	39	35	86	7.35	N
2	8	68.36	0.43	46	18	54	21.95	N
2	17	27.4	0.19	18	17	53	36.96	N
6	96	72.67	1.25	68	28	254	56.04	Y
2	12	18.1	0.1	11	15	44	54.55	N
1	10	22.84	0.2	19	24	43	53.13	N
5	28	71.49	0.83	62	32	124	51.11	N
0	0	18.54	0.06	8	11	19	0	N
3	22	27.26	0.2	19	20	61	59.26	N
4	0	30.54	0.12	17	11	34	0	N
2	4	48.82	0.27	29	15	42	19.35	N
6	6	40.4	0.15	24	15	34	22.22	N
9	17	108.35	1.22	94	32	157	37.19	N
5	16	38.51	0.18	20	15	67	52.83	N
4	0	22.35	0.05	11	10	12	0	N
8	0	64.31	0.26	27	12	49	10.53	N
3	15	16.21	0.06	8	13	36	65.51	N
0	0	21.83	0.08	12	10	14	0	N
3	11	44.75	0.28	30	20	82	31.71	Y
9	23	51.3	0.13	22	12	100	52.27	N
3	24	34.91	0.22	22	19	73	45.76	Y
1	95	79.18	1.11	52	19	199	60.61	N
2	0	14.62	0.03	7	10	20	0	N
5	30	53.63	0.33	35	19	102	52.86	Y
2	7	27.05	0.13	18	19	32	31.82	Y
4	7	105.02	0.66	54	21	69	21.67	N
6	31	208.02	1.82	128	26	240	21.6	N
2	14	21.82	0.17	17	21	59	33.33	N
8	0	50.43	0.18	26	12	60	20.59	N
5	39	124.12	1.2	91	24	179	26.59	N
9	26	76.03	0.73	61	26	132	31.96	N
4	19	42.9	0.3	25	23	72	50	N
2	0	65.44	0.24	29	13	63	0	N
2	39	59.87	0.31	55	21	121	45.35	N
19	62	54.69	0.87	55	34	186	42.58	Y
7	28	47.3	0.72	52	35	162	48.25	N
2	2	16.52	0.03	8	9	12	22.22	N
2	14	30.99	0.29	28	26	89	30.88	N
5	25	47.49	0.76	54	37	121	41.57	N
2	2	19.71	0.04	9	9	15	18.18	N
0	2	21.3	0.12	12	14	36	68	N
0	0	10.6	0.04	4	9	18	0	N
3	6	78.29	1.25	70	31	81	53.97	N
13	13	91.32	1.7	94	34	259	30.85	N
1	0	36.57	0.28	34	27	55	1.89	N
0	13	58.73	1.04	40	16	71	33.33	N
1	5	46.9	0.16	20	15	37	20.69	N
5	8	87.92	0.5	45	18	93	18.67	N
2	12	23.14	0.05	13	13	28	56.52	Y
1	6	17.91	0.04	7	11	19	57.14	N
5	30	26.31	0.21	15	15	85	50.79	N
3	19	86.16	0.52	50	22	99	21.74	N
1	0	27.4	0.18	25	21	33	7.41	N
1	7	17.24	0.06	11	13	30	31.82	N
6	20	43.1	0.22	25	19	71	48.94	N
1	5	24.32	0.06	11	14	22	23.81	N
5	12	36.77	0.14	20	17	36	35.29	N
6	6	49.27	0.3	40	26	61	30.95	N
0	0	14.65	0.02	5	8	10	0	N
3	1	23.83	0.09	14	14	35	9.09	N
0	17	17.45	0.16	9	14	74	54	N
2	0	160.8	0.54	64	10	48	2.33	N
3	8	26.75	0.1	17	15	40	45.83	N
10	57	175.18	1.67	122	24	305	32.22	Y
8	1	40.21	0.58	34	28	88	3.08	N
7	29	84.37	0.54	48	19	105	41.1	N
0	10	11.07	0.02	4	7	11	55.56	N
1	0	40.01	0.24	28	16	27	13.64	N
1	18	25.62	0.21	19	16	53	53.85	N
10	44	53.31	0.23	31	17	124	60.49	N
3	2	26.32	0.14	15	16	35	17.24	N
4	70	58.36	0.8	58	32	218	41.9	N
0	0	36.78	0.09	14	11	15	0	N
0	2	13.77	0.06	8	12	20	30.77	N
2	0	33.1	0.08	17	13	14	0	N
10	50	77.8	1.04	96	46	254	33.51	N
5	29	164.09	1.27	114	24	170	20.92	Y
1	0	20.45	0.09	15	14	18	6.25	N
4	21	39.73	0.26	31	24	95	46.3	N
1	30	18.87	0.12	13	15	65	71.93	N
0	0	42.88	0.1	16	11	16	0	N
10	41	46.37	0.88	32	19	228	42.5	N
1	0	42.36	0.34	30	16	33	10.71	N
0	35	61.1	0.45	37	15	112	48.31	N
4	16	53.81	0.27	31	22	68	42.55	N
0	11	24	0.12	13	16	46	50	N
12	62	171.78	1.69	119	32	222	29.38	Y
2	28	41.24	0.29	27	19	90	53.42	N
3	7	25.23	0.08	13	13	31	39.13	N
2	0	22.4	0.05	9	11	16	13.33	Y
1	1	24.97	0.17	17	21	24	11.11	N
8	65	118.83	1.86	110	31	227	31.02	N
5	9	54.55	0.27	37	18	74	38	N
4	3	33.23	0.1	17	16	24	13.64	N
3	3	26.39	0.11	14	13	29	21.74	N
4	13	71.01	0.59	54	25	151	44.19	N
3	16	31.79	0.19	25	19	84	48.78	N
1	0	35.91	0.26	32	26	52	2	N
3	12	83.81	0.87	68	24	212	48.96	N
3	22	45.57	0.15	21	15	56	55.81	Y
0	2	19.8	0.04	9	11	19	15.38	N
1	5	29.61	0.09	13	14	33	45.83	N
0	1	20.51	0.04	9	11	17	8.33	N
8	165	131.72	5.56	227	72	750	36.68	N
0	0	6.92	0.02	3	8	13	0	N
7	8	48.89	0.44	41	25	81	12.7	N
1	22	52.03	0.21	33	22	83	47.27	Y
0	0	7.45	0.08	5	14	19	0	N
3	46	234.02	2.08	168	24	215	36.55	Y
2	2	54.3	0.14	28	13	35	18.18	N
1	11	35.6	0.15	19	14	57	40	N
2	6	22.83	0.18	16	16	55	36.36	N
1	8	59.16	0.25	29	17	49	19.05	N
2	0	24.71	0.09	13	11	23	0	N
5	15	66.12	0.31	41	20	80	24.05	N
4	0	27.2	0.12	17	15	35	3.03	N
5	12	56.52	0.25	36	19	68	22.64	Y
24	339	293.68	4.25	314	48	555	48.3	Y
8	14	97.85	0.72	67	26	146	27.71	N
4	16	48.49	0.23	33	19	70	41.86	N
0	5	17.16	0.04	8	11	17	38.46	N
5	170	127.7	3.05	165	52	536	48.42	Y
2	0	32.54	0.1	15	15	32	4	N
3	7	33.22	0.18	22	20	38	24.32	Y
5	18	195.05	1.39	112	22	118	19.47	Y
0	0	9.14	0.03	4	10	10	0	N
1	1	16.39	0.02	5	7	19	45.45	N
10	18	85.71	1.09	77	29	186	43.24	N
3	1	25	0.11	15	17	26	10.53	N
6	4	66.6	0.41	41	19	58	8.7	N
4	8	42.16	0.5	45	33	68	18	N
0	53	50.79	0.43	37	21	140	59.02	N
0	8	11.86	0.02	4	7	9	47.06	N
1	4	15.83	0.07	11	16	34	33.33	N
12	65	83	1.43	95	38	231	40.37	Y
1	6	38.77	0.17	20	16	38	18.75	N
2	7	37.6	0.12	18	13	49	45.71	N
7	24	36.19	0.09	19	13	58	63.41	N
4	4	28.18	0.14	19	18	62	42.86	N
16	119	133.35	1.71	133	36	320	47.44	N
2	7	16.78	0.06	10	14	26	33.33	N
2	0	78	0.35	38	11	34	3.23	N
1	0	10.42	0.02	4	9	16	0	N
4	6	94.81	0.44	59	18	50	12.5	N
5	11	47.22	0.18	24	17	41	28.21	N
1	4	21.05	0.07	10	14	26	47.37	N
5	8	84.92	0.53	46	19	92	17.33	N
4	3	31.71	0.09	16	15	25	13.64	N
1	0	24.31	0.11	16	15	33	15.38	N
0	17	27.4	0.26	13	17	74	54	N
6	16	29.5	0.36	26	29	67	30.36	N
