# Supplementary material for: Enhancing software defect prediction: a framework with improved feature selection and ensemble machine learning
Source: PeerJ Comput Sci. 2024 Feb 28;10:e1860. doi: 10.7717/peerj-cs.1860 (PMC11636684; doi:10.7717/peerj-cs.1860)
Supplement: Supplemental Information 11 [file peerj-cs-10-1860-s011.xls]

CALL_PAIRS	LOC_COMMENTS	HALSTEAD_CONTENT	HALSTEAD_ERROR_EST	NUM_UNIQUE_OPERANDS	NUM_UNIQUE_OPERATORS	NUMBER_OF_LINES	PERCENT_COMMENTS	Defective
0	0	14.67	0.07	9	12	13	0	N
3	0	26.81	0.09	15	13	31	19.05	N
2	2	19.23	0.04	8	7	35	28.57	N
3	19	22.53	0.1	14	13	50	63.89	N
2	11	39.66	0.15	24	19	47	38.89	Y
5	28	61.92	0.76	54	32	141	32.11	Y
4	33	32	0.28	30	29	103	49.33	N
0	0	24.08	0.06	9	13	15	18.18	N
9	6	58.05	0.28	33	17	42	16.67	N
0	0	19.29	0.04	7	9	10	0	N
1	7	46.9	0.16	20	15	39	32.25	N
5	45	46.15	0.42	35	26	153	41.8	Y
10	78	89.42	0.41	52	17	174	53.8	Y
4	18	55.58	0.27	31	21	77	44	N
3	12	47.35	0.18	26	17	50	42.86	N
3	9	32	0.12	19	17	30	33.33	N
3	3	29.49	0.24	20	20	45	25.64	N
1	8	30.91	0.09	13	14	34	46.15	N
5	27	78.34	1.34	83	32	330	48.48	N
3	20	38.41	0.17	29	20	49	44.9	N
8	31	83.37	0.87	66	27	153	62.26	N
5	0	183.65	0.43	57	8	78	3.13	N
2	5	49.79	0.16	27	16	52	43.24	N
4	19	30.61	0.24	25	21	75	46.15	N
25	91	54.04	1.4	71	50	283	41.41	Y
6	18	73.61	0.93	64	32	112	20.69	N
4	21	61.36	0.48	42	17	78	33.87	N
0	14	17.03	0.08	11	17	23	51.61	N
4	12	54.44	0.35	40	22	73	26.92	N
10	76	75.03	1.65	100	50	306	54.3	N
10	58	52.05	0.38	42	24	177	47.69	N
4	31	37.89	0.31	22	19	113	53.85	N
12	47	61.64	0.35	39	21	132	54.95	N
1	0	34.17	0.12	17	14	26	0	N
1	34	31.39	0.1	17	14	70	67.27	Y
1	17	35.13	0.15	21	17	49	43.59	Y
0	6	10.63	0.01	4	6	19	46.67	N
2	0	8.17	0.05	5	12	19	0	N
1	0	44.36	0.24	25	12	47	13.89	N
0	0	21.15	0.02	6	7	14	0	N
4	39	61.85	0.25	38	15	79	59.09	N
4	22	46.84	0.34	27	19	83	46.27	N
1	0	64.01	0.25	34	12	55	5.71	N
4	22	35.27	0.16	19	18	73	57.14	N
2	3	29.6	0.24	21	17	34	29.17	N
1	0	19.97	0.12	12	16	28	0	N
0	0	14.83	0.02	4	7	11	0	N
8	3	30.45	0.21	21	15	49	16.67	N
5	16	46.89	0.3	33	24	74	27.87	N
0	1	12.74	0.03	7	11	20	6.67	N
2	15	35.02	0.2	22	23	69	36.73	N
5	13	48.31	0.28	27	17	55	29.41	N
7	1	39.47	0.57	36	30	91	5.88	N
0	0	8.79	0.04	5	10	9	0	N
0	0	18.1	0.06	8	11	17	0	N
0	0	16.29	0.05	7	10	22	17.65	N
2	0	25.58	0.11	15	12	23	23.53	N
1	0	23.58	0.1	12	15	19	28.57	N
7	35	60.5	0.3	38	19	79	50	N
2	58	171.89	1.56	147	32	204	29.95	N
4	22	45.35	0.38	37	25	84	51.61	N
7	28	124.44	0.58	77	20	120	40	N
1	0	22.03	0.09	12	16	18	6.25	N
0	1	24.7	0.06	9	13	16	25	N
2	1	18.72	0.13	13	16	49	17.65	N
0	4	14.28	0.09	8	11	38	13.89	N
7	39	90.85	0.66	64	26	142	38.79	Y
0	9	54.96	0.15	26	12	37	25	N
9	31	101.81	1.86	110	45	406	34.69	N
1	0	20.18	0.11	11	12	27	0	N
4	2	34.56	0.1	16	12	26	8.7	N
0	0	21.34	0.17	18	22	34	22.22	N
3	19	38.55	0.28	32	27	67	39.22	Y
4	5	99.18	0.55	57	20	65	11.76	N
7	55	56.02	0.9	63	35	186	42.24	N
4	21	25.24	0.17	20	21	80	59.26	N
3	2	36.74	0.18	21	17	31	19.05	N
4	13	46.13	0.22	25	19	45	42.86	N
0	0	11.85	0.04	5	9	18	0	N
11	48	60.5	0.65	57	36	155	40.16	N
0	2	10.9	0.04	5	12	19	26.67	N
0	0	10.03	0.05	6	11	26	0	N
9	59	70.59	1.05	68	32	186	45.33	Y
2	19	31.51	0.11	18	18	50	51.22	Y
1	5	48.56	0.54	37	20	58	41.3	N
3	0	41.71	0.18	26	17	23	0	N
6	31	74.36	0.32	49	20	88	42.86	Y
0	2	15.76	0.09	10	16	25	22.22	N
13	33	151.5	1.15	104	29	228	21.95	N
0	3	20.27	0.06	9	11	17	40	N
4	31	45.51	0.25	33	20	95	55.56	N
6	0	31.33	0.21	23	20	39	3.33	N
4	0	30.25	0.11	17	13	36	4.35	N
3	13	21.16	0.06	10	14	35	44.83	N
1	12	15.6	0.03	6	10	32	61.54	N
3	5	24.71	0.18	14	18	44	25	N
9	15	88.15	1.06	83	31	201	34.78	N
0	6	30.99	0.35	26	21	80	17.14	Y
1	7	37.71	0.38	28	19	54	45.95	N
