# Supplementary material for: Enhancing software defect prediction: a framework with improved feature selection and ensemble machine learning
Source: PeerJ Comput Sci. 2024 Feb 28;10:e1860. doi: 10.7717/peerj-cs.1860 (PMC11636684; doi:10.7717/peerj-cs.1860)
Supplement: Supplemental Information 12 [file peerj-cs-10-1860-s012.xls]

LOC_BLANK	LOC_CODE_AND_COMMENT	LOC_COMMENTS	DESIGN_COMPLEXITY	LOC_EXECUTABLE	HALSTEAD_CONTENT	HALSTEAD_PROG_TIME	NUM_UNIQUE_OPERANDS	NUM_UNIQUE_OPERATORS	LOC_TOTAL	Defective
7	0	9	14	120	49.72	7411.09	30	21	139	N
2	0	6	1	17	11.37	394.82	8	16	27	N
5	0	0	5	30	28.2	771.59	18	17	37	N
2	0	1	1	1	0	0	0	1	6	Y
6	0	8	3	25	36.64	791.62	25	17	39	Y
9	2	3	5	47	34.18	1569.59	24	20	63	N
7	0	0	4	40	37.61	1142.49	39	32	50	N
3	0	0	1	24	16.48	321.81	4	6	29	N
2	0	1	3	21	27.74	277.54	19	17	26	N
16	0	6	3	66	80.78	4799.38	64	23	88	N
14	0	5	2	50	27.85	2175.55	22	25	71	N
2	0	1	2	9	26.7	38.45	11	8	14	N
3	0	0	2	19	23.92	160.79	11	11	24	N
5	0	0	1	19	47.89	203.02	17	9	28	N
1	0	2	2	14	23.77	179.75	12	14	21	N
4	0	0	3	16	22.31	129.72	13	14	22	Y
3	1	0	1	11	21.21	75.4	12	12	17	N
1	1	0	1	3	23.66	19.88	9	7	8	N
9	1	0	13	158	79.47	9088.6	54	25	170	N
4	0	4	1	21	18.93	229.54	11	13	32	N
2	0	0	2	17	13.19	261.43	9	17	21	N
9	0	0	4	39	32.7	1416.82	21	17	50	Y
10	1	6	5	35	57.09	1426.99	33	14	54	N
2	0	0	1	13	13.72	94.67	7	12	19	N
3	0	0	1	14	17.87	167.74	7	7	19	N
0	0	0	1	2	16.6	14.76	7	8	4	N
2	0	0	2	10	25.72	107.32	12	13	14	N
6	0	0	1	10	31.87	76.58	13	9	18	N
1	0	0	4	10	21.28	170.27	13	12	13	N
6	0	0	6	27	20.43	1401.48	18	23	33	N
2	0	3	2	9	27.17	44.28	12	10	16	N
4	0	1	2	14	40.47	118.19	16	8	22	N
3	0	1	6	39	43.01	1357.37	36	22	45	N
7	2	7	3	26	28.02	1264.53	24	24	44	Y
1	0	0	2	9	35.77	90.56	16	9	12	N
1	0	0	3	10	15.5	61.31	8	9	13	Y
2	0	0	1	9	40.06	34.26	13	6	13	N
9	0	0	3	39	19.52	2123.05	12	18	50	N
1	0	1	2	17	37.73	404.32	18	10	21	N
5	0	0	2	25	47.67	241.29	22	10	32	N
2	0	2	2	22	33.43	181.36	17	12	29	N
5	2	7	52	234	82.19	58573.82	66	26	252	Y
0	0	0	1	9	16.34	11.76	5	6	11	N
21	0	13	5	73	55.34	3921.66	42	24	109	Y
1	1	0	2	35	39.05	1349.04	32	21	37	N
0	0	0	1	0	0	0	0	0	25	N
3	0	1	2	8	18.23	20.51	6	9	14	N
1	0	0	1	37	212.8	251.83	39	4	40	N
2	0	0	3	14	19.46	38.92	9	9	18	N
15	0	19	1	27	70.45	784.08	26	8	64	N
4	0	0	4	26	35.7	550.92	21	14	32	Y
0	0	4	1	3	10.8	6.67	3	5	11	N
19	1	10	5	90	104.15	3892.68	81	22	120	N
2	0	1	3	10	23	115.33	11	11	16	N
2	1	0	3	10	32.09	1782.94	16	23	15	N
4	1	0	1	8	37.84	83.45	15	9	15	N
1	0	0	1	4	8.3	16.61	4	6	7	N
0	0	0	1	3	10.53	4.16	3	4	6	N
0	0	0	1	2	16.35	18.39	8	9	4	N
3	0	4	3	12	12.39	261.7	8	13	24	N
0	0	0	1	3	24.38	8.46	7	5	6	N
5	0	0	5	32	30.96	939.66	24	22	40	Y
5	1	4	2	15	32.07	477.08	22	16	27	N
9	0	11	4	37	39.58	474.4	24	15	59	Y
2	0	4	7	17	11.38	4842.15	9	21	23	N
6	0	2	2	40	44.9	1622	26	17	51	N
17	3	14	30	314	78.81	118315.79	81	33	352	Y
4	0	0	1	8	37.1	181.16	16	10	14	Y
0	0	0	2	14	28.29	53.47	12	10	16	N
0	0	0	2	11	21.06	40.04	10	9	13	N
38	0	61	5	134	195.27	8573.33	98	19	238	N
6	0	6	4	33	51.74	1660.9	27	11	47	N
6	0	2	4	39	30.85	993.62	19	15	49	Y
2	0	1	1	3	12	4.17	3	5	8	N
5	0	1	2	10	14.93	56.46	8	11	22	N
4	0	2	2	10	27.85	40.1	11	7	18	N
0	0	0	1	5	10.97	23.8	4	10	7	N
3	0	0	3	11	16.42	25.95	6	8	16	N
1	0	0	2	13	16.63	305.97	10	14	16	N
0	0	0	1	6	26.63	9.25	6	3	8	N
11	0	9	2	21	39.87	175.62	21	11	41	N
4	0	0	1	7	43.37	20.05	13	5	13	Y
1	0	0	7	21	31.43	773.89	19	16	24	N
0	0	0	2	9	16.11	42.07	7	12	11	N
0	0	0	1	9	8	177.8	2	5	11	N
9	0	7	4	21	35.33	123.77	17	10	39	N
0	0	0	2	4	18.23	15.07	7	6	6	N
2	1	0	1	13	21.02	57.23	11	11	18	N
6	0	0	3	17	24.29	128.28	12	13	25	N
7	9	0	10	59	42.97	2222.69	33	19	77	Y
1	0	0	9	65	58.52	1114.39	35	16	68	N
4	0	0	6	21	33.67	699.75	19	15	27	N
1	1	24	1	39	18.13	960.25	12	19	67	N
2	0	0	2	6	7.4	14	3	7	8	N
0	1	0	3	13	27.93	187.73	12	12	16	N
18	6	2	1	59	170.62	2305.27	79	16	89	N
1	0	0	1	6	14.08	24.54	5	7	9	N
10	0	20	16	51	83.19	5381.99	56	21	81	N
22	0	2	21	97	49.54	5513.19	60	41	123	Y
0	0	0	2	12	19.93	34.36	7	6	14	N
5	0	1	2	19	34.38	322.79	16	13	28	Y
0	0	0	1	4	7.11	22.22	2	5	6	N
2	0	0	1	13	11.32	89.3	6	11	17	N
0	0	4	1	13	13.11	59.01	5	9	20	Y
34	0	34	68	393	177.24	50774.76	126	26	463	Y
5	2	1	3	45	50.44	1443.25	36	19	57	N
8	3	13	7	39	62.44	1097.28	42	18	65	N
1	0	0	1	6	22.95	32.58	9	7	9	N
10	0	13	6	51	78.59	1277.54	38	13	77	N
5	0	1	1	14	47.88	202.97	17	11	23	N
2	0	0	3	30	32.4	1047.05	25	18	32	N
4	1	14	2	3	10.28	10.93	4	7	24	N
0	0	0	1	3	14.62	5.08	5	5	5	N
1	0	0	1	5	15.56	48.62	8	12	8	N
4	1	4	2	20	21.3	184.91	12	15	31	N
3	0	0	1	4	12.34	23.33	6	10	9	N
11	0	4	4	30	30.72	932.48	24	22	47	Y
6	0	1	7	63	74.79	2052.19	49	18	70	N
19	0	0	2	53	19.85	1797.96	12	17	74	N
3	0	0	3	20	27.11	417.47	20	18	27	N
3	0	0	13	23	28.38	510.82	13	12	28	Y
8	0	3	3	17	29.26	1062.29	23	21	31	N
2	0	0	1	28	15	340.68	9	13	32	N
5	1	14	7	49	23.9	982.22	15	17	71	N
9	0	7	15	83	40.13	10378.84	30	23	102	N
3	4	8	6	45	72.26	471.13	36	15	62	Y
7	2	0	3	59	22.47	5488.17	15	17	71	N
11	1	14	7	64	55.84	2758.35	36	19	92	N
3	0	0	1	9	15.6	86.67	6	10	14	N
24	0	5	2	12	14.59	45.58	6	9	43	N
0	0	0	3	9	17.85	28.2	6	8	11	N
0	0	0	1	5	20.61	18.32	6	6	7	N
11	0	3	6	49	39.77	2038.3	24	18	65	N
4	0	0	6	23	26.12	734.71	20	18	29	N
56	3	2	19	128	57.13	14120.95	45	23	193	N
3	0	9	5	41	30.67	599.02	18	15	55	N
17	0	81	15	134	69.09	13543.71	60	27	234	Y
0	0	7	3	10	15.63	39.56	6	9	19	N
3	0	2	2	13	24	27	8	8	20	N
0	0	0	1	3	8.24	11.45	3	6	5	N
3	0	0	6	30	19.97	567.54	13	14	35	N
0	0	0	1	2	14.99	7.5	5	6	4	N
2	0	0	1	7	17.71	55.35	6	9	11	N
1	0	0	1	10	26.33	106.94	10	9	15	N
5	7	5	13	102	86.26	2738.81	48	15	121	Y
3	0	0	1	7	14.5	13.43	6	7	12	Y
19	1	25	7	61	48.4	3632.86	37	20	112	N
4	0	5	2	43	53	1318.62	37	18	54	Y
0	0	0	1	3	9.05	2	2	4	6	N
5	5	5	5	29	29	641.3	20	21	46	Y
14	0	19	7	66	31.05	5045.26	24	22	101	Y
2	0	2	1	5	25.79	15.92	9	6	11	N
7	0	0	7	45	34.7	701.72	25	18	54	N
4	0	0	5	17	25.75	579.01	17	18	23	N
5	0	0	1	15	32.42	381.03	11	8	23	N
0	0	0	1	3	17.43	3.87	5	4	5	N
2	1	0	1	12	10.05	109.39	5	10	17	N
19	9	16	18	69	60.79	2938.83	42	21	115	Y
3	0	0	7	36	27.19	640.32	17	14	41	N
0	0	0	1	4	66	22.92	17	5	8	N
1	0	0	1	7	19.04	26.44	7	7	10	N
0	0	0	1	3	6	12	2	6	6	N
2	0	0	4	25	36.19	452.37	21	15	29	Y
5	0	1	4	29	26.83	210.17	12	15	37	Y
2	0	0	3	21	15.51	230.75	11	15	25	N
22	6	7	3	39	30.61	1581.73	23	23	77	N
2	0	0	1	12	24.14	121.04	9	9	18	N
12	0	0	5	65	75.24	2928.3	48	21	80	Y
3	0	7	3	27	30.38	514.69	27	23	37	N
3	0	0	2	12	13.85	130.06	8	13	15	N
5	0	2	1	20	12.74	424.88	8	14	30	N
3	0	0	2	8	25.7	42.48	11	8	13	N
7	0	0	7	52	43.03	968.13	24	14	61	N
1	0	0	3	8	14.42	76.13	8	13	11	N
0	0	0	1	14	91.05	185.8	33	8	16	N
2	0	0	1	12	25.11	503.67	11	11	17	N
1	1	9	10	42	20.02	1679.08	14	17	55	N
0	0	0	3	9	18.88	84.96	10	9	11	N
3	0	0	1	5	54.47	28.65	13	4	10	N
0	0	0	1	7	29.7	20.22	8	4	13	N
5	0	0	2	12	25.7	127.64	11	13	19	N
23	1	3	21	177	40.16	18982.56	49	40	206	N
1	0	1	2	6	24.38	38.31	11	9	11	N
2	0	0	3	10	9.56	172.08	4	8	14	N
11	0	5	2	29	72.46	357.87	35	12	47	Y
10	0	25	9	45	90.41	287.25	32	11	82	N
2	0	0	1	11	9.91	207.85	7	17	15	N
1	0	0	3	17	19.35	103.63	11	12	18	N
2	0	2	3	26	29.58	351.54	16	12	32	N
27	1	42	25	271	82.1	41858.69	70	28	343	Y
1	0	12	5	19	21.23	152.6	12	13	32	N
1	1	1	11	43	38.48	888.25	26	20	48	Y
1	0	0	1	4	12.85	8.74	4	7	7	Y
5	0	0	1	14	48.34	96.68	18	9	22	N
0	0	0	2	9	12.69	27.98	5	9	11	N
2	0	0	1	5	13.22	23.02	5	8	9	N
5	0	1	1	10	36.12	89.19	12	10	19	N
45	0	1	45	186	66.39	16747.13	102	58	234	Y
6	0	0	6	25	25.48	1143.34	19	18	33	Y
22	0	7	35	102	104.67	6419.19	62	20	136	Y
1	0	0	2	10	11.26	160.08	7	14	13	N
14	0	20	3	37	75.25	490.61	39	13	74	N
0	0	0	6	12	49.26	105.95	18	7	14	Y
9	0	4	4	54	47.85	1909.56	38	21	69	N
4	0	1	1	22	11.38	1321.17	7	16	30	N
11	2	10	10	42	52.18	1193.86	34	20	69	Y
2	0	0	5	26	31.53	512.15	20	19	30	N
15	0	1	1	36	102.08	3419.66	45	17	56	N
0	0	0	1	6	11.39	13.78	3	7	8	N
11	2	3	6	45	39.57	1102.33	28	22	63	Y
4	0	0	2	16	34.98	163.28	18	11	22	Y
1	0	0	2	8	22.46	101.06	14	12	11	N
4	0	0	3	11	25.48	120.63	13	10	19	Y
1	1	0	1	6	17.63	28.56	5	9	11	N
54	3	26	27	243	156.31	16823.9	125	28	328	N
20	0	19	8	114	45.97	7747.77	38	26	157	N
13	1	3	7	59	48.34	1208.26	33	20	78	N
6	0	1	2	25	43.67	186.2	23	13	34	Y
3	3	0	1	36	39.81	349.22	23	17	44	Y
7	0	0	3	31	94.74	477.21	46	12	40	N
5	0	4	2	16	40.22	72.6	15	9	27	N
4	0	7	2	25	44.64	501.63	27	16	39	N
2	0	0	2	17	17.17	186.95	12	16	21	N
3	0	0	7	29	56.37	4190.34	38	20	34	Y
9	0	1	2	34	26.59	289.52	18	18	46	N
23	0	0	16	93	37.84	5132.28	34	28	118	Y
1	0	1	1	22	36.37	439.58	16	8	26	N
1	0	0	1	6	22.94	77.09	9	10	9	N
69	0	21	25	298	67.71	111395.74	91	58	390	Y
0	0	1	2	6	18.6	6.46	5	5	9	N
8	0	0	8	51	53.03	3503.42	29	16	61	Y
2	0	0	1	12	71.16	123.98	25	8	16	N
7	0	0	5	32	24.6	717.29	17	19	41	N
0	0	0	1	6	34.41	21.24	9	4	8	Y
3	0	0	2	9	9.93	145.73	6	13	14	Y
2	0	0	1	11	14.15	69.9	7	11	15	Y
4	3	2	2	30	27.16	593.43	18	17	41	N
1	0	0	1	28	26.73	350	17	18	31	N
30	4	1	3	106	65.95	1643.07	34	18	143	Y
32	2	28	11	75	75.13	2881.54	51	20	139	N
2	0	0	5	40	32.72	2107.61	23	18	44	N
0	0	0	1	3	20.77	23.36	10	9	5	N
32	0	43	17	158	277.1	11506.33	115	12	235	Y
10	2	2	7	45	55.74	1461.43	29	18	61	Y
2	0	6	2	19	18.58	230.1	14	19	27	N
8	2	0	4	79	45.33	1931.74	23	14	92	N
0	0	0	1	9	11.67	25.32	4	5	11	N
5	0	1	2	16	20.65	133.78	10	12	24	N
3	0	0	1	4	12.8	12.55	5	7	9	N
29	1	10	21	480	207.99	90384.77	159	25	522	N
5	0	4	5	36	14.64	1771.15	9	15	47	N
5	0	2	59	129	103.54	11578.21	66	21	138	N
29	0	13	1	140	129.78	9305.55	87	19	184	Y
3	0	0	7	40	40.65	579.5	26	17	45	N
4	0	2	2	19	38.33	172.5	20	12	28	N
1	0	0	2	22	26.83	354.28	18	15	25	Y
2	1	0	13	32	47.94	828.75	25	14	37	N
8	0	0	1	20	25.24	332.5	15	14	30	N
5	0	0	2	23	22.98	413.64	15	18	31	N
3	2	2	3	20	26.51	350.52	14	12	29	Y
16	1	1	2	7	11.99	29.61	6	8	27	N
5	0	0	4	22	37.82	118.18	18	10	29	N
11	0	7	1	26	13.94	1243.93	7	11	47	N
13	0	5	7	48	23.76	2062.94	17	21	68	Y
4	0	0	6	33	23.82	1130	16	17	40	N
2	0	0	1	22	29.26	346.75	19	15	26	Y
1	0	0	2	5	17.62	74.57	11	12	8	N
13	0	0	8	106	58.13	22563.8	34	14	122	N
2	0	0	20	70	57.62	7525.78	68	42	74	Y
3	0	0	3	14	35.37	239.8	21	16	19	N
19	0	0	5	68	27.98	1850.01	19	23	89	Y
23	0	35	14	111	107.99	7122.29	67	19	171	Y
10	11	10	10	61	38.94	3227.4	44	33	94	Y
27	0	16	1	73	139.24	5053.78	50	9	119	N
3	0	1	3	22	15.9	653.47	10	16	28	N
4	0	8	1	10	14.43	69.12	7	13	25	N
3	0	0	1	8	33.5	50.17	13	9	13	N
2	0	0	1	7	14.69	17.77	6	8	11	N
1	0	0	2	16	20.81	166.49	10	12	19	Y
0	0	0	2	7	17.22	15.95	6	7	9	N
12	0	1	1	33	168.98	784.2	68	11	48	N
18	0	6	7	31	65.31	711.13	36	14	58	N
5	0	10	4	33	39.44	564.88	27	17	50	N
1	0	0	1	9	10.52	32.86	3	9	12	N
0	0	0	1	5	13.2	4.58	4	4	7	N
2	0	0	2	14	24.27	82.99	13	12	18	N
4	0	0	5	26	41.74	500.28	24	15	32	N
1	0	0	1	3	17.43	3.87	5	4	6	N
8	0	0	31	102	44.44	11018.12	31	19	112	N
25	0	19	5	51	63.13	687.38	32	14	97	Y
10	0	1	3	47	49.99	2622.75	41	21	58	N
10	0	1	4	251	295.05	14803.57	145	15	264	N
0	0	0	1	4	6.89	13.79	2	4	7	N
0	0	0	3	15	24.51	558.37	12	9	17	Y
0	0	4	3	16	32.58	128.05	17	11	22	N
2	0	0	5	23	19.47	1603.39	15	21	27	N
3	0	0	2	25	50.57	690.93	33	15	30	N
0	0	0	2	10	52.25	61.43	20	8	12	N
5	0	0	2	22	26.56	301.71	15	13	29	Y
11	3	12	5	52	20.88	2822.78	18	24	82	N
17	4	11	16	119	61.32	6116.19	54	26	153	N
9	0	27	13	157	182.84	21776.93	146	26	193	Y
0	0	0	1	3	9.05	2	2	4	5	N
4	1	0	7	39	46.5	1846.78	40	23	44	N
3	0	0	5	8	19.94	18.47	6	7	13	N
2	0	0	4	23	32.87	455.19	19	15	28	N
5	0	0	4	16	28.67	147.55	12	11	23	Y
4	0	5	3	16	29.2	72.37	14	11	27	Y
1	0	0	1	4	14.41	10.38	5	6	7	N
3	0	0	3	19	67.17	512.95	29	10	24	N
6	0	5	4	19	27.61	145.82	16	12	32	N
4	0	0	3	17	27	121.5	12	12	24	Y
1	0	0	1	6	6.38	63.04	3	10	9	N
5	0	2	5	33	48.76	742.87	25	12	42	Y
6	0	1	2	32	43.39	1101.38	24	18	41	Y
0	0	0	2	12	32.21	103.77	13	9	12	N
8	1	0	3	29	38.2	1236.62	25	17	40	Y
0	0	4	1	5	17.17	5.49	5	4	9	N
7	7	0	6	53	53.73	1171.96	35	19	69	Y
6	0	0	2	24	42.13	372.36	22	15	33	N
4	0	0	1	13	23.78	136.22	13	12	19	Y
13	0	0	11	49	39.51	857.03	25	19	64	Y
7	0	0	6	49	38.62	1841.77	32	25	59	Y
1	0	0	1	4	15.5	7.75	5	5	7	N
10	3	3	3	40	38.16	1180.87	25	20	58	N
9	0	1	3	13	19.77	82.48	9	12	25	Y
6	0	0	3	21	38.63	311.11	25	14	29	Y
4	0	0	2	22	17.63	1414.44	13	19	28	N
0	0	0	1	2	5.8	1.29	1	4	4	N
25	0	15	2	53	121.52	3412.71	61	13	95	Y
1	0	0	1	5	21.98	27.14	7	6	8	N
15	2	21	7	79	74.63	2583.37	53	21	119	Y
0	0	0	6	22	43.97	320.51	22	12	24	N
2	0	12	5	25	40.76	512.39	24	19	41	Y
7	0	2	4	33	49.34	771.27	31	16	44	N
5	0	0	3	25	18.65	932.31	12	18	35	N
3	0	0	4	17	23.99	520.65	17	16	22	N
0	0	0	1	2	14.8	10.07	6	7	4	N
15	3	24	22	129	57.41	18037.5	37	21	175	Y
1	0	0	3	17	30.37	421.88	16	11	18	N
14	4	33	16	98	55.35	6366.35	30	21	151	Y
2	0	0	5	61	48.69	23641.63	31	23	65	N
8	0	8	12	43	58.69	1021.23	33	16	62	N
0	0	0	1	7	17.27	29.78	7	6	9	N
4	0	0	3	28	25.9	280.88	17	19	35	N
1	0	0	1	21	16.61	128.75	8	9	24	N
0	0	1	1	20	94.62	126.21	30	7	23	N
6	0	1	1	12	36.59	103.71	14	10	21	N
5	0	0	1	25	81.3	284.9	26	7	32	N
0	0	0	1	26	115.38	352.58	24	4	34	N
17	0	6	4	64	77.19	2346.63	56	20	90	Y
33	1	1	6	287	252.67	27607.09	138	17	324	Y
0	0	0	1	6	12.6	31.11	6	10	8	N
3	0	0	2	20	27.96	727.98	17	16	25	Y
7	0	0	2	22	34.41	355.28	19	14	29	N
4	0	13	6	32	25.31	825.14	20	19	51	N
2	0	0	2	7	31.21	28.91	12	7	11	N
34	18	55	6	103	144.02	7450.69	93	22	212	N
0	0	0	2	13	31.35	77.01	10	7	15	N
4	0	3	4	17	17.76	679.81	12	18	27	N
1	0	0	1	4	12.55	11.15	4	8	8	N
12	3	19	7	52	41.29	2536.17	24	21	88	Y
0	0	0	4	11	17.89	53.14	8	9	14	Y
1	0	2	1	8	13.54	60.92	5	9	13	N
1	0	0	2	9	11.78	55	6	10	12	N
1	0	0	2	8	38.04	25.32	13	6	11	N
5	0	6	5	26	26.36	934.68	19	20	37	N
6	0	0	2	11	47.46	297.11	26	12	20	Y
3	0	0	1	9	13.83	123.25	6	8	15	N
2	0	0	2	7	16.42	25.95	6	8	11	N
5	1	0	1	18	23.28	130.5	11	13	26	N
16	0	32	6	61	59.45	2413.48	47	21	109	Y
4	2	0	12	50	34.38	5828.04	31	25	58	N
5	0	2	1	11	18.8	204.73	12	14	20	N
26	10	13	3	19	26.92	265.89	21	20	71	Y
3	0	0	4	11	34.57	626.16	18	13	16	N
16	0	59	11	106	58.35	5030.3	47	23	185	N
1	0	5	2	16	19.73	95.83	10	11	24	N
2	0	0	4	21	46.07	445.22	29	17	25	N
4	0	2	4	35	46.04	767.71	20	11	43	N
0	0	0	1	5	29.09	17.6	10	6	7	N
3	0	0	2	7	11.52	20.08	5	7	12	N
1	0	0	2	12	18.56	148.46	7	8	15	N
17	0	92	16	139	99.72	52128.39	64	32	250	Y
7	0	0	2	44	117.59	1469.85	64	16	53	Y
3	0	2	2	15	28.92	111.04	16	14	22	N
4	0	5	6	30	36	1049.74	22	21	46	N
3	0	0	3	27	25.53	502.49	14	17	32	N
7	0	1	4	37	14.2	1225.47	12	22	47	N
0	0	0	1	3	20.91	92.81	8	11	6	N
3	0	0	1	12	16.54	83.73	11	14	15	N
8	0	5	5	35	38.9	759.78	24	15	50	N
3	0	0	1	6	20.51	13.39	7	6	11	N
7	4	6	4	20	35.66	431.61	25	18	39	N
2	0	0	1	7	11.35	52.96	6	10	11	N
1	1	24	5	29	62.74	437.24	25	10	57	Y
1	0	2	2	6	13.19	7.15	4	5	11	N
9	0	0	5	46	23.19	1731.82	18	20	57	N
8	0	3	1	20	19.49	411.64	10	13	34	N
1	0	0	1	9	21.28	49.94	10	10	12	N
11	0	7	3	24	22.33	408	15	17	44	N
0	0	0	1	2	17.43	3.87	5	4	4	N
11	1	0	3	35	42.83	2105.82	28	17	49	N
46	13	21	6	35	30.15	1107.51	28	24	118	N
3	2	0	5	24	26.92	257.61	16	14	31	N
1	0	0	1	7	10.81	23.84	5	7	10	N
4	0	4	2	10	20.22	29.71	7	9	20	N
6	0	1	6	70	78.83	1701.87	47	17	79	N
11	0	0	7	54	32.04	1327.15	20	14	67	N
2	0	0	2	14	17.79	55.6	9	9	18	N
3	1	0	2	14	18.85	61.07	11	14	20	N
10	0	1	2	19	22.68	388.12	10	13	33	N
9	0	4	15	62	91.8	1659.65	51	16	77	Y
2	0	0	2	6	13.71	25.93	6	10	10	N
7	0	0	7	59	49.07	3188.82	35	21	68	Y
6	1	19	5	66	35.83	2371.31	29	22	94	Y
0	0	0	1	4	27.47	3.43	6	3	6	N
8	0	0	3	34	33.85	1956.6	31	25	42	N
6	0	1	3	28	46.6	486.41	29	15	39	Y
3	0	0	1	17	21.71	404.25	13	17	23	N
0	0	0	2	9	16.14	10.98	5	5	11	Y
37	0	28	7	107	122.46	4138.1	86	21	174	Y
7	0	0	3	21	35.2	827.54	21	18	30	Y
0	0	0	1	6	8.4	22.87	4	7	8	N
3	0	0	1	2	7.75	1.72	2	4	7	N
0	0	0	3	22	17.99	247.87	10	15	24	N
1	0	0	2	9	16.97	73.01	10	11	12	N
1	0	0	3	19	43.86	252.23	23	12	23	N
1	1	1	2	13	28.43	30.58	10	8	18	N
3	0	0	1	7	28.55	57.1	12	9	12	N
2	0	0	2	14	21.4	131.05	12	12	19	N
4	0	0	3	29	26.25	911.5	17	17	35	N
4	0	0	4	30	34.69	490.59	22	18	37	N
4	0	0	3	20	18.07	401.52	12	15	26	N
3	1	1	5	67	46.32	3323.28	32	20	74	N
4	0	2	3	24	31.55	324.21	20	16	34	N
2	0	0	1	3	6.97	1.55	1	4	7	Y
1	0	1	1	21	36.37	439.58	16	8	25	N
2	0	0	7	51	38.6	1167.53	27	18	55	N
3	0	0	2	18	33.4	727.36	20	18	23	N
4	0	0	3	14	19.7	80.12	9	11	20	N
3	0	7	4	35	47.6	562.36	36	21	45	N
0	0	0	1	3	16.12	14.34	6	6	5	N
8	0	0	6	43	37.62	721.09	27	17	53	N
1	0	0	1	5	15.95	5.54	5	5	6	N
13	2	4	9	75	58.69	1687.46	36	18	96	Y
3	0	0	3	14	17.35	45.31	7	12	20	N
31	0	6	16	112	53.96	4752	48	26	151	Y
1	0	0	3	5	13.14	32.43	6	8	8	N
4	0	1	6	18	31.94	680.53	18	15	25	N
14	0	15	4	76	49.5	2806.42	45	25	105	N
2	0	0	1	8	24.34	63.93	12	11	12	Y
0	1	0	1	1	0	0	0	3	4	N
7	0	1	1	22	38.56	583.19	14	11	33	N
1	1	0	3	17	23.2	160.04	14	12	22	N
4	0	0	3	25	21.96	307.76	17	18	31	N
2	0	1	2	7	17.22	15.95	6	7	12	N
30	0	1	1	21	12.26	196.91	6	12	54	N
1	0	0	1	3	11.7	7.22	3	5	6	N
3	0	2	3	26	78.62	383.87	32	12	33	N
0	0	0	1	3	6.55	3.28	1	6	6	N
8	0	0	6	46	66.7	604.64	31	11	57	Y
0	0	1	1	5	10.35	25.56	3	5	9	N
1	0	0	2	13	22.84	25.7	8	6	16	N
0	0	0	2	3	14.62	5.08	5	5	5	N
11	0	3	1	39	40.7	1451.02	21	14	56	N
0	0	0	1	3	11.52	9	4	6	5	N
1	0	0	2	6	13.22	43.69	7	12	9	Y
4	1	0	2	18	43.79	101.8	16	9	26	N
3	0	5	6	41	37.34	1325.48	27	21	51	N
12	0	8	5	81	68.05	3044.84	50	22	103	Y
12	0	0	4	66	64.87	2807.92	34	13	80	N
20	0	0	1	9	9.87	24.98	4	9	31	N
7	0	18	4	37	49.2	2462.4	32	17	65	N
32	7	33	63	428	97.55	66130.02	71	23	502	Y
13	2	4	2	24	25.83	545.63	17	17	48	N
4	0	3	1	12	29.42	129	13	11	21	N
1	0	0	2	6	13.71	25.93	6	10	10	N
1	0	0	2	5	12.68	4.4	4	5	8	N
2	0	2	3	15	30.5	117.68	12	10	25	N
2	0	0	3	15	19.62	427.26	15	18	19	N
2	0	0	2	11	20.17	156.54	11	13	15	N
6	5	1	13	38	53.34	939.62	31	16	52	N
2	0	1	5	31	53.79	758.82	31	13	36	Y
3	1	3	2	22	30.9	511.61	19	16	29	N
9	0	15	5	41	28.11	544.09	15	14	67	N
4	0	0	2	9	16.21	59.48	8	13	15	N
0	0	5	3	10	28.32	71.68	10	9	17	N
6	1	0	6	20	33.61	674.11	21	19	29	N
2	1	3	4	15	19.01	270.42	14	16	23	Y
4	0	1	1	22	8.94	732.47	5	12	30	N
12	1	14	2	24	39	350.93	22	14	53	Y
3	1	0	1	21	24.96	112.33	12	12	27	N
2	0	2	2	6	19.12	47.2	9	10	12	N
1	0	1	1	3	10.63	8.3	4	6	7	N
1	1	0	11	23	69.2	238.42	24	7	27	N
6	0	0	2	9	14.99	7.5	5	6	17	N
26	2	8	25	130	90.65	21844.23	83	29	169	Y
4	0	0	2	10	26.65	53.3	10	10	16	N
2	0	0	3	8	17.3	12.45	5	6	12	N
6	0	0	3	19	24.65	101.07	11	9	27	N
3	0	0	2	19	16.79	229.32	11	15	25	N
21	13	26	28	126	96.84	12455.7	78	27	188	N
0	0	0	3	15	32.03	301.9	19	15	17	N
3	0	6	2	10	28.1	148.43	16	12	22	Y
6	0	15	18	88	60.41	1871.14	49	26	111	N
4	0	3	1	10	25.95	116.76	9	9	19	N
5	21	0	5	46	79.6	437.7	49	13	74	N
1	0	0	1	4	25.59	27.52	10	8	7	N
15	0	6	3	45	62.76	1329.68	36	19	69	Y
16	0	36	6	55	42.08	2233.58	33	24	109	N
0	0	0	1	2	9.6	3.33	3	5	5	N
17	1	17	58	287	209.56	7024.21	111	19	325	Y
5	0	1	3	32	83.93	295.49	38	11	41	N
8	0	5	7	46	41.47	861.2	27	18	61	Y
18	0	0	4	85	68.49	4482	75	33	103	N
3	0	0	1	14	18.48	67.76	8	10	17	N
3	0	0	3	27	37.73	561.22	22	18	32	Y
1	0	0	1	7	25.73	7.47	7	4	8	N
0	0	0	2	9	24.11	25.64	8	7	11	N
33	0	2	1	21	13.8	136.3	6	10	58	N
3	0	0	3	20	23.43	517.34	16	22	25	N
1	0	0	1	10	26.63	173.6	15	13	13	N
7	0	4	1	22	31.02	331.8	12	9	33	N
5	0	5	3	30	50.91	676.18	26	12	42	N
9	0	4	4	53	56.66	1901.87	37	17	68	N
11	0	0	2	23	25.63	364.44	16	16	36	N
4	0	3	2	27	44.81	550.78	24	14	37	N
5	0	0	2	13	32.11	68.39	13	7	20	N
4	0	2	3	19	48.25	102.26	17	7	27	N
3	0	0	2	18	36.45	233.46	19	12	23	Y
10	0	10	5	51	36.2	4040.74	34	24	71	N
3	0	0	8	45	26.95	5037.02	28	29	50	N
5	0	11	1	9	30.95	91.82	13	10	27	N
6	0	4	5	25	70.03	439.5	35	12	37	N
0	0	0	2	22	31.35	105.74	12	11	27	N
5	0	3	4	27	40.98	447.78	20	11	39	N
9	0	1	5	20	37.67	227.27	19	11	32	Y
0	0	0	1	3	10.44	7.11	3	7	5	N
0	0	0	1	6	17.75	27.19	8	4	10	N
1	0	0	2	13	51.57	43.84	17	7	16	N
6	0	4	10	74	72.84	4266.82	71	29	84	Y
5	0	0	2	17	25.8	297.25	15	16	24	N
2	0	0	2	4	8.89	48.4	5	11	8	N
0	0	0	1	2	9.51	4.75	3	6	4	N
2	3	4	12	53	44.04	2884.31	36	24	62	N
1	0	0	2	15	17.04	299.04	11	17	18	N
5	0	1	4	53	55.38	1739.48	36	16	61	N
6	0	0	3	20	30.42	180.11	17	13	28	N
4	0	2	3	14	22.87	77.3	10	12	23	N
0	0	0	1	2	8	4	2	6	5	N
5	0	0	1	15	35.61	193.89	15	11	22	N
1	0	0	2	8	23.79	46.14	11	10	11	N
2	0	0	5	23	18.66	1343.87	14	21	27	N
2	1	1	8	14	32.07	329.25	16	15	22	N
1	0	0	2	8	23.15	58.11	9	11	11	N
18	1	18	9	91	81.17	5722.85	48	20	130	Y
0	0	0	1	3	9.51	13.21	3	6	5	N
3	0	1	4	11	28.85	56.9	12	11	17	N
4	0	0	1	18	16.42	267.05	9	11	24	N
16	0	14	11	53	54.78	2343.66	34	17	86	N
36	0	0	77	243	107.04	66621.71	77	25	281	N
10	6	4	3	38	29.52	2728.82	24	22	60	N
16	0	0	17	81	201.88	1206.16	54	7	99	N
2	0	0	3	16	17.27	227.52	10	14	20	N
2	0	0	5	39	33.13	767.23	30	25	41	N
3	0	0	7	50	36.31	4293.39	22	14	56	N
30	1	21	5	67	23.58	4552.25	19	20	126	Y
3	0	1	4	21	32.6	326.22	19	15	27	N
3	0	0	2	15	33.7	171.8	19	14	20	N
3	0	0	3	20	26.23	231.13	16	13	25	Y
5	0	0	1	18	48.87	265.01	25	13	26	N
5	0	0	2	34	75.08	659.65	33	10	41	Y
2	0	0	2	10	22.3	75.36	10	12	14	N
4	0	0	1	38	78.46	723.26	38	11	44	N
3	0	3	1	8	78.82	19.64	17	4	16	N
7	0	1	4	27	43.45	700.51	28	18	37	N
14	1	9	9	70	42.37	6103.19	50	38	96	Y
2	1	1	5	22	38.91	316.02	22	14	28	N
1	0	0	1	3	11.16	6.05	4	5	6	Y
2	0	0	2	13	21.33	116.53	12	14	17	N
39	1	6	67	656	114.78	193552.92	117	52	706	N
0	0	1	1	4	5.65	31.37	2	8	7	N
2	0	1	1	16	19.53	839.54	11	17	23	N
1	0	3	3	9	18.72	112.25	9	11	15	N
2	0	0	2	12	21.98	154.53	12	15	17	N
4	0	1	2	9	21.87	90.62	11	10	19	Y
2	0	0	1	7	19.66	55.83	10	11	11	N
2	0	0	2	14	32.15	227.89	17	16	18	N
9	1	6	3	22	31.22	205.68	18	14	40	N
16	0	7	9	102	53.55	12295.78	42	30	127	N
37	10	46	16	226	55.1	31622.54	58	30	321	Y
5	4	3	4	34	18.66	1322.34	14	20	49	N
3	4	1	1	21	16.42	509.21	8	14	31	N
5	0	6	2	20	44.96	196.1	18	11	33	N
4	0	0	1	10	40.81	168.97	15	7	16	N
0	0	1	1	2	7.74	0.97	2	3	5	N
1	0	0	1	9	9.57	40.72	4	10	12	N
44	3	73	8	209	83.39	30929.5	74	29	332	Y
4	0	1	7	31	37.8	448.16	23	14	38	N
2	2	6	7	36	39.17	1219.9	34	23	48	Y
4	1	3	13	67	73.75	4583.03	54	21	78	Y
6	0	11	2	20	43.11	157.87	21	11	39	N
4	0	0	3	25	31.85	456.98	21	15	31	N
8	1	6	1	23	38.21	532.76	19	14	41	N
6	0	5	38	63	96.85	3756.03	44	15	76	N
30	2	19	4	47	28.22	1967.2	25	23	103	N
14	0	2	2	47	50.66	2088.25	42	22	63	N
4	0	3	4	19	25.41	868.67	18	19	28	N
0	0	0	2	8	15.09	28.52	6	10	10	N
7	0	3	6	27	62.27	395.68	36	14	39	Y
4	0	0	4	24	25.18	438.59	17	14	30	N
2	0	0	1	6	13.44	11.95	4	8	11	N
0	0	0	3	10	17.85	28.2	6	8	12	N
4	0	7	4	37	32.74	1225.68	25	22	51	N
0	0	0	1	3	25.43	11.53	7	4	5	N
11	0	1	5	47	30.69	2209.42	23	23	61	N
0	0	0	1	6	13.69	17.53	5	6	8	Y
0	0	0	2	11	29.96	68.77	14	10	13	N
0	0	1	3	18	20.97	194.58	13	14	21	N
0	0	0	1	3	22.84	11.42	8	6	5	N
0	0	0	1	0	0	0	0	0	16	N
2	1	0	3	10	33.69	1812.46	17	23	15	N
1	0	0	1	6	55.18	12.26	13	4	9	N
8	0	5	4	62	24.39	6927.36	24	26	77	N
2	0	0	1	8	12.48	48.15	6	10	12	N
15	0	0	2	65	99.21	1234.42	43	11	82	N
50	6	29	11	121	56.13	11700.12	49	29	209	N
2	0	10	1	4	17.97	3.51	4	3	18	N
1	0	4	1	11	15.53	173.21	9	15	18	N
0	0	0	1	2	19.58	13.33	7	7	4	N
1	0	0	1	8	17.52	66.25	6	9	11	N
5	0	3	3	24	40.79	575.61	24	15	34	Y
2	0	0	2	14	40.35	39.54	15	7	18	N
1	0	0	1	12	20.9	107.03	10	12	17	N
6	0	6	4	23	36.59	209.42	20	14	37	Y
1	0	0	3	29	17.67	1521.78	8	14	32	N
0	0	0	1	2	11.1	15.42	3	10	4	N
3	0	0	11	48	47.45	2332.99	36	21	55	N
3	0	3	2	18	45.18	135.3	19	9	26	N
7	0	17	10	54	38.71	2379.72	34	26	80	N
3	0	3	2	8	18.5	38.55	8	7	16	N
3	0	0	1	16	13.88	127.44	7	12	23	N
4	0	0	3	18	37.2	221.01	22	13	24	N
4	0	0	3	19	21.1	175.94	12	14	25	N
21	0	9	2	29	168.31	155	49	7	61	Y
12	0	2	5	45	28.14	1963.12	16	18	61	N
12	0	0	1	16	11.99	310.84	5	8	30	N
2	0	2	2	24	35.84	312.43	19	14	31	N
16	0	0	5	58	46.08	1843.41	36	21	76	Y
1	0	0	3	17	55.21	155.9	27	11	20	N
9	0	0	5	45	71.14	1595.7	43	16	56	Y
3	0	0	1	12	27.93	132.23	13	10	18	N
8	0	12	24	86	50.04	6177.8	35	20	110	N
19	0	9	1	53	102.4	3318.44	46	11	84	N
2	0	0	1	10	12	46.3	6	10	15	N
5	0	11	2	24	17.43	1314.05	9	13	42	N
2	0	0	1	18	27.58	142.46	14	10	22	N
0	0	0	3	12	26.06	45.41	10	8	14	N
10	3	5	4	48	40.59	1965.12	23	14	68	N
5	0	2	1	9	14.71	81.75	7	10	18	N
31	0	12	17	153	60.06	33571.76	59	44	198	N
5	0	4	1	20	12.57	622.51	7	11	31	N
1	0	0	1	9	20.31	69.96	8	6	12	N
9	0	36	3	48	16.67	1792.97	13	22	95	Y
0	0	0	2	9	20.16	9.53	6	5	11	N
25	0	1	1	87	132.74	5874.6	69	19	115	Y
1	0	0	4	20	34.22	105.91	14	11	23	N
12	0	0	10	47	62.81	448.71	25	9	61	N
2	0	4	1	4	31.29	13.14	8	4	12	N
0	0	0	3	21	26.5	756.5	12	8	23	N
9	1	0	3	68	98.46	2348.27	50	14	80	Y
4	0	0	2	26	22.26	386.47	14	15	32	N
16	0	25	5	148	66.1	12011.21	47	21	194	N
2	0	0	3	13	20.03	463.08	15	18	17	N
7	0	0	2	23	60.63	822.3	36	15	32	N
0	0	0	1	3	9.47	3.74	3	4	5	N
3	0	0	3	17	20.1	188.75	12	12	22	N
4	1	5	6	37	26.8	3114.88	27	26	49	N
2	1	0	2	18	29.3	100.95	16	12	23	N
1	0	0	1	2	13.5	3	4	4	5	N
1	0	0	2	12	27.38	45.25	11	10	15	N
31	28	42	14	120	99.53	23506.09	88	27	221	N
7	0	2	2	23	29.88	771.05	19	21	36	N
5	0	1	1	12	45.85	110.96	15	9	20	N
2	0	0	1	3	14.34	12.75	4	8	10	N
1	0	0	1	5	12.68	9.91	4	5	8	N
4	0	0	2	8	31.25	134.25	17	13	14	Y
3	0	3	1	10	78.82	19.64	17	4	16	N
0	0	0	1	5	9.87	17.35	4	9	7	N
0	0	0	1	4	20.76	18.46	6	4	7	N
8	0	0	5	31	29.1	1297.63	24	20	41	N
3	1	0	1	12	33.37	251.47	17	12	19	Y
8	1	2	7	26	50.88	627.21	29	16	39	N
4	0	2	2	15	29.47	286.76	17	15	23	N
3	0	0	2	8	23.78	74.32	11	11	14	N
2	0	6	2	82	201.19	5570.03	85	15	92	N
0	0	0	1	9	9.11	17.22	3	7	11	N
2	0	0	1	12	21.11	157	7	6	16	N
4	1	6	3	20	35.53	184.46	18	12	34	N
11	0	12	8	50	37.81	1795.7	25	17	75	Y
1	0	0	3	13	23.15	172.24	14	12	16	N
6	1	0	2	13	30.49	94.36	14	11	22	N
0	0	1	1	3	12	4.17	3	5	6	N
4	0	4	2	16	28.24	142.58	15	13	26	N
30	0	2	44	333	120.77	25277.05	87	24	367	Y
12	1	10	16	100	94.22	2345.27	63	21	125	Y
15	0	16	30	189	79.04	36447.84	92	44	223	N
1	0	0	1	11	28.52	176.74	16	13	14	N
3	0	1	1	18	15.78	148.15	9	13	24	N
3	1	2	7	27	24.79	1226.41	19	18	35	N
4	3	1	5	44	30.31	1000.16	23	19	54	N
3	1	2	3	24	18.9	394.09	12	15	32	N
4	0	0	5	31	24.56	638.79	18	19	37	N
2	0	6	3	11	20.47	34.4	9	9	21	N
8	0	3	4	53	24.12	4175.17	19	21	67	N
6	2	27	6	51	46.79	1240.52	39	24	86	Y
4	0	0	4	24	38.97	184.74	19	13	28	N
4	0	0	4	20	27.65	110.98	13	13	24	N
4	0	0	2	22	15.07	245.11	9	14	26	N
6	0	0	1	14	37.93	108.86	16	10	22	N
8	0	4	5	50	33.65	1800.02	31	26	66	N
3	0	0	4	25	27.52	982.18	23	22	30	N
10	0	21	12	59	43.37	1870.93	30	22	92	Y
7	2	3	7	33	29.46	1257.45	25	22	47	Y
3	0	0	2	24	34.35	463	26	18	27	N
18	0	7	10	119	25.77	18166.07	22	21	147	N
4	9	4	7	41	47.78	989.8	29	16	60	N
21	0	29	4	29	26.36	351.87	14	14	81	N
3	0	10	7	28	24.21	894.08	16	15	43	N
1	0	0	1	3	16.5	3.67	4	4	6	N
0	0	0	1	3	21.59	4.8	6	4	7	N
2	0	3	1	7	7.27	48.86	3	11	14	N
3	0	0	1	13	61.64	71.56	21	8	18	N
8	1	4	6	25	27.63	1427.9	18	18	41	N
8	0	0	3	25	32.72	430.76	19	15	35	N
4	0	3	2	9	18.89	131.61	10	16	18	N
21	0	0	7	55	35.75	869.22	19	15	78	Y
5	0	0	33	72	82.9	4707.83	52	19	79	N
3	1	1	1	33	21.16	300.96	14	16	40	N
16	0	0	1	52	168.57	2697.42	70	12	70	Y
6	1	7	3	29	24.27	733.95	18	24	45	Y
1	0	0	1	4	19.37	6.73	6	5	7	N
3	0	0	1	24	21.22	247.87	11	11	27	N
2	0	4	1	10	10.84	60.23	6	12	18	N
4	0	0	5	41	35.03	887.04	20	14	47	N
1	0	0	1	5	21.92	28.2	8	7	9	N
1	2	0	2	8	23.77	5.28	5	4	13	Y
2	0	0	2	9	17.67	70.08	10	13	13	N
6	0	1	3	23	26.64	434.9	14	15	32	N
11	0	1	12	61	44.06	4977.16	38	23	75	N
7	0	5	4	33	34.51	490.85	21	16	51	N
20	4	19	17	64	43.34	4660.95	39	24	113	N
9	0	4	2	61	42.25	1586.54	27	18	79	N
12	2	11	8	70	96.48	2127.47	52	14	97	N
1	0	2	1	4	18.44	12.55	6	6	10	N
4	0	19	3	49	24.21	3028.92	22	24	74	Y
1	0	0	3	22	35.53	1009.08	23	16	25	N
5	0	5	1	27	21.74	1623.09	16	17	42	N
2	0	0	3	17	34.24	277.54	19	17	21	N
3	0	2	4	47	34.6	1631.65	30	23	54	N
0	0	0	2	8	21.68	30.12	9	9	10	N
5	0	0	2	15	18.98	215.62	10	13	22	N
3	0	1	2	8	24.86	37.34	10	8	14	Y
4	0	6	1	18	13.59	282.17	6	8	30	N
0	0	0	1	141	95.69	4020.27	93	55	143	N
2	0	0	1	10	37.87	389.43	19	11	14	N
2	0	0	2	10	15.47	82.17	9	11	14	N
2	0	0	4	19	18.96	501.42	11	16	23	N
3	0	2	2	14	21.9	220.47	13	14	22	N
1	0	0	1	23	11.3	1160.48	10	20	26	N
0	0	0	1	7	10.29	19.44	3	5	9	N
4	0	1	4	19	31.84	141.01	14	10	27	N
1	0	0	1	4	20.49	13.94	6	6	7	N
7	0	6	6	24	24.1	1409.57	20	22	39	N
2	0	0	3	15	42.5	135.62	19	9	19	N
9	0	0	2	40	30.85	333.51	20	18	51	N
0	0	4	1	17	36.14	32.11	10	5	23	N
6	0	14	8	46	37.64	2074.96	31	21	68	N
0	0	0	1	3	12.52	19.17	4	7	6	N
14	0	18	4	31	33.02	1500.36	25	22	65	Y
12	9	4	1	30	109.66	745.73	47	10	57	N
2	0	0	3	18	23.08	128.19	14	14	22	N
2	0	0	1	10	56.44	25.17	15	5	14	Y
3	0	0	1	9	41.07	58.57	15	8	14	N
5	0	11	6	31	38.58	378.87	22	13	49	N
24	0	29	8	107	76.97	6618.66	57	23	162	N
2	0	0	1	29	22.28	180.92	11	14	33	N
1	0	0	1	14	10.13	441.27	4	7	17	N
24	10	42	11	90	58.17	6381.62	48	27	168	N
1	0	0	4	22	26.5	349.95	18	15	25	N
0	0	0	2	18	27.07	319.89	12	14	20	N
0	0	0	1	3	13	6.5	4	4	5	N
1	0	0	1	5	24.33	3.04	4	3	8	N
9	2	7	9	42	59.12	1385.71	37	16	63	N
5	0	2	4	29	43.3	459.27	22	16	38	Y
1	0	0	2	7	8.93	32.54	5	9	10	N
5	1	0	10	23	47.31	7836.22	30	28	31	N
1	0	0	3	10	30.17	85.51	14	10	13	N
1	0	0	1	4	15.23	17.13	5	9	7	N
3	1	0	2	27	29.16	576.14	14	12	33	Y
1	0	0	2	9	17.28	32.14	7	9	12	N
4	0	0	2	11	10.03	67.44	6	11	17	N
8	0	0	2	23	15.36	402.74	9	17	33	N
5	0	0	7	26	24.18	1257.08	17	20	33	N
72	0	73	7	325	224.01	61059.72	165	23	472	N
5	0	0	1	11	16.12	55.31	7	10	19	N
8	7	3	14	59	50.52	2634.72	47	30	79	Y
25	1	12	3	34	20.08	852.32	14	18	75	N
8	0	0	2	13	24.49	92.6	10	11	24	Y
1	0	24	4	28	11.34	1050.51	9	15	56	N
2	0	0	1	15	9.65	111.18	5	12	19	N
11	0	17	2	814	101.2	238607.05	811	411	844	Y
6	0	1	1	16	20.26	348.92	14	17	27	N
0	0	4	1	1	0	0	0	1	7	N
2	4	0	4	19	29.58	143.56	13	9	27	N
2	0	0	1	8	14.47	60.07	7	11	12	N
1	0	2	2	8	27.07	64.44	11	9	14	N
40	0	16	2	25	17.14	542.15	11	15	85	N
5	10	8	8	92	49.17	5478.79	42	22	119	Y
3	0	0	1	5	16.23	18.85	7	8	10	N
1	0	0	2	12	10.49	278.37	7	17	13	N
5	0	0	2	8	22.85	173.56	13	16	15	N
3	0	2	4	31	25.52	711.14	19	23	39	N
2	0	0	1	5	21.33	9.67	7	5	9	N
2	0	0	2	13	20.88	82.82	10	13	17	N
32	1	45	18	172	100.81	12168.53	85	28	252	Y
6	0	5	4	20	32.83	501.38	19	15	33	N
3	0	0	1	9	15.42	38.07	6	8	14	N
8	0	2	4	58	45.07	1891.27	30	17	70	Y
4	0	7	1	16	49.41	182.02	21	9	29	Y
2	0	1	2	9	24.06	36.14	10	8	15	N
47	0	21	2	170	246.94	18676.77	102	13	240	N
34	0	14	5	81	98.68	3608.63	67	18	132	N
4	0	0	3	20	33.43	111.98	17	11	26	N
2	1	0	3	13	33.56	2048.27	17	23	18	N
11	0	10	3	39	63.62	1043.06	28	13	65	N
6	0	2	3	24	25.41	221.87	14	13	34	N
2	0	0	1	10	29.6	248.42	12	5	15	N
1	0	0	4	17	34.29	33.6	10	6	20	N
3	0	0	9	34	35.84	1108.87	25	20	39	N
3	0	0	1	11	29.75	70.66	13	10	16	N
3	0	1	1	9	24.52	150.21	10	7	16	N
13	0	0	2	58	35.85	719.05	21	19	74	Y
2	0	1	3	10	18.8	69.91	11	12	16	N
5	0	4	1	13	16.1	201.23	10	15	24	N
5	0	0	2	14	44.96	44.8	17	8	21	Y
18	0	17	1	92	183.27	1836.02	77	11	129	N
3	0	4	1	13	10.42	83.35	5	10	23	N
1	0	0	1	28	26.96	198.06	16	16	31	N
0	0	0	2	7	18.08	16.07	7	7	9	N
18	0	11	3	74	126.75	1653.05	70	15	105	Y
6	0	5	5	45	42.17	1447.53	28	16	58	N
5	0	0	4	27	42.78	225.92	20	10	34	Y
7	0	0	8	67	43.26	4539.2	37	24	76	N
2	0	0	5	28	31.91	290.43	20	16	33	N
0	0	0	2	5	11.07	11.77	4	7	7	Y
3	0	2	1	28	11.58	894.61	7	18	35	N
4	0	0	2	12	10.66	71.63	5	10	18	N
73	3	18	6	64	22.39	3278.31	18	22	160	Y
5	0	15	18	99	48.41	11206.14	38	22	123	N
1	0	0	3	11	23.89	116.67	12	9	14	N
4	0	3	3	15	27.74	78.24	12	9	24	Y
29	9	36	1	31	20.87	3631.86	13	15	107	Y
1	0	0	2	8	15.42	50.98	7	12	11	N
5	0	0	2	14	18.73	84.28	8	12	22	Y
1	0	0	1	6	11.11	68.07	6	14	9	N
14	0	1	4	28	33.26	262.39	18	13	46	Y
0	0	0	3	13	23.69	26.65	7	7	15	N
16	0	3	4	23	34.28	588.31	20	19	44	Y
8	0	17	8	99	52.75	3719.52	48	30	127	N
1	0	0	3	23	20.07	160.54	11	11	26	N
1	0	0	3	9	18.88	76.68	10	9	12	N
4	0	1	2	10	20.44	58.86	10	12	17	N
1	0	0	1	3	13.79	1.72	3	3	6	N
0	0	0	1	9	10.73	22.37	4	7	11	N
6	0	5	3	31	32.65	859.76	24	19	47	N
8	0	0	11	52	50.32	3337.06	31	21	62	N
1	0	1	2	8	18.12	16.79	6	7	12	N
23	1	1	2	113	58.97	2436.74	44	30	140	N
10	0	6	6	33	18.04	1782.18	18	23	51	N
11	0	1	1	28	91.4	671.56	42	14	43	N
6	2	2	5	28	47.28	194.65	23	11	40	N
1	0	0	1	5	13.96	27.92	6	8	6	N
4	0	0	2	41	41.8	2143.54	21	11	47	N
3	0	9	7	18	26.25	969	18	16	32	N
3	11	0	22	51	61.19	2922.05	44	20	67	Y
0	0	0	1	6	23.93	16.29	7	7	8	N
2	0	3	1	6	10.32	49.95	3	7	14	Y
9	2	15	7	35	28.31	856.43	18	21	63	Y
1	0	0	1	16	6.55	327.43	2	4	19	N
0	0	0	3	34	38.68	234.89	22	20	36	N
3	0	0	4	13	22.67	325.31	14	15	18	N
24	3	26	16	83	69.11	2447.99	56	28	138	N
15	0	4	12	78	67.57	3121.78	43	20	99	N
1	0	0	2	11	21.55	172.43	10	12	14	N
70	9	72	18	221	99.02	39764.99	110	43	374	N
2	0	0	1	6	15.38	24.91	5	6	10	N
14	3	11	10	48	52.4	2888.74	36	21	78	N
33	0	37	11	211	32.84	22729.58	29	26	283	N
13	0	0	6	40	38.42	602.92	26	23	55	Y
4	0	8	4	22	45.4	287.82	22	10	36	N
2	0	0	2	10	19.89	119.5	10	16	14	N
0	0	0	1	2	12.97	11.53	3	8	4	N
5	0	3	4	25	27.07	242.11	16	14	35	Y
1	0	5	2	13	19.67	177.63	10	15	21	N
5	0	1	2	19	25.4	828.34	13	15	27	N
1	0	0	9	30	35.74	1116.49	21	12	33	N
1	0	0	2	14	31.18	97.43	14	10	17	N
2	0	0	3	8	21.13	66.02	9	9	12	N
4	0	0	1	11	64.83	91.62	23	8	17	N
19	0	47	9	69	40.63	2436.43	24	19	137	N
5	0	13	4	16	49.83	50.4	15	8	36	N
3	0	0	1	7	34.49	18.55	9	4	12	N
2	1	1	2	24	32.54	321.35	18	15	30	Y
1	0	3	2	7	15	7.5	4	4	13	N
8	0	4	2	23	72.63	237.18	33	11	37	Y
2	0	1	1	13	16.92	66.33	10	14	18	Y
5	1	9	2	18	13.66	447.4	9	19	35	Y
8	0	17	6	33	34.28	1265.26	29	23	60	N
2	1	2	9	17	31.23	340.06	15	14	26	N
6	8	8	6	72	40.37	2848.38	33	21	96	N
4	0	6	3	58	44.84	4177.26	20	13	70	N
1	0	0	3	29	15.83	1551.25	8	16	32	N
2	0	0	3	14	16.81	157.81	9	13	18	N
0	0	0	1	0	0	0	0	0	29	N
0	0	0	2	10	15.43	85.72	6	12	12	N
2	0	0	5	27	29.13	124.43	13	12	31	Y
0	0	0	1	1	3.48	3.1	1	4	3	N
7	0	3	1	43	28.38	1760.33	17	16	55	Y
2	0	0	1	9	18.8	104.46	7	10	13	N
3	0	0	1	7	16.73	12.05	5	4	12	N
8	0	18	3	22	26.08	648.68	22	19	50	Y
2	0	0	2	15	17.07	194.43	11	15	19	N
7	2	7	5	29	30.99	337.41	19	14	47	N
26	0	2	9	135	89.2	13565.61	75	24	165	Y
11	0	6	5	44	50.34	715.92	31	16	63	N
9	0	6	4	46	63.83	1661.83	37	18	64	Y
1	0	0	3	13	22.98	103.41	13	13	16	N
3	0	0	1	4	24.22	7.03	7	4	9	N
4	2	8	2	30	26.77	315.82	14	12	47	N
3	0	0	1	5	26.31	11.56	8	5	10	N
3	0	3	4	20	28.81	252.98	14	11	28	N
1	0	1	1	6	25.57	19.1	9	6	10	N
5	0	0	1	14	12.27	259.11	4	6	22	N
1	0	0	3	18	38.33	172.5	20	12	21	N
0	0	1	1	2	5.33	0.67	1	3	6	N
1	0	0	2	12	17.86	223.3	8	12	15	Y
3	0	6	1	6	49.6	17.22	12	4	17	Y
0	0	0	1	4	30.15	12.93	9	5	6	N
2	0	0	2	10	12.38	61.16	7	11	14	N
2	0	5	2	10	18.56	29.33	6	8	19	N
5	0	0	2	5	15.72	59.43	8	12	12	N
1	0	0	2	8	11.46	52.7	5	13	11	N
11	0	8	4	37	41.66	1054.68	26	15	60	N
12	0	16	1	27	94.27	438.11	41	10	57	N
0	0	0	1	2	21.59	4.8	6	4	4	N
0	0	0	2	6	22.2	11.1	7	6	8	N
2	0	6	1	9	13.4	29.08	4	10	19	N
10	0	33	4	50	50.49	2267.12	36	23	95	Y
55	0	4	5	43	46.28	2570.64	38	27	104	N
3	0	0	2	20	20.24	427.62	12	13	26	N
0	0	0	1	5	30.47	6.77	8	4	7	N
3	0	0	3	15	13.94	120.99	9	15	21	N
6	0	0	4	61	62.83	2252.22	46	19	69	N
8	0	0	4	22	35.82	424.67	23	16	32	N
1	0	0	1	6	12.57	60.2	7	13	9	N
14	0	0	3	46	33.77	3106.9	23	16	62	N
5	0	0	3	20	35.34	180.95	15	9	27	N
8	0	1	3	41	35.25	744.6	20	15	52	N
2	0	6	4	27	40.98	447.78	20	11	39	N
42	5	35	14	228	71.69	38106.71	57	27	312	N
8	0	9	5	34	29.73	1587.06	24	24	53	N
1	0	0	4	23	27.34	280.49	17	14	26	N
2	0	0	2	15	17.33	203.64	11	16	17	N
1	0	0	3	18	28.04	171.74	16	14	27	N
4	0	2	1	41	23.1	3453.24	12	15	49	Y
33	0	0	35	155	154.91	8117.38	97	18	190	Y
0	0	0	1	10	35.81	86.41	11	5	10	N
8	1	5	2	40	29.31	1688.46	25	23	56	Y
0	0	0	1	3	15.95	5.54	5	5	5	N
6	0	0	13	118	68.97	9862.89	68	30	126	N
7	0	2	3	21	32.22	558.81	21	14	32	N
2	0	0	2	15	38.96	148.61	21	12	19	N
3	0	0	2	10	17.59	271.53	12	16	15	N
2	0	0	1	7	11.59	54.12	6	11	11	N
24	0	2	10	146	59.75	13508.46	43	26	175	Y
7	0	11	4	64	22.95	3332.19	17	22	84	Y
4	0	3	2	25	32.43	215.91	19	13	35	N
2	0	0	1	12	9.09	119.78	5	11	17	N
7	0	0	4	23	26.19	233.42	12	16	32	N
3	0	0	4	19	19.85	527.76	16	20	24	N
0	1	1	1	5	8.96	17.92	4	8	9	N
5	0	0	1	59	65.22	7053.94	33	13	66	N
1	0	0	2	15	45.78	90.11	21	10	18	N
20	0	38	7	69	72.07	1052.1	38	16	129	Y
2	0	0	1	17	58.87	57.69	20	7	21	N
2	0	0	1	47	405.82	510.31	66	4	49	N
5	0	0	2	19	14.67	262.41	9	17	26	N
2	1	0	2	17	26.01	103.46	13	11	23	N
10	3	5	7	54	73.17	1474.75	43	18	75	N
7	0	0	6	38	36.56	707.71	21	16	47	N
1	0	0	3	14	20.96	110.68	12	13	17	N
2	0	0	2	11	17.01	129.37	10	13	15	N
1	0	0	5	21	36.78	384.33	21	12	24	N
0	0	0	3	7	22.51	80.04	9	12	9	N
3	0	1	3	32	35.54	818.83	22	14	38	N
3	0	0	6	31	23.42	548.63	15	14	36	N
4	0	0	1	7	13.22	38.07	5	9	13	N
1	0	0	2	7	13.71	33.84	6	8	10	N
5	0	0	2	16	29.06	272.88	15	15	23	Y
28	10	30	13	105	72.5	7138.11	62	29	175	N
1	0	0	1	10	9.45	63.56	5	11	13	N
0	1	0	1	8	20.73	93.28	7	7	11	N
1	0	1	1	3	15	3.33	4	4	7	N
2	0	0	1	11	23.18	215.07	13	14	15	N
0	0	0	2	10	17.12	26.21	6	9	12	N
4	1	1	2	18	36.84	164.91	21	13	26	N
0	1	0	13	20	29.57	369.69	11	10	23	N
2	0	1	5	21	16.27	711.33	10	17	26	N
2	0	0	3	29	68.64	151.35	20	6	33	N
4	0	0	3	9	23.28	130.5	11	13	15	N
1	0	0	1	3	12.18	6.09	4	6	6	N
8	13	3	9	68	74.55	3084.19	59	23	94	Y
2	0	3	6	27	33.91	95.62	12	9	34	N
1	0	0	2	7	11.95	26.35	5	7	10	N
3	0	2	5	18	19.23	781.11	13	19	26	N
11	0	10	4	31	40.49	811.95	30	19	56	N
4	0	1	2	16	20.43	290.58	12	16	24	N
3	0	0	3	10	21.72	108.89	12	12	15	N
1	0	0	2	21	32.99	277.96	19	12	24	N
2	0	0	5	24	21	262.44	13	13	28	N
5	0	0	1	22	20.58	787.85	8	12	29	N
6	0	2	3	73	51.24	6719.73	36	22	85	N
5	0	4	1	19	40.02	241.47	19	11	31	Y
5	0	3	9	55	16.66	6196.03	11	15	65	N
34	1	18	13	219	80.97	18709.55	67	29	274	Y
3	0	0	7	65	55.06	2984.77	40	21	71	N
2	2	0	3	22	50.41	155.03	25	12	28	Y
8	0	0	2	19	51.79	233.08	21	9	29	N
49	1	13	4	21	43.51	312.75	24	13	91	Y
7	0	0	3	33	44.35	736.01	30	17	42	N
2	1	0	2	17	28.48	118.18	14	11	23	N
1	0	0	2	4	12.44	28.57	7	9	7	N
10	0	6	4	68	45.26	3954.05	32	18	85	N
9	0	1	1	21	50.25	384.7	23	12	33	N
1	0	0	2	14	22.89	86.57	10	11	17	N
1	0	0	2	9	29.3	79.77	11	11	13	N
4	5	3	7	34	35.06	1046.63	22	15	48	N
19	0	1	22	153	51.27	22701.68	43	22	176	N
3	0	6	4	25	21.84	508.08	13	14	36	Y
3	0	2	2	12	20.96	110.68	12	13	19	N
18	0	17	8	114	83.53	24157.77	57	25	152	N
1	0	0	2	12	37.72	58.74	17	10	16	N
1	0	0	1	6	25.9	12.95	7	6	9	N
2	0	0	1	6	17.44	68.98	8	9	10	N
1	0	2	2	17	30.95	84.25	12	7	22	N
3	0	5	1	10	22.91	128.86	8	7	20	Y
3	0	3	2	31	25.37	1319.55	20	17	40	N
0	0	0	2	17	25.22	118.78	12	13	19	N
3	0	0	5	31	35.8	332.72	23	17	36	N
1	0	0	1	6	14.87	38.84	7	12	9	N
0	0	0	1	6	37	8.22	9	4	8	N
3	0	0	1	14	11.21	159.38	6	12	17	N
9	0	1	11	55	50.35	2611.57	45	25	67	Y
5	2	1	5	30	28.15	594.57	20	15	40	Y
2	0	0	1	23	36.19	1809.46	20	20	27	Y
5	0	0	1	27	61.84	240.11	25	11	37	Y
1	0	3	2	9	15.14	55.51	8	13	15	N
3	0	0	2	10	30.96	71.08	14	9	15	N
8	0	1	5	43	28.05	2395.42	22	25	54	Y
6	0	0	3	14	22.93	109.53	11	12	22	N
4	0	3	1	7	13.83	97.24	8	12	16	N
5	0	1	3	16	19.87	414.77	13	14	24	N
3	0	3	1	8	43.78	9.73	10	4	14	N
5	0	3	3	22	24.18	360.95	14	17	30	N
5	0	3	3	41	79.65	1623.19	59	20	49	N
11	12	6	10	112	91.89	5781.54	59	19	144	N
9	0	2	6	51	40.77	2533.55	37	25	64	N
5	0	6	1	6	29.24	28.2	9	5	19	N
1	0	0	4	13	30.47	121.21	13	10	16	N
5	0	8	3	61	32.68	2824.37	30	26	79	N
1	0	4	1	2	10.57	5.28	3	6	9	N
1	0	0	2	11	16.21	85.65	8	13	14	N
3	0	0	3	19	28.53	259.44	17	15	24	Y
23	0	59	5	71	37.97	3548.72	32	25	155	N
6	0	0	3	23	40.7	415.64	26	15	31	Y
2	0	2	3	10	14.3	60.81	8	10	16	N
1	0	0	2	10	14.93	56.46	8	11	13	N
3	0	0	1	11	55.71	70.4	13	4	16	N
3	0	0	3	13	22.25	73.28	10	11	18	N
4	0	0	3	13	22.76	68	9	12	19	N
8	0	13	4	22	35.33	288.84	23	18	45	N
2	0	0	2	13	14.6	214.13	8	13	17	Y
24	1	0	3	81	62.91	5078.32	51	24	108	N
18	1	2	2	72	100.77	3252.94	67	19	95	N
3	0	4	5	20	17.93	447.39	13	19	30	Y
3	0	0	3	26	36.37	564.41	21	18	31	Y
2	4	2	2	23	41.12	563.73	24	13	34	N
2	0	0	1	9	11.9	137.06	5	9	13	Y
8	1	2	2	22	22.73	607.63	16	18	35	N
2	0	1	1	6	15.86	29.98	6	7	11	N
31	1	0	1	77	55.66	2310.23	36	48	112	Y
2	0	0	1	14	13.82	204.83	6	7	18	N
1	0	0	1	7	15.62	46.39	8	13	10	N
4	0	6	1	12	19.08	439.28	14	19	25	N
1	1	0	3	23	21.05	529.26	11	12	27	N
16	0	3	10	81	51.8	1943.21	34	19	103	N
8	11	6	10	83	71.77	2968.83	47	19	110	N
6	0	7	1	10	20.2	316.67	10	14	26	Y
6	0	0	1	18	46.08	374.41	16	9	27	N
3	1	0	4	23	21.8	582.83	16	18	29	N
2	0	0	2	22	38.44	172.97	22	12	26	N
6	0	0	2	20	20.63	276.9	11	18	28	N
0	0	0	1	3	6.74	9.36	2	5	5	N
8	0	3	2	44	22.67	1942.19	15	19	58	N
3	0	0	4	35	44.29	653.38	27	16	41	N
4	0	0	9	42	64.34	448.4	30	14	46	N
3	0	0	2	9	24.2	34.84	11	8	14	N
2	0	0	3	23	20.48	492.34	15	16	27	N
1	0	0	4	15	24.73	137.36	15	12	18	N
24	0	0	5	74	77.45	4038.83	47	18	101	N
4	0	0	2	17	13.62	468.74	9	16	24	Y
13	0	0	2	63	44.42	513.51	27	19	78	N
12	0	13	1	35	81.57	551.83	43	13	62	Y
2	0	0	1	26	19.67	229.78	10	10	30	N
0	0	0	1	7	26.01	85.68	10	7	9	N
1	1	0	3	8	17.97	12.23	6	7	12	N
10	2	3	12	63	63.14	1011.96	34	15	80	Y
1	0	0	1	7	17.1	47.51	7	11	10	N
5	1	2	14	28	36.86	2339.65	20	13	38	Y
3	0	0	2	11	15.24	99.34	9	15	16	N
2	0	0	1	6	17.79	31.27	8	10	10	N
1	0	0	1	8	16.75	121.55	7	8	11	N
10	0	13	8	47	41.33	2145.12	38	23	70	N
21	0	9	8	125	64.48	10504.53	64	29	155	Y
1	1	0	4	17	23.78	464.46	16	15	21	N
6	0	1	1	16	24.82	453.33	15	17	28	N
2	0	4	4	28	33.78	314.88	21	16	37	N
3	0	4	5	23	24.16	510.32	15	15	32	N
1	0	0	2	7	11.31	32.56	5	8	10	N
4	2	2	3	31	38.98	663.28	24	14	41	N
3	0	0	1	15	14.2	164.61	9	13	20	N
9	0	5	2	27	33.38	923.12	24	17	43	N
2	0	0	1	38	35.04	296.13	12	8	42	N
1	1	0	4	21	26.98	198.2	13	13	25	N
3	0	0	4	21	26.47	92.18	12	10	26	N
1	0	1	1	6	11.23	39.94	5	10	11	N
5	0	0	1	8	14.83	76.31	8	14	16	N
0	0	0	4	14	30.14	20.51	8	7	16	N
4	0	0	2	12	19.11	299.67	10	12	18	N
2	0	0	3	11	21.3	214.3	12	17	15	N
24	0	44	12	103	86.92	4541.06	54	18	173	Y
1	0	0	4	16	24.73	137.36	15	12	19	N
4	0	0	2	15	26.83	744.74	17	19	21	Y
3	0	1	2	10	19.47	95.37	9	13	16	Y
1	1	0	3	21	18.5	340.9	14	17	29	N
3	0	2	3	20	34.01	137.44	17	10	28	N
5	2	2	3	27	58.91	277.88	28	12	38	N
0	0	0	1	2	7.4	14	3	7	4	N
9	0	0	4	47	42.19	1725.98	26	17	59	Y
9	0	2	2	23	36.71	427.34	21	16	36	N
23	0	42	6	170	30.81	20857.41	26	28	237	N
2	0	2	2	19	46.19	79.29	17	7	25	N
12	1	28	6	67	27.18	5671.87	21	22	110	N
0	0	0	1	4	22.33	15.19	8	7	6	N
1	0	4	3	7	16.14	10.98	5	5	14	N
10	0	46	8	97	38.24	45667.93	36	29	155	N
2	0	0	1	2	6.55	3.28	1	6	6	N
2	0	1	3	15	27.61	369.92	17	16	22	N
0	0	0	2	9	19.03	12.95	6	7	11	N
1	0	0	2	4	16.71	24.56	7	8	7	N
0	0	0	1	5	10.68	12.92	3	7	9	N
1	0	0	2	8	23.24	48.62	11	9	11	N
7	0	0	3	53	71.18	1164.91	43	18	62	N
5	1	0	1	16	20.91	181.49	12	12	24	N
42	0	25	1	144	194.78	20610.79	84	13	213	N
0	0	0	1	8	45.85	63.68	16	8	10	N
2	0	0	2	17	19.12	83.91	9	10	21	N
2	0	0	2	8	12.09	26.65	5	9	12	N
4	0	0	2	20	41.97	215.26	23	13	26	Y
2	0	1	1	5	19.58	13.33	7	7	10	N
18	0	22	34	192	80.97	33913.45	94	44	235	N
1	0	1	1	3	10.14	14.09	3	6	7	N
16	1	14	1	94	93.34	4110.22	65	20	127	N
9	0	1	4	29	66.39	1245.28	40	15	39	N
10	2	16	3	47	31.88	2637.62	32	26	75	N
64	1	51	37	374	239.78	47872.58	256	39	490	Y
3	0	3	4	10	21.13	113.16	11	9	19	N
2	0	0	4	19	18.58	148.65	10	12	23	N
5	0	0	2	24	37.18	441.76	20	15	31	N
6	3	4	6	20	19.52	565.92	13	18	35	N
1	0	0	2	7	13.3	70.23	8	12	10	N
2	0	0	1	8	36.83	42.86	13	7	13	N
2	0	0	2	13	15.08	199.65	8	13	17	Y
0	0	0	1	4	13.33	32.27	5	11	6	Y
2	0	1	1	6	11.23	39.94	5	10	12	N
7	0	4	1	24	32.18	1320.23	17	12	40	N
25	0	3	6	102	63.44	4084.21	47	20	132	N
7	0	8	8	42	57.81	1834.99	41	20	59	N
4	0	0	1	10	17.65	60.8	8	9	17	N
3	2	0	2	16	18.92	234.28	14	19	23	N
0	0	0	5	17	25.66	119.79	12	11	19	N
0	0	0	1	5	17.17	23.84	7	10	7	Y
2	0	3	3	21	31.78	420.81	16	13	32	N
5	0	3	4	33	39.85	566.71	25	16	45	N
1	0	1	3	19	30.94	228.48	17	14	23	N
4	0	0	1	22	93.71	443.59	26	6	29	N
13	0	12	4	64	38.41	2354.32	35	25	89	Y
2	0	2	3	11	20.72	21.15	7	6	17	N
2	0	5	3	17	45.3	53.1	16	7	26	N
2	0	0	2	7	15	84.72	6	11	11	N
4	0	0	7	38	23.5	1084.45	17	20	44	N
8	0	9	3	17	16.99	151.45	9	12	36	N
5	0	5	4	23	27.54	606.16	21	19	36	N
2	0	1	8	65	23.54	3633.55	17	16	70	N
13	0	4	83	267	206.05	32424	95	16	286	Y
9	1	4	4	31	50.57	201.96	23	10	47	Y
7	0	4	7	40	42.8	985.35	28	20	53	N
2	0	0	4	23	73.68	136.65	27	8	25	N
2	0	2	1	4	14.8	22.67	6	7	10	N
8	0	10	3	39	54.75	1425.35	34	16	60	N
4	0	0	1	27	27.38	742.81	15	17	33	N
3	0	1	2	20	76.37	85.91	20	5	26	N
2	1	0	1	12	8.88	62.44	4	9	17	N
3	0	0	2	12	35.81	45.84	15	8	17	N
4	0	0	4	34	38.2	652.83	26	19	42	N
5	0	0	4	25	27.33	186.13	14	10	32	Y
5	0	3	2	12	20.89	59.32	10	11	22	N
4	0	1	4	24	22.76	247.78	13	14	31	N
3	0	2	2	16	34.15	131.76	18	12	24	N
3	0	7	1	13	71.43	89.91	25	7	26	N
6	1	0	4	27	52.55	223.53	26	13	36	N
0	0	1	1	5	39.26	22.34	10	4	8	N
4	0	0	1	8	19.33	64.11	11	10	14	N
7	0	10	5	43	34.74	8050.77	24	20	63	N
0	0	0	1	3	13.54	15.24	3	9	8	N
7	1	4	3	21	40.44	677.89	23	17	35	N
1	0	0	6	24	35.33	348.98	18	10	27	N
2	0	3	1	5	24.34	25.75	11	8	12	Y
9	0	2	3	93	134.61	2987.02	69	14	106	Y
1	0	0	2	12	14.23	31.37	5	7	15	N
2	0	3	2	7	13.84	9.42	4	7	14	N
1	0	0	1	17	72.06	494.24	18	5	20	N
1	0	0	1	8	11.18	98.61	5	9	11	N
3	0	1	5	28	36.01	717.11	22	17	34	N
5	0	10	4	40	29.32	1082.04	22	18	55	N
4	5	5	3	16	29.43	354.55	20	19	32	N
0	0	0	1	4	42.71	31.49	14	6	6	N
11	1	0	1	3	10.8	3.75	3	5	17	N
6	0	0	2	25	27.24	597.14	22	19	33	Y
1	0	0	5	13	14.65	268.96	11	16	16	N
6	0	5	2	33	22.95	902.18	15	19	47	N
3	3	0	1	15	55.43	188.62	23	10	23	N
1	0	0	2	14	35.77	90.56	16	9	17	N
2	0	0	2	5	12.85	20.31	6	8	9	N
2	0	4	2	13	21.02	57.23	11	11	19	N
4	0	0	1	12	12.89	104.34	7	13	18	N
4	0	0	3	18	18.1	191.46	10	12	24	Y
15	2	15	8	36	57.35	1386.85	33	17	70	N
3	1	0	1	11	15.27	131.35	9	14	18	N
12	2	0	8	54	39	1545.65	31	23	74	N
10	0	9	5	47	36.23	1669.52	25	20	68	N
0	0	0	1	3	11.63	2.58	3	3	5	N
3	0	0	1	8	15.75	110.75	8	12	13	N
9	0	11	7	32	37.28	903.99	28	18	54	N
3	0	3	7	38	20.82	3224.8	15	24	46	N
2	0	0	1	4	9.56	19.12	4	8	8	N
1	0	0	3	21	35.36	279.71	22	15	25	N
1	0	1	1	11	14.63	138.72	8	11	16	N
11	0	3	3	34	43	750.02	32	18	50	N
78	1	25	9	82	62.69	5490.48	51	27	188	Y
4	0	0	2	15	15.28	183.47	10	14	21	Y
12	1	9	5	60	36.77	6350.16	33	23	88	N
30	5	23	14	134	86.2	7625.09	72	26	194	Y
5	0	0	2	28	50.11	186.36	22	10	35	N
1	0	0	5	12	25.22	244.08	15	12	15	N
1	0	0	1	4	13.11	16.78	5	8	8	Y
2	0	1	2	10	12.89	58	7	9	15	N
3	4	0	5	33	42.93	1140.14	22	13	42	N
0	0	0	2	9	15.6	5.42	4	4	11	N
14	0	10	1	30	92.8	430.36	44	12	56	N
1	0	0	1	7	11.38	25.09	5	7	10	N
10	0	0	8	67	114.58	3077	70	18	77	N
12	0	2	1	91	74.03	2508.12	23	8	107	N
0	0	0	2	7	29.45	38.42	13	9	9	N
4	0	9	2	12	17.79	211.11	13	19	27	N
2	0	2	5	57	24.51	1477.71	17	20	63	Y
9	0	9	2	18	35.92	348.92	18	14	38	N
2	0	3	2	5	16.3	15.11	6	7	12	N
4	0	2	5	12	18.1	382.34	10	15	20	N
1	0	1	2	11	19.94	18.47	6	7	15	N
9	0	0	5	42	44.39	773.38	31	18	53	N
1	0	1	2	10	23.5	20.89	9	8	14	N
7	0	6	1	13	37.89	203.91	19	11	28	N
6	14	0	8	67	51.51	4269.7	24	18	89	N
13	0	3	5	91	68.37	4216.22	52	21	109	N
5	0	0	5	49	58.01	923.58	35	15	56	N
1	0	0	2	8	20.61	140.51	13	16	11	N
2	0	0	2	14	21.3	104.01	12	15	18	N
6	0	0	4	18	29.76	204.13	18	16	26	N
2	0	2	5	11	16.1	104.35	10	12	17	N
4	0	0	3	28	37.73	561.22	22	18	34	Y
2	0	0	3	8	15.05	51.86	8	9	12	N
3	0	0	2	8	23.57	64.17	11	11	14	N
2	0	0	1	6	12.83	56.95	8	11	10	N
8	0	3	3	17	30.32	178.5	17	14	30	N
2	0	0	2	18	16.85	321.95	11	17	22	N
1	0	0	2	17	12.8	677.24	7	12	20	N
4	0	0	1	16	66.59	133.18	20	6	22	N
0	0	3	3	17	16.83	199.98	12	13	22	N
0	0	1	1	6	12.92	50.14	7	9	7	N
6	0	2	3	27	25.95	756.78	17	19	38	N
4	0	1	2	22	22.88	116.22	16	18	29	N
2	0	0	1	6	8.4	22.87	4	7	10	N
2	0	0	3	15	27.93	99.32	15	12	19	N
1	0	0	1	9	10.16	144.56	6	12	12	N
1	3	0	3	21	17.26	824.89	9	16	27	N
8	0	0	1	5	29.2	28.61	10	7	15	N
3	4	0	5	11	35.44	6173.6	18	24	20	N
18	0	3	1	61	72.74	1923.81	33	12	90	N
0	0	0	1	6	17.51	24.32	8	10	8	N
3	0	0	6	159	114.66	9943.3	51	13	164	N
2	0	0	2	6	32.4	1627.22	15	22	10	N
14	0	5	3	31	49.1	760.04	26	14	52	N
10	0	0	6	68	78.91	1414.88	43	15	78	N
5	0	0	5	32	31.88	566.29	17	16	39	Y
5	0	0	1	16	38.04	323.63	16	11	24	N
1	0	0	2	4	10.8	3.75	3	5	7	N
2	1	0	1	13	18.5	242.63	11	13	21	N
9	0	5	4	38	24.03	1053.65	21	20	54	N
14	0	15	5	44	29.91	561.02	16	14	75	N
0	0	0	1	4	17.23	2.15	3	3	6	Y
4	0	0	3	16	38.34	354.14	19	14	22	N
3	0	7	2	14	24.53	63.01	10	8	26	Y
2	0	0	3	18	20.5	258.88	13	14	22	N
3	0	0	3	23	22.06	1129.29	17	24	28	Y
1	0	0	2	10	9.66	193.83	5	10	13	N
0	0	0	1	5	11.99	19.42	5	9	7	N
1	0	1	2	9	16.5	18.56	6	9	13	N
5	0	2	2	13	37.75	214.16	19	12	22	N
10	0	8	9	54	36.25	1243.22	26	19	74	N
0	0	0	1	2	3.48	3.1	1	4	4	N
1	0	0	1	8	13.09	61.11	6	10	11	Y
5	1	0	3	12	30.52	461.69	17	17	20	N
1	0	0	2	19	14.41	180.08	8	12	24	N
8	0	3	2	28	11.31	2682.48	6	14	42	N
5	0	0	4	17	21.49	345.06	14	14	24	N
4	0	7	2	18	36.76	324.9	22	15	32	N
2	0	0	2	13	28.55	228.4	12	9	17	N
4	0	0	1	12	41.22	171.52	13	9	19	N
1	0	0	1	8	27.35	24.31	9	6	11	N
5	0	2	1	21	21.15	169.22	13	13	30	Y
12	0	0	3	14	26	235.39	17	14	28	Y
2	0	8	1	13	16.07	53.14	7	9	25	N
17	0	1	10	61	46.22	1590.63	27	16	83	Y
5	0	1	4	49	51.68	1522.97	33	16	57	N
3	0	0	3	29	23.85	205.76	13	12	34	Y
24	0	17	14	109	50.59	7316.46	45	28	152	Y
1	0	1	2	8	12	4.17	3	5	10	N
0	0	0	1	2	13.54	15.24	3	9	4	N
5	0	0	1	16	31.73	308.82	17	15	24	N
4	0	2	5	38	34.33	166.15	15	10	46	N
5	1	0	3	26	33.02	208.31	16	11	34	N
5	0	11	2	30	43.45	139.25	21	11	46	Y
0	0	0	1	3	11.95	11.71	5	7	5	N
4	0	7	4	71	29.68	8215.69	17	15	84	N
10	0	17	6	40	40.7	747.43	22	16	69	N
1	0	0	1	4	8.27	35.17	4	10	9	N
1	0	0	2	14	18.13	548.39	12	16	17	N
1	0	9	1	5	19.93	7.87	6	4	17	N
5	0	0	3	21	26.75	136.94	15	12	28	N
1	0	0	4	18	12.71	502.1	6	16	21	N
1	0	0	1	2	15.95	5.54	5	5	5	N
33	0	40	11	217	34.07	22035.91	30	26	292	N
1	0	0	2	10	24.38	8.46	7	5	13	N
12	0	0	5	42	29.06	1551.39	22	22	56	N
2	0	0	18	62	56.28	1458.72	45	24	67	N
4	0	2	3	29	35.89	532.83	23	16	39	N
5	0	2	5	49	67.78	901.67	38	14	58	N
1	0	0	5	21	32.7	106.77	12	8	24	Y
4	0	0	1	10	24.59	65.22	11	8	14	N
3	1	0	4	30	33.7	469.79	22	17	36	N
3	0	0	1	8	12.14	246.7	8	17	13	N
1	0	0	2	7	13.93	62.67	8	12	10	N
2	0	23	1	37	32.8	1282.07	19	18	64	N
5	0	4	6	25	27.2	799.26	21	21	36	Y
3	0	0	2	11	14.89	40.54	6	12	16	N
9	0	7	8	70	53.46	2457.46	36	19	89	N
3	0	1	3	25	27.8	195.47	18	15	31	N
1	0	0	1	6	14.34	9.76	5	7	10	N
3	1	0	6	29	49.63	82.46	16	7	35	N
1	0	1	1	6	16.23	85.76	10	13	10	N
3	0	0	1	10	15.36	62.71	7	12	15	N
3	0	1	2	26	48.35	297.38	23	11	32	N
3	0	2	4	32	46.31	414.27	29	16	39	N
4	0	2	4	15	27.07	176.49	15	13	23	N
5	0	0	2	16	19.4	256.56	14	16	21	N
5	0	1	2	14	33.34	295.51	19	12	22	N
5	0	2	2	44	42.71	1069.01	49	32	53	N
3	0	0	3	13	18.25	60.13	10	11	18	N
0	0	0	1	4	7.78	19.22	3	8	6	N
1	0	0	2	8	9.52	61.68	5	9	11	N
6	1	20	16	26	40.31	787.3	24	15	55	N
14	0	0	1	26	19.95	1642.67	8	8	42	N
8	0	0	4	40	18.91	1822.2	17	24	48	Y
2	0	0	1	5	20.19	28.74	8	9	9	N
10	0	4	15	76	88.31	3237.45	56	21	93	Y
9	1	20	5	61	27.84	2474.94	22	22	93	N
2	0	0	3	13	17.29	116.21	9	11	17	Y
4	0	0	2	16	28.03	92.67	14	12	23	N
22	8	55	10	70	23.1	4190.89	21	25	157	Y
26	4	72	3	38	17.53	1343.74	14	20	142	Y
17	1	2	13	114	46.74	6261.17	34	21	137	N
2	0	0	2	16	24.38	76.18	12	10	18	N
0	0	0	1	2	16.61	5.77	6	5	4	N
16	7	18	6	35	51.44	643.06	26	13	79	Y
5	0	1	2	23	61.73	301.41	32	12	31	N
3	0	1	2	13	29.14	88.3	13	8	19	N
5	0	0	2	21	20.72	251.12	13	16	28	N
1	0	1	3	20	29.76	504.46	16	13	24	N
6	2	1	3	23	54.93	850.36	31	15	34	N
4	0	1	2	14	35.58	81.39	18	11	21	N
9	0	11	10	34	31.39	1128	23	18	56	N
1	2	0	2	18	20.69	713.54	12	13	23	N
4	0	2	2	10	24	27	8	8	18	N
3	0	0	2	24	20.14	219.35	13	13	30	N
1	0	0	2	18	32.9	150	17	11	21	N
1	0	0	1	4	15.36	10.46	5	7	7	N
6	0	1	4	34	18.36	768.32	9	13	43	Y
3	1	3	2	22	29.99	664.82	20	17	31	N
1	0	4	4	12	23.44	421.99	15	15	19	N
0	0	0	2	6	15.23	13.54	6	8	8	N
4	0	0	1	14	35.89	228.02	18	11	20	N
11	3	19	5	76	76.55	2454.54	64	25	109	N
1	0	0	2	9	19.46	21.89	7	7	12	N
2	0	0	1	6	15.57	31.13	5	6	10	N
0	0	0	2	5	21.15	23.21	9	8	7	Y
2	0	0	2	10	30.12	73.99	10	7	14	N
2	0	0	1	12	13.53	388.9	8	14	16	N
6	0	5	3	17	30.07	299.14	17	13	30	N
3	0	0	2	14	17.13	95.17	9	12	19	Y
10	3	1	5	35	32.88	616.69	24	21	54	N
1	0	0	1	4	22.34	17.45	8	6	7	N
15	10	2	4	34	31.93	1596.58	20	20	63	N
0	0	0	1	2	19.74	9.87	7	6	4	N
6	3	9	5	59	30.54	3378.06	25	23	79	Y
26	1	46	19	144	77.88	8611.11	58	25	219	Y
6	0	0	5	30	24.86	162.1	12	13	38	N
2	0	0	1	4	23.25	5.17	6	4	8	Y
1	0	0	1	8	25.35	127.09	11	11	13	N
3	6	4	2	51	48.27	1268.65	38	19	66	N
8	0	0	4	28	42.69	436.37	23	13	39	Y
36	0	24	1	46	515.21	138.85	79	4	108	Y
6	0	5	1	23	15.93	283.23	9	14	36	N
0	0	0	2	9	25.05	49.41	12	11	11	Y
11	0	27	1	85	24.26	4363.3	19	23	126	N
6	0	3	4	27	25.72	359.71	15	14	38	N
1	0	5	11	32	14.63	14444.44	12	20	38	N
3	0	0	1	17	33.87	452.12	15	15	23	N
4	0	0	3	21	27.05	248.45	14	12	25	N
3	0	0	4	16	25.68	113.71	14	10	21	N
7	1	0	6	18	28.85	552.76	21	20	28	N
1	0	0	3	12	23.39	83.95	13	11	15	N
12	0	1	13	98	64.59	6869.53	52	25	113	Y
1	0	0	1	6	12.55	11.15	4	8	10	N
9	0	0	1	28	22.52	1519.98	17	15	39	Y
3	0	0	1	11	28.13	39.07	9	6	18	N
10	0	3	4	37	40.82	1131.12	27	18	53	N
8	2	4	5	24	72.44	456.03	31	11	40	N
3	0	0	3	19	39.4	135.51	19	13	24	N
14	0	1	5	151	144.81	11794.52	76	15	168	Y
1	0	0	1	6	15.41	14.27	6	7	9	Y
4	0	0	2	12	23.96	90.59	10	11	18	Y
3	0	0	2	15	18.78	115.01	10	14	21	N
4	0	0	2	14	34.78	45.38	13	7	20	N
5	0	0	3	19	48.34	587.89	27	17	26	N
3	0	7	2	13	12	66.67	6	10	25	N
1	0	0	1	4	26.96	16.64	9	6	7	N
1	0	1	1	23	20.92	355.96	12	15	28	N
16	0	58	5	136	30.25	21104.01	29	25	212	N
0	0	0	1	0	0	0	0	0	9	N
3	0	0	2	26	33.95	986.79	24	18	31	N
2	1	17	12	62	36.91	2546.43	31	23	84	N
10	0	0	3	112	109.36	8149.33	60	15	124	Y
0	0	0	1	2	7.74	0.97	2	3	5	N
0	0	0	1	6	37.91	18.38	11	5	8	Y
3	0	0	2	24	26.88	648.06	18	15	29	N
3	0	1	3	22	16.4	335.92	10	16	28	N
3	0	1	7	47	31.19	2512.16	26	20	56	N
12	0	30	4	52	45.3	1858.81	34	22	96	Y
4	0	0	6	17	22.4	2409.71	19	22	23	N
3	0	2	1	14	15.86	285.4	10	12	22	N
6	0	0	2	55	58.51	2736.8	29	11	63	N
18	0	3	8	65	76.63	1777.95	47	17	88	N
5	0	7	12	40	46.32	3358.73	31	20	55	N
1	0	0	1	14	38.94	77.88	13	6	17	N
2	0	0	2	11	13.99	58.06	7	11	15	N
5	4	3	14	34	36.12	1247.93	24	19	50	N
6	0	6	7	26	31.84	312.24	14	12	41	N
1	0	1	4	21	18.98	170.81	11	10	25	N
30	0	1	22	173	80.11	10587.17	62	24	206	N
6	3	2	5	21	33.97	302.38	19	13	34	Y
3	0	0	1	9	38.75	41.39	13	6	14	N
0	0	0	1	2	12.18	6.09	4	6	4	N
0	0	0	1	4	17.64	10.89	6	5	6	N
3	0	5	2	21	22.07	313.82	12	12	31	N
2	0	0	1	15	18.69	76.01	9	11	21	N
4	1	6	6	39	34.17	373.43	20	17	53	N
31	0	30	11	95	35.52	5015.6	24	20	158	N
28	0	0	1	36	413.59	94.71	66	4	64	Y
1	0	5	3	9	31.85	26.23	10	7	17	N
2	0	0	2	15	13.11	161.18	8	17	20	N
3	0	0	2	14	49.68	65.2	18	7	19	N
6	1	2	2	17	20.34	199.88	10	14	27	N
3	0	2	4	19	31.23	209.91	18	12	26	N
1	0	0	2	17	27.53	86.02	12	9	20	N
1	0	0	2	11	35.6	40.05	10	5	14	N
19	2	11	25	179	69.93	18661.18	49	24	213	N
1	0	2	2	10	18.56	98.6	9	11	19	N
0	1	0	2	8	10.3	9.16	3	6	11	N
3	0	0	2	12	40.23	94.44	18	9	15	N
3	0	0	6	92	68.39	6345.83	53	19	97	N
1	2	0	7	21	29.95	2066.19	21	20	26	N
67	4	1	63	391	233.07	43621.22	167	27	466	Y
0	0	0	2	8	26.55	23.6	11	8	10	N
36	0	5	12	104	96.91	7705.9	69	23	147	N
11	0	0	11	44	53.5	697.73	28	13	57	N
0	0	0	2	6	12	4.17	3	5	8	N
3	0	6	2	15	22	254.24	13	15	30	N
1	0	0	2	8	30.68	52.28	13	6	12	N
16	0	0	6	68	46.28	2141.03	35	20	86	N
5	0	3	3	14	24.13	120.99	12	12	24	Y
2	0	0	6	23	16.63	1491.69	11	17	27	N
10	0	6	2	14	25.78	173.33	14	14	32	N
20	1	9	20	138	158.95	5667.22	117	24	168	Y
3	0	0	1	7	21.4	66.86	12	12	12	Y
7	2	0	3	26	54.29	392.45	27	11	37	N
0	0	0	2	3	10.75	9.56	4	8	6	N
1	0	0	2	10	14.41	18.45	5	6	13	N
2	0	2	1	25	53.74	146.28	18	7	31	N
3	0	0	2	37	30.69	145.27	13	12	42	N
2	0	1	4	18	25.9	89.65	14	13	23	N
0	0	0	1	2	0	0	0	3	4	N
2	0	0	4	23	32.29	252.03	17	13	27	Y
20	0	45	8	119	28.26	12599.61	28	29	186	Y
19	2	10	8	96	103.28	5454.93	66	22	130	Y
0	0	0	5	15	20.82	139.98	9	11	17	N
0	0	0	1	4	20.16	9.53	6	5	6	N
1	0	0	1	4	25.14	64.59	10	8	7	N
3	0	0	3	17	21.09	117.17	12	12	22	Y
2	0	0	2	12	27.12	67.2	14	11	16	N
4	3	5	2	18	20.83	166.65	14	14	30	N
18	1	13	6	65	49.72	3120.94	44	29	99	N
19	0	13	3	50	29.29	1866.94	23	19	89	N
1	0	0	2	9	14.78	62.87	8	14	12	N
9	0	2	6	38	35.86	441.19	17	11	51	Y
0	0	1	2	4	29.79	20.27	11	7	7	N
8	0	9	6	31	45.81	708.49	27	17	50	N
19	10	28	8	98	102.12	3176.11	84	25	155	N
5	0	4	2	46	54.61	1439	27	14	58	N
2	0	0	2	8	23.57	64.17	11	11	13	N
2	0	0	1	5	14.99	23.69	6	8	9	N
4	3	0	3	5	32.79	1666.87	16	22	14	N
8	0	6	6	50	47.26	1336.72	32	19	67	N
1	0	0	1	5	23.68	10.41	8	5	8	Y
6	0	1	3	17	14.61	496.43	11	16	28	N
0	0	0	2	4	18.13	18.5	7	6	6	N
1	0	0	3	19	23.43	504.49	16	14	22	N
2	0	0	1	7	54.22	63.42	17	6	11	N
0	0	0	1	5	12.8	12.55	5	7	7	N
1	0	0	3	8	17.48	58.74	9	10	11	N
4	0	0	1	13	13.53	169.06	4	5	19	N
5	0	4	5	40	52.72	907.34	30	16	55	N
3	0	0	1	10	16.14	79.09	9	13	13	N
9	0	22	2	35	20.94	1431.4	13	24	68	N
1	0	2	2	14	32.89	91.53	13	8	19	N
5	0	0	1	34	96.65	361.31	32	7	41	N
7	0	0	2	37	43.09	695.58	22	15	46	N
0	0	0	1	4	11.89	20.72	5	8	6	N
6	1	8	4	52	46.97	1541.73	39	24	69	N
3	1	7	3	12	26.16	193.49	13	12	26	N
4	0	0	2	13	22.42	183.38	15	14	19	N
1	0	0	1	5	12.6	31.11	6	10	8	N
10	1	1	4	30	48.65	258.39	27	12	44	Y
4	0	3	2	16	17.23	104.55	10	11	26	N
1	0	0	2	19	15.37	360.36	12	17	22	N
1	0	1	2	11	17.84	37.94	8	9	15	N
10	0	3	6	42	31.12	1988.38	23	24	57	N
3	0	2	1	17	13.51	376.58	10	14	26	N
1	0	0	5	28	27.87	446.16	19	15	31	N
24	3	0	8	66	71.43	2975.35	51	21	95	N
0	0	0	2	13	17.84	53.29	6	11	15	N
7	0	11	3	14	53.87	47.89	16	8	34	N
2	0	4	3	15	20.39	124.86	11	11	23	N
0	0	0	1	3	12.97	11.53	3	8	5	N
17	4	13	8	96	78.71	5540.7	63	23	133	N
0	0	0	1	4	21.67	3.9	5	3	6	N
2	0	0	1	16	19.25	96.5	11	11	18	N
3	0	0	1	27	15.66	565.78	10	15	32	N
12	2	1	6	33	53.49	858.76	37	17	50	N
46	0	56	4	102	89.13	4907.78	81	30	207	N
2	0	0	2	21	30.08	339.31	22	19	23	N
4	1	3	4	34	15.71	833.76	11	17	44	N
1	0	0	2	9	15.9	36.5	7	10	12	N
6	0	0	3	23	50.5	224.12	24	11	31	Y
1	0	0	1	19	104.37	139.73	22	4	22	Y
8	1	6	3	45	50.65	1300.83	32	16	62	N
29	0	0	9	91	70.01	2453.75	51	21	122	N
1	0	4	1	4	13.66	13.38	5	7	11	N
11	4	8	3	56	42.33	2622.74	33	19	88	Y
5	0	0	5	79	64.93	5753.98	49	19	84	N
1	11	7	6	48	58.93	1724.11	38	16	69	N
4	2	1	1	13	15.79	103.99	9	14	23	Y
5	0	9	2	13	34.55	91.39	15	9	29	Y
3	0	0	4	21	32.28	339.1	18	15	26	Y
0	0	1	1	6	12.69	34.54	6	7	7	N
4	0	0	9	35	28.89	498.2	21	20	41	N
4	0	1	2	12	34.73	60.52	15	8	19	Y
2	0	2	4	15	21.83	82.54	10	11	21	Y
3	0	0	3	14	20.59	109.84	10	14	17	N
5	0	0	4	32	47.68	1033.17	34	17	37	Y
4	0	0	2	17	28.63	61.75	13	9	23	Y
3	0	0	2	17	39.34	301.19	23	15	22	N
9	0	0	1	24	36.28	109.44	19	14	35	N
3	1	0	5	9	24.11	100.62	12	13	17	N
8	0	1	9	47	48.23	1528.54	26	18	58	N
5	0	6	2	17	36.12	137.11	15	8	30	N
8	0	0	2	33	48	688.94	27	14	43	N
0	0	0	1	5	15.75	14	4	4	7	N
6	0	2	4	23	23.43	1053.17	18	16	34	N
3	0	2	1	20	35.07	217.07	18	10	27	N
12	0	0	1	30	40.34	218.75	25	19	44	N
2	1	0	2	32	74.49	395.65	27	8	37	N
4	0	0	3	24	45.18	516.44	29	16	31	Y
1	0	0	1	8	13.46	65.15	6	8	11	N
3	0	0	5	27	34.73	189.13	15	9	32	N
1	0	0	4	9	30.26	99.48	13	8	12	N
16	0	13	6	82	60.13	2551.07	41	22	113	N
6	4	1	4	31	45.69	848.34	32	18	45	Y
5	0	0	2	14	23.96	128.3	11	12	21	N
2	0	8	5	18	22.28	308.48	14	17	30	Y
0	0	0	2	10	14.74	65.43	8	13	12	N
5	0	4	112	78	275.77	6399.86	81	11	89	N
1	0	0	1	11	21.38	80.86	12	11	14	N
0	0	0	1	7	9.98	44.93	5	10	9	N
3	0	0	1	6	13.19	46.88	5	10	11	N
2	0	0	2	10	21.02	45.21	9	8	14	N
1	0	0	2	7	30.81	41.25	11	6	10	N
18	0	7	13	94	115.83	5126.52	93	25	119	N
5	0	1	3	24	34.56	842.88	21	16	32	N
1	0	0	4	25	11.19	708.26	6	15	29	N
35	2	26	15	126	110.18	8910.25	78	24	191	N
5	0	12	2	19	26.68	372.68	14	12	44	N
0	0	0	1	2	0	0	0	2	4	N
6	0	0	7	43	33.5	816.96	21	20	51	Y
3	0	3	4	18	22.33	258.08	13	15	26	N
1	0	3	2	12	22.71	109.93	9	7	18	N
1	0	0	2	5	10.53	4.16	3	4	8	N
1	0	0	1	14	12	130.66	3	6	17	N
0	0	0	16	15	39.89	476.77	15	10	17	N
1	0	0	2	8	18.35	73.67	8	8	11	N
3	0	0	2	7	8.31	55.84	3	11	12	N
1	0	0	2	7	17.28	47.03	9	9	10	N
10	0	4	3	54	59.95	2149.98	43	23	70	Y
0	0	0	1	3	14.95	13.29	5	5	5	N
2	0	0	2	14	21.28	106.67	13	13	18	N
6	0	0	1	15	56.37	138.59	23	9	24	N
33	4	16	1	83	197.09	6925.05	84	13	138	N
5	0	0	1	18	42.49	227.55	22	12	23	N
1	1	0	2	7	16.92	25.9	6	7	11	N
16	0	1	5	145	145.12	11277.54	76	15	164	Y
4	0	10	4	15	24.5	144.76	16	15	29	N
6	0	3	3	14	34.89	148.38	20	14	25	N
0	0	0	1	5	10.75	14.94	4	8	7	N
6	0	18	20	59	48.07	2507.87	31	19	85	Y
4	0	0	3	11	26.19	126.74	12	14	17	N
3	0	1	1	5	21.11	17.44	7	6	11	N
13	0	0	4	52	50.18	2368.93	43	23	65	N
3	0	0	3	12	21.1	88.03	9	13	17	Y
17	0	21	11	68	60.46	2108.2	38	17	108	Y
5	5	2	3	17	49.12	317.78	24	14	32	N
3	0	0	4	14	24.38	325.35	15	15	19	N
6	0	0	2	24	36.5	643.33	24	15	32	N
74	10	27	38	424	127.89	65409.58	119	33	537	Y
1	0	0	3	15	29.25	63.48	12	10	18	N
0	0	0	1	5	14.4	7.2	4	6	7	Y
4	3	3	10	53	73.47	2066.37	29	9	65	N
15	0	3	5	54	26.61	3998.07	21	24	74	N
16	0	6	5	74	70.9	3349.66	56	23	98	N
5	0	2	4	25	53.22	647.02	29	13	35	N
0	0	5	3	6	21.25	89.92	11	12	13	N
3	0	0	2	12	11.96	270.83	8	17	17	N
10	0	31	11	53	21.37	15283.6	15	23	97	Y
3	2	0	1	84	24.21	11692.71	21	22	91	N
14	3	10	2	64	32	8829.17	30	28	93	N
1	1	0	4	24	22.91	367.76	14	14	28	N
4	0	0	1	20	13.87	283.16	9	15	27	Y
4	0	0	1	6	23.43	30.93	8	6	12	N
3	0	0	4	15	25.21	66.85	11	8	20	Y
7	0	2	4	33	23.22	975.69	18	22	45	N
2	0	2	2	7	10.75	21.51	4	8	13	N
12	2	1	3	20	59.98	109.38	24	11	35	N
2	0	0	3	38	21.25	1040.55	16	19	43	N
1	0	0	1	4	22	2.75	5	3	7	N
2	0	0	2	12	13.27	220.24	7	11	16	N
3	2	8	3	16	17.04	282.52	11	19	31	Y
6	1	4	3	18	45.42	349.06	21	13	31	Y
3	0	0	2	12	13.55	48.19	6	12	17	N
11	0	19	5	33	45.95	991.13	27	14	65	N
2	0	0	1	22	41.74	664.13	26	16	26	N
1	0	0	2	6	12.33	15.79	5	8	9	N
9	2	4	6	31	60.09	321.13	26	10	48	Y
2	0	0	1	8	11.62	126.49	6	12	12	N
1	0	0	1	5	38.07	12.18	10	4	8	N
1	0	0	2	6	13.34	100.84	6	14	9	N
1	0	0	11	25	32.4	762.07	21	16	28	N
2	0	0	3	17	43.62	196.28	20	10	21	N
1	0	0	2	10	26.82	42.14	11	9	13	N
9	0	2	17	71	48.7	2236.22	36	23	85	Y
2	0	0	1	6	14.93	34.29	7	9	11	N
4	0	0	2	13	28.72	102.88	17	13	19	N
16	1	7	11	118	93	6209.05	57	19	148	Y
0	0	1	1	14	23.59	249.58	10	12	17	N
10	0	0	16	94	74.07	6538.24	54	21	109	N
18	3	4	10	107	66.17	6453.47	64	31	134	Y
5	0	11	5	37	39.42	1036	24	18	55	N
3	0	6	2	29	28.91	441.43	19	18	41	N
17	0	0	19	117	88.85	9171.78	76	26	137	Y
5	0	4	3	30	37.33	812.16	26	21	41	Y
3	0	0	6	34	27.41	1029.22	23	23	39	Y
1	0	2	1	3	20.93	12.92	6	4	10	N
0	0	0	1	5	10.58	30.46	5	9	5	N
13	0	29	8	96	44.07	3589.13	33	19	145	N
3	0	1	3	15	29.4	78.29	13	10	21	N
1	0	0	1	5	10.44	7.11	3	7	6	N
3	1	0	1	17	27.54	156.84	16	12	23	Y
1	0	0	2	6	9.83	22.37	5	8	9	N
0	0	0	2	6	14.8	22.67	6	7	8	N
4	0	0	2	9	13.71	33.84	6	8	15	N
1	0	0	4	19	46.27	50.52	15	7	22	N
26	0	0	1	112	218.15	4608.35	94	13	140	N
1	0	0	2	12	19.46	40.38	9	10	13	N
13	1	13	7	80	34.82	8425.27	23	23	109	N
14	8	12	128	286	98.69	57788.61	55	23	324	Y
4	0	0	2	12	25.77	97.45	12	11	18	N
2	0	0	1	9	16.98	70.86	9	13	13	N
8	0	0	4	55	66.29	2435.25	42	16	65	N
5	0	0	2	33	57.2	418.67	23	12	40	Y
1	0	0	9	20	30.91	581.33	20	16	23	N
1	0	2	7	11	26.82	137.74	13	10	16	N
14	1	0	4	48	12.31	2188.61	7	11	66	N
7	0	1	2	34	49.46	676.36	29	14	44	N
3	0	0	3	15	17.31	316	12	15	20	N
3	0	8	1	11	33.72	35.67	11	6	24	N
1	0	2	1	4	14.8	10.07	6	7	10	N
10	0	1	2	25	59.97	564.29	34	15	38	Y
12	0	13	2	22	40.4	184.83	20	11	49	N
3	0	0	2	16	19.57	163.14	12	14	21	N
5	3	9	7	46	54.87	2743.49	38	20	65	N
1	0	0	4	35	45.1	791.55	20	9	38	N
2	0	5	1	23	13.18	471.49	8	14	32	N
4	4	1	3	16	31.22	190.23	18	13	27	Y
4	0	0	1	10	12.82	311.18	5	11	16	N
15	0	44	6	55	53.3	1653.27	39	19	116	Y
0	0	0	1	0	9.88	15.14	4	7	2	N
1	0	0	3	11	30.05	57.06	13	8	14	N
3	0	0	2	19	69.46	182.38	32	11	24	N
1	0	0	3	10	16.21	48.16	8	9	13	N
3	0	2	1	7	10.26	36.46	5	10	14	Y
3	0	3	2	25	17.54	478.32	13	16	33	N
0	0	0	1	4	9.83	2.18	3	4	4	N
3	0	0	3	10	30.59	70.95	13	8	15	Y
1	0	0	2	7	11.89	44.96	6	11	10	N
3	0	0	2	7	35.1	83.97	16	10	12	Y
12	0	10	1	42	69.45	1210.65	42	16	68	N
0	0	0	2	4	17.99	6.25	6	5	6	N
1	0	0	3	9	15.74	90.97	10	12	12	N
4	0	4	2	11	31.27	58.16	14	9	21	N
1	0	0	1	4	14.99	7.5	5	6	7	N
5	0	1	3	23	23.59	877.59	16	18	31	N
4	0	4	4	11	34.29	150.72	19	13	21	N
1	0	0	2	9	23.27	167.28	12	13	12	N
11	2	8	6	20	33.61	234.25	20	14	43	N
0	0	1	1	4	14.88	22.79	6	9	5	N
2	0	0	3	21	34.85	108.89	14	10	26	Y
3	0	1	1	15	20.36	138.92	12	14	22	N
4	0	3	2	25	11.17	2621.34	8	20	34	N
1	1	1	4	26	46.75	495.48	32	17	31	N
10	2	2	6	38	34.74	683.03	24	21	54	Y
2	0	0	2	12	21.06	40.04	10	9	14	N
2	0	0	5	24	23.73	1960.24	17	19	28	Y
4	0	0	1	9	11.12	139	6	12	15	N
10	0	3	1	70	193.93	1171.17	61	8	85	N
2	0	3	1	6	10.51	57.2	5	11	14	N
16	6	0	12	70	56.62	3505.76	39	21	94	N
2	0	0	2	8	18.5	38.55	8	7	12	N
3	0	0	2	11	25.6	188.1	15	15	16	N
0	0	0	1	5	19.92	22.41	6	6	7	N
2	0	1	2	12	13.01	260.99	9	18	17	N
4	0	0	1	32	19.2	719.24	15	19	38	N
2	0	0	1	16	15.66	266.51	7	7	20	N
5	0	1	3	29	38.47	620.38	27	20	37	N
4	0	0	3	18	39.53	54.9	14	7	24	N
6	0	0	1	16	66.59	133.18	20	6	24	N
4	0	1	1	16	25.27	231.24	12	14	24	N
4	0	0	1	20	37.2	224.43	19	11	26	Y
9	0	0	7	62	72.8	1830.28	33	12	73	Y
2	0	0	2	17	38.07	102.01	18	10	21	N
1	0	0	1	5	22.94	31.86	9	10	11	N
0	0	0	2	7	12.69	27.98	5	9	9	N
12	1	11	1	23	58.18	1229.03	34	17	50	N
3	0	0	1	7	20	57.95	9	10	14	Y
1	0	0	3	4	13.16	47.97	5	9	7	N
12	0	16	5	31	56.49	150.92	23	11	61	N
5	0	0	2	17	29.91	183.19	16	14	25	N
1	0	0	4	15	17.55	241.92	8	14	18	N
0	0	0	2	10	35.16	17.58	9	6	12	N
1	0	0	2	8	8.96	31.87	4	8	12	N
2	0	6	3	19	27.86	658.5	16	15	29	N
5	0	1	5	23	28.28	556.38	22	18	32	N
2	0	0	2	11	29.35	267.12	15	12	15	N
1	0	0	3	17	31.89	225.79	19	13	20	N
2	0	0	1	4	17.79	8.41	6	5	8	Y
2	0	0	3	8	27.15	104.24	16	14	12	Y
5	0	0	19	84	49.65	4865.74	42	24	91	N
3	2	0	4	29	22.67	244.34	14	15	37	Y
5	0	1	1	13	48.39	79.48	16	6	21	N
12	0	1	5	49	56.03	705.73	35	17	64	N
0	1	0	2	10	14.06	78.14	5	10	13	N
4	0	0	1	32	19.4	726.57	15	19	38	N
17	0	8	15	113	62.96	9246.1	53	25	140	Y
2	0	0	2	11	15.29	34.97	6	11	15	N
2	0	0	7	54	62.82	1571.89	47	21	59	N
0	0	0	2	12	21.95	51.53	11	11	14	N
20	0	12	11	109	82.71	7092.72	59	19	143	N
3	0	0	2	11	13.09	241.26	7	17	16	N
7	0	0	2	11	23.79	46.14	11	10	20	N
1	0	0	1	3	13.2	4.58	4	4	6	N
3	0	2	2	14	16.21	270.7	9	12	21	N
0	0	0	2	8	14.65	33.51	6	11	10	N
1	0	0	1	9	14.12	72.69	8	11	12	N
1	0	0	1	4	24.38	8.46	7	5	7	N
10	0	1	4	58	36.1	2691.22	38	29	72	N
7	0	9	5	42	61.34	645.64	34	13	60	N
11	0	5	6	52	33.55	1897.95	33	26	70	Y
1	0	0	2	17	16.19	465.42	12	21	20	N
8	1	2	7	53	26.84	990.86	18	16	68	N
1	0	0	2	11	15.43	85.72	6	12	14	N
4	0	0	5	40	51.2	859.22	29	14	46	N
3	1	3	3	16	31.35	111.45	15	10	28	N
3	0	0	1	8	40.27	35.06	12	5	13	N
3	0	0	3	12	12.21	242.29	10	18	17	Y
2	0	0	9	34	29.93	860.7	24	21	40	N
3	0	0	1	12	11.08	72.22	6	10	17	Y
1	0	0	2	8	16.16	35.47	7	8	11	N
1	0	0	1	2	10.34	2.3	2	4	5	N
2	0	0	2	11	14.97	71.69	7	10	15	N
9	0	6	3	15	24.47	164.52	14	14	32	N
2	0	0	2	7	37.15	65.3	16	9	11	N
7	0	0	1	12	45.59	253.3	18	8	22	N
9	0	6	6	42	22.46	1617.03	19	24	59	N
0	1	1	3	11	17.88	86.54	9	12	15	Y
1	0	0	1	7	17.14	46.67	8	8	10	N
0	0	4	2	6	23.87	278.83	14	14	13	N
5	0	0	5	24	39.76	521.17	25	16	31	N
9	0	11	4	29	43.1	1031.99	27	19	51	Y
1	0	0	2	14	17.24	108.37	11	13	15	N
1	0	0	3	8	15.8	60.97	9	10	11	N
0	1	1	2	6	16.37	43	8	10	10	Y
25	0	5	9	179	105.51	20228.11	86	24	211	N
0	0	0	1	2	7.86	2.73	2	5	5	N
1	0	1	2	10	16.25	67.83	6	8	15	N
5	0	4	3	19	31.08	264.4	16	12	30	N
3	0	3	3	23	36.88	586.58	25	18	33	N
1	0	1	2	8	23.09	16.36	7	5	12	N
2	0	0	2	18	43.08	263.88	26	14	22	N
7	0	4	4	41	36.56	1484.91	26	19	54	N
3	0	0	2	16	15.32	302.61	7	12	22	Y
3	0	0	2	8	23.77	56.58	11	9	13	N
37	9	3	10	82	98.43	11914.18	68	23	133	N
1	0	0	1	9	17.47	124.66	6	8	13	N
19	0	1	17	109	74.49	5433.71	74	31	129	N
2	0	8	2	8	13.66	13.38	5	7	18	Y
5	0	13	6	48	58.74	1319.17	47	21	66	N
4	0	0	2	11	21.34	67.82	8	11	17	Y
2	0	0	2	12	15.12	298.44	10	13	16	Y
6	0	8	2	17	22.31	198.55	16	15	33	Y
18	4	12	12	86	56.72	6330.75	39	23	122	Y
5	0	13	2	10	50.11	47.2	17	7	30	N
5	0	0	3	26	23.48	489.71	16	20	33	N
3	3	2	2	36	30.95	496.92	20	17	46	N
1	0	1	1	5	20.54	21.84	8	7	9	N
3	0	0	4	14	20.47	399.77	14	15	19	N
3	0	0	2	12	13.93	62.67	8	12	17	N
8	0	0	3	18	22.55	224.45	13	12	28	N
1	0	0	1	4	25.95	5.77	7	4	7	N
4	0	5	9	33	31.28	1314.02	26	22	44	Y
1	0	0	1	3	13.95	4.84	4	5	6	N
1	0	0	3	15	10.41	326.24	8	19	18	Y
2	0	1	3	18	37.81	318.63	19	12	23	N
0	0	0	1	9	6.92	55.37	2	8	11	N
3	0	1	1	15	30.91	305.25	18	16	22	N
49	0	6	5	138	215.29	13951.49	117	18	195	Y
20	1	18	11	88	60.58	3419.79	49	22	129	Y
2	0	1	2	10	26.32	99.52	12	11	16	N
3	0	4	13	46	41.93	1248.76	23	15	55	N
14	0	9	5	41	58.5	1369.43	38	20	66	Y
41	0	30	15	160	160.04	7342.44	76	16	236	N
4	0	2	3	13	24.02	108.11	13	13	22	N
4	1	1	10	31	39.5	586.4	26	17	39	N
20	0	0	3	101	38.5	4278.39	38	33	123	Y
0	0	0	2	7	17.41	11.85	6	6	9	N
7	1	4	2	27	29.64	410.57	19	15	41	N
0	0	0	1	6	30.91	32.7	11	6	6	N
8	0	0	1	17	20.41	431.25	10	13	27	Y
11	0	2	4	59	41.13	1862.25	32	21	74	N
6	4	2	5	48	38.57	1780.58	29	22	64	N
5	0	5	3	24	33.42	791.92	23	19	37	N
4	0	0	2	30	15.36	549.75	13	22	36	N
7	0	3	1	33	44.85	576.94	23	14	47	N
24	0	28	6	131	48.51	16789.92	42	26	187	N
0	0	0	1	6	15.36	10.46	5	7	8	N
12	0	2	4	41	65.37	1909.77	36	13	57	N
1	0	0	1	4	13.33	72.6	5	11	8	N
3	0	0	6	18	25.7	961.38	19	17	23	N
1	0	0	2	7	12.8	40	6	10	10	Y
4	0	0	3	26	33.46	475.81	22	16	33	N
3	0	1	7	25	24.32	667.33	18	20	33	Y
13	2	5	5	46	27.24	1514.66	18	17	68	N
1	0	0	2	11	17.96	51.73	10	12	12	N
0	0	0	1	3	25.32	13.89	7	4	6	N
1	0	0	1	6	18.99	27.91	7	8	9	N
1	0	0	5	13	19.72	285.9	13	14	16	N
0	0	1	3	14	20.85	56.76	9	9	17	N
6	0	3	6	37	33.53	388.93	20	17	49	N
0	0	0	1	9	7	14	2	6	11	N
1	1	0	1	10	10.66	71.63	5	10	14	N
4	0	0	3	18	37.55	336.69	22	13	25	N
1	0	0	1	4	27.61	42.28	12	9	8	N
3	0	3	1	15	22.81	150.79	11	12	28	N
2	0	0	1	7	24.58	82.6	9	10	11	N
4	0	5	2	29	23.91	2105.5	16	14	38	N
1	0	0	3	4	26.64	76.73	10	8	7	Y
4	0	0	2	17	14.16	229	8	13	23	N
5	0	1	3	35	26.55	426.35	15	15	44	N
2	0	0	1	10	13.94	145.64	7	12	14	N
7	0	1	6	40	29.39	1070.06	25	20	51	N
0	0	0	2	6	11.52	20.08	5	7	8	N
1	0	0	1	10	42.98	45.7	12	5	13	N
2	0	0	4	15	22.43	102.98	11	8	19	N
8	4	4	7	97	70.2	2374.59	40	14	115	Y
12	3	8	5	76	78.27	3546.84	50	24	102	Y
3	0	0	1	6	39.34	19.67	10	4	11	N
9	0	1	9	44	38.5	1676.85	30	20	56	N
14	0	9	3	92	49.52	955.78	18	11	117	N
2	0	0	1	13	10.58	68.53	5	9	18	N
4	0	1	1	20	32.77	139.38	16	10	27	Y
3	1	1	1	12	39.47	43.83	17	8	17	Y
1	0	0	1	6	17.17	5.49	5	4	7	N
2	0	5	2	12	21.13	248.09	13	18	21	N
25	1	82	5	89	75.07	12380.46	68	26	197	Y
3	0	0	3	20	32.72	136.56	15	13	25	Y
2	0	0	1	8	19.25	45.17	9	9	12	N
31	0	3	4	19	10.32	587.06	7	16	55	Y
5	1	5	6	48	83.22	1782.67	55	18	59	Y
3	0	0	3	22	48.83	299.07	26	13	27	N
2	0	0	2	21	43.78	334.85	30	16	23	N
13	0	0	5	15	17.23	1077.37	11	18	32	N
6	0	0	3	22	32.91	325.08	18	15	31	N
12	4	0	4	40	63.8	547.53	28	12	59	N
4	0	0	2	17	33.37	313.31	20	13	23	Y
0	0	0	1	5	9.73	15.38	3	8	7	N
2	0	0	1	5	24.78	71.37	10	9	9	N
8	0	5	6	47	77.33	685.79	41	14	63	Y
3	0	3	1	17	20.49	329.03	13	17	23	N
1	0	0	1	7	16.73	12.05	5	4	10	N
12	6	12	13	85	55.45	3377.57	53	30	120	N
7	0	2	5	34	45.31	400.6	26	16	46	N
11	13	11	8	71	27.85	3040.87	18	19	108	N
6	0	3	3	24	35.82	319.69	20	13	35	N
1	0	1	1	5	12.8	34.85	6	6	9	N
33	0	16	1	95	113.93	4948.14	50	12	146	N
2	0	0	1	23	16.14	428.82	11	13	29	N
2	1	0	3	10	33.74	1737.06	17	23	15	N
2	0	1	1	16	20.73	746.37	11	16	23	N
3	0	7	2	14	30.28	26.91	9	6	26	N
5	0	0	2	19	47.55	396.44	24	14	31	Y
4	0	0	9	46	57	915.24	35	17	53	N
7	0	0	1	7	15.16	98.23	5	9	16	N
5	0	1	3	46	58.78	1406.9	37	16	54	N
1	0	0	2	17	29.09	153.64	16	12	20	N
10	0	8	4	29	33.66	381.59	21	15	49	N
4	0	2	2	18	24.23	373.91	12	16	29	N
2	0	0	1	5	12.49	8.99	5	6	9	N
3	0	0	4	21	17.2	698.49	13	19	26	N
5	0	8	4	41	40.81	1171.48	28	19	56	N
6	0	0	5	23	26.35	244.99	16	18	31	Y
3	0	5	5	31	48.81	403.29	23	11	41	Y
[truncated: 3,405 more rows]
