# Supplementary material for: Enhancing software defect prediction: a framework with improved feature selection and ensemble machine learning
Source: PeerJ Comput Sci. 2024 Feb 28;10:e1860. doi: 10.7717/peerj-cs.1860 (PMC11636684; doi:10.7717/peerj-cs.1860)
Supplement: Supplemental Information 13 [file peerj-cs-10-1860-s013.xls]

LOC_BLANK	LOC_CODE_AND_COMMENT	LOC_COMMENTS	DESIGN_COMPLEXITY	LOC_EXECUTABLE	HALSTEAD_CONTENT	HALSTEAD_PROG_TIME	NUM_UNIQUE_OPERANDS	NUM_UNIQUE_OPERATORS	LOC_TOTAL	Defective
3	0	1	3	16	24.69	46.94	10	9	22	N
13	0	4	10	85	139.76	1906.49	53	11	104	N
5	0	0	7	48	47.99	1290.36	35	22	56	N
1	0	1	2	5	13.45	9.69	5	6	9	N
6	0	6	15	61	69.67	1818.73	34	11	75	N
11	0	13	5	51	53.79	1231.41	30	14	80	Y
9	0	6	13	69	56.13	1827.96	38	20	87	Y
11	0	0	12	53	35.66	2106.12	28	22	66	N
1	1	0	3	17	38.14	139.2	19	11	23	N
0	0	0	1	28	42.06	114.49	16	14	30	N
2	0	0	3	11	22.55	83.85	11	10	15	N
0	0	0	1	5	12.63	2.81	3	4	7	N
2	0	1	2	12	17.9	109.66	10	14	17	N
4	0	1	3	26	15.62	523.17	9	13	34	N
2	1	0	3	14	27.18	195.36	16	14	19	Y
0	0	0	3	7	35.32	57.83	14	8	9	N
2	0	0	1	4	21.67	3.9	5	3	8	N
11	0	12	7	68	63.36	1592.79	33	13	96	N
4	0	0	3	18	31.25	249.98	16	12	24	Y
2	0	0	1	18	19.09	72.57	11	14	22	Y
1	0	0	2	12	24.38	76.18	12	10	15	Y
1	0	0	1	20	13.4	273.4	9	15	21	N
7	0	0	1	21	49.1	324.75	28	13	30	N
28	1	8	17	185	125.06	14818.74	137	37	222	Y
5	0	6	10	42	53.49	582.42	29	14	55	Y
4	0	1	6	39	43.35	1129.11	23	12	46	N
0	0	0	1	3	20.08	6.97	7	5	5	N
3	0	2	3	15	13.63	681.53	9	18	23	N
5	0	0	3	18	36.33	52.81	13	7	25	N
3	1	0	2	13	33.59	51.06	13	8	19	N
1	1	1	5	6	17.92	47.05	8	11	13	N
0	0	0	1	9	40.06	55.63	12	5	11	N
4	0	0	3	42	60.15	3566.95	32	17	48	N
4	1	17	15	24	34.89	593.54	20	14	48	N
2	0	0	1	9	12.81	139.46	6	12	13	N
0	0	0	1	7	13.92	53.7	6	10	9	N
2	0	0	1	10	10.84	60.23	6	12	14	N
1	0	0	5	32	38.25	550.44	21	13	36	Y
0	0	0	1	4	35.2	14.55	11	5	6	N
61	7	10	7	45	27.49	2446.19	25	23	125	Y
0	0	0	1	2	8.64	8.33	3	5	4	N
2	0	0	2	11	11.97	112.37	7	13	15	N
3	0	3	3	20	32.31	224.92	18	13	28	N
21	0	0	10	75	54.85	3233.88	26	11	98	N
8	4	7	7	55	39.38	875.03	24	15	76	Y
2	0	0	1	12	10.72	182.43	4	14	16	N
3	0	0	4	28	26.69	811.85	20	18	37	N
2	0	0	4	15	16.01	217.18	8	10	19	N
4	0	0	4	24	34.67	577.47	19	14	30	N
3	0	0	1	5	20.51	13.39	7	6	10	N
4	0	0	2	13	19.59	61.23	8	12	19	Y
3	0	0	3	14	20.1	171.05	12	11	19	N
14	6	12	19	73	79.3	2835.65	54	20	105	N
53	17	30	65	622	201.58	140736.84	195	40	725	Y
4	0	0	3	22	16.37	634.25	10	16	29	N
7	0	6	3	26	49.94	277.44	23	10	41	Y
0	0	0	1	9	29.5	72.48	10	7	11	N
2	0	2	3	21	40.29	277.92	21	12	29	N
4	0	0	1	7	11.26	62.55	6	12	13	N
0	0	0	1	5	25.88	92.03	9	6	8	N
1	0	0	1	3	32.25	7.17	8	4	6	N
9	0	10	3	30	51.37	601.36	31	15	52	N
7	1	3	1	22	15.48	656.1	12	17	38	N
4	0	3	4	32	50.51	1641.57	43	26	41	Y
5	0	0	4	21	50.71	310.63	24	12	28	N
4	0	0	1	7	26.28	25.75	10	7	19	Y
14	2	8	4	75	82.85	2267.25	54	17	101	N
5	0	6	6	42	40.86	889.83	25	15	56	N
5	0	6	5	29	27.9	240.91	15	11	42	N
4	0	3	2	9	20.81	65.03	11	11	19	Y
5	0	2	3	23	45.24	299.08	22	12	32	Y
1	0	0	1	8	18	36	8	8	11	N
5	0	5	3	20	64.48	118.84	25	9	32	Y
1	0	0	5	39	75.4	314.62	36	12	42	Y
14	0	14	9	92	65.34	3129.41	47	23	123	N
5	0	0	2	15	34.29	134.79	17	11	22	N
5	0	0	4	31	41.2	284.17	21	12	38	N
17	0	3	6	73	36	2140.01	26	21	95	N
0	0	0	1	3	11.16	6.05	4	5	5	N
6	0	5	3	22	26.76	372.72	18	15	35	N
2	0	0	2	7	12.25	15.68	5	6	11	N
2	0	6	4	16	17.66	300.48	12	15	26	N
12	0	13	5	62	43.55	1138.14	29	17	89	N
2	0	0	1	4	15.26	33.49	7	11	8	N
1	0	0	1	12	22.84	25.7	7	7	15	N
16	4	6	2	28	23.42	626.23	16	18	56	N
13	9	16	15	62	61.84	5081.24	48	26	102	N
6	0	4	6	49	55.98	1678.88	34	20	62	N
1	0	0	1	4	12.05	54.21	6	12	7	N
2	0	0	2	10	12.97	82.72	7	10	14	N
4	0	0	1	12	23.11	199.28	12	13	18	N
1	0	1	1	4	13.9	18.54	5	7	8	N
4	1	2	4	23	28.39	309.13	16	14	32	N
0	0	3	3	10	16.3	49.98	7	8	15	N
5	1	0	1	14	19.11	167.1	11	12	22	Y
2	0	0	3	16	14.9	128.22	9	14	20	Y
3	0	3	3	27	16.85	802.89	14	20	33	N
8	0	8	6	43	21.6	2727.99	14	15	64	N
3	3	0	3	25	63.93	132.65	27	10	33	N
6	0	4	3	17	25.88	265.64	16	15	29	N
11	0	0	3	31	29.35	1123.69	22	21	44	Y
8	0	6	9	46	40.53	749.2	25	16	62	N
3	0	0	2	9	19.35	29.63	6	9	14	Y
2	0	0	2	6	11.89	20.72	5	8	10	Y
25	6	14	7	99	56.48	9599.3	32	20	146	N
4	0	0	1	9	22.94	66.47	9	10	15	N
1	0	0	1	13	13.99	58.06	7	11	16	N
7	0	5	1	32	83.84	1738.62	39	11	47	N
7	1	1	4	26	24.59	582.48	17	18	37	N
6	0	5	8	82	48.69	7036.01	30	20	96	Y
2	0	3	2	8	21.81	51.2	9	9	17	N
1	0	0	4	7	26.47	94.12	12	8	10	N
2	0	4	3	21	48.11	402.94	27	13	29	N
9	0	0	5	37	38.11	886.49	26	19	48	Y
20	1	40	3	80	127.51	3424.14	70	18	152	Y
10	0	2	8	63	42.01	2441.27	32	23	77	Y
0	0	3	4	9	17.23	66.86	7	9	14	N
4	0	1	28	44	50.09	3962.56	32	21	51	Y
3	0	0	1	16	20.14	422.44	14	17	21	N
5	0	0	6	38	23.58	797.13	12	16	45	Y
8	1	0	5	60	51.33	3009.9	40	23	71	N
15	0	1	2	105	134.61	8195.13	87	20	123	Y
8	0	19	10	48	47.37	2498.85	27	16	77	Y
1	0	0	2	4	15.63	23.93	6	9	7	N
2	0	0	4	24	25.94	251.06	15	12	28	N
2	0	0	1	4	24.22	7.03	7	4	8	Y
8	0	7	8	47	39.11	1497.28	30	21	65	N
22	0	17	12	90	97.88	4869.48	60	21	132	Y
1	0	0	2	27	30.84	671.07	19	16	30	Y
1	0	0	1	6	26.54	21.86	10	7	9	N
1	0	0	2	9	24.11	79.26	13	10	12	N
3	8	2	9	35	48.03	827.29	28	17	50	Y
1	0	0	5	61	48.69	1558.03	33	18	64	N
3	0	2	3	39	38.03	793.53	25	19	47	N
1	0	0	2	5	15.38	36.11	8	8	8	N
4	0	10	2	21	15.02	326.84	12	19	37	N
9	0	10	7	57	55.62	1644.92	35	19	78	N
8	0	5	3	45	26.99	1545.49	24	23	60	Y
1	0	0	3	19	19.21	245.55	12	14	23	N
3	0	3	4	10	19.82	294.85	11	15	18	N
18	0	1	8	33	29.8	2744.59	21	19	54	N
135	34	206	37	525	234.62	230998.66	215	44	902	Y
3	0	0	2	10	15.92	66.07	7	11	16	N
5	0	7	1	16	26.35	329.42	12	9	30	N
37	8	42	19	133	108.14	12891.31	121	38	222	Y
92	0	162	27	275	86.75	47848.81	70	30	531	N
3	0	0	2	9	19.97	119.73	9	11	14	N
2	0	2	3	29	29.58	351.54	16	12	35	N
0	0	0	1	2	14	20.57	7	9	4	N
8	0	10	2	25	29.06	334.74	15	12	45	N
1	2	0	3	18	40.08	191.13	17	9	24	N
1	0	0	1	3	12.68	6.34	5	6	6	N
5	0	0	3	27	32.08	337	14	11	34	N
4	0	0	2	9	22.93	140.47	11	11	15	N
6	0	0	6	43	45.57	827.69	31	19	53	N
20	0	22	3	64	99.75	3131.24	61	20	110	N
17	0	11	7	77	101.98	3859.45	70	21	107	Y
1	0	0	1	8	21.37	75.99	9	9	12	N
0	0	0	1	7	10.34	37.69	5	9	9	N
0	0	0	2	2	8.72	7.75	3	6	4	N
1	0	0	2	17	20.61	193.53	10	10	20	N
4	0	2	3	13	19.02	59.43	8	12	22	N
7	1	4	5	37	55.76	530.85	33	16	51	N
0	0	0	1	6	42.04	19.87	12	5	8	N
2	0	1	3	15	32.15	197.97	19	16	20	N
2	0	0	2	10	14.93	56.46	8	11	14	N
7	0	8	2	14	20.89	93.99	12	12	31	Y
22	2	9	4	101	60.92	18784.9	46	23	139	N
11	3	5	14	72	51.61	4032.06	34	25	93	Y
6	0	0	2	9	25.18	105.09	12	13	18	N
3	0	0	2	18	23.36	143.07	11	11	23	N
2	0	0	2	10	24.61	144.08	15	14	14	N
9	0	10	7	36	32.07	1821.93	22	21	57	N
4	0	1	6	43	118.6	1375.82	70	17	48	N
1	0	0	1	7	16.59	30.86	7	9	8	Y
2	0	0	1	13	42.77	174.58	21	10	15	N
12	0	12	25	74	57.03	8132.93	45	24	102	N
5	0	0	1	6	21.28	49.94	10	10	14	N
3	0	3	4	10	20.95	365.71	11	15	18	N
3	0	2	2	11	12.04	96.29	7	12	18	N
14	0	12	9	39	42.37	1390.85	26	16	67	N
0	0	0	1	4	6.89	13.79	2	4	6	N
5	0	4	1	20	46.67	225.86	24	14	33	N
8	0	1	1	32	30.96	1852.07	24	21	43	Y
0	0	0	2	10	17.57	41.25	7	7	12	N
1	0	0	1	14	53.57	145.83	18	14	17	N
49	0	13	9	162	118.79	13303.49	89	24	226	Y
2	0	1	1	8	28.32	25.18	9	6	13	N
17	0	6	7	55	99.54	970.86	52	13	80	Y
4	1	0	1	18	24.89	355.41	15	13	25	N
6	0	1	3	13	15.78	148.15	9	13	22	N
9	0	15	4	44	20.9	1255.92	13	15	70	N
37	6	32	25	202	144.51	11876.48	118	29	279	N
6	0	6	2	20	42.13	218.72	18	12	34	N
6	4	5	1	3	26.28	25.75	10	7	22	Y
0	0	1	1	19	66.39	192.39	18	5	22	N
5	1	0	3	25	28.45	382.5	18	16	34	N
2	0	0	3	15	20.2	112.25	11	10	19	N
0	0	0	1	3	6.04	9.25	2	7	5	N
2	0	0	2	8	24.82	43.24	10	7	12	N
1	0	0	2	13	15.74	150.86	11	17	16	N
2	0	0	2	12	18.52	37.04	6	6	16	N
3	0	0	2	11	10.25	110.42	7	15	16	Y
6	5	5	8	76	82.93	4734.09	73	26	94	Y
1	0	0	2	15	21.19	26.17	7	6	18	N
3	0	1	2	10	29.03	85.62	14	12	17	N
2	0	0	2	77	25.46	3428.8	21	22	81	Y
23	1	5	6	33	37.68	1094.82	27	19	69	N
5	0	2	3	21	27.65	373.01	18	17	33	N
2	0	1	1	17	11.07	88.56	5	10	23	N
0	0	0	1	9	12.55	14.12	4	6	11	N
1	1	0	11	33	44.22	68568.85	23	29	37	Y
1	0	0	2	16	20.45	113.59	12	15	17	N
13	0	12	9	72	58.94	2454.23	45	22	101	Y
1	0	1	2	11	12.8	217.78	6	10	16	N
5	0	0	1	9	21.8	75.11	8	9	16	N
2	0	0	2	12	39.18	47.4	15	7	16	N
0	0	0	1	5	17.43	3.87	5	4	5	N
3	0	0	2	19	33.29	416.16	18	15	24	N
0	0	0	1	4	5.8	1.29	1	4	4	N
8	0	31	8	88	56.89	4229.08	57	30	127	Y
8	0	0	4	35	63.04	576.78	30	11	45	N
4	3	1	2	19	22.68	851.67	18	26	30	Y
3	0	1	6	20	23.43	318.99	13	11	26	N
2	0	0	2	9	18.76	22.7	6	8	13	N
2	1	0	5	31	35.8	332.72	23	17	36	N
4	0	0	3	21	19.78	180.97	12	14	27	N
1	0	1	1	4	21.6	30	8	8	8	N
0	0	0	1	5	25.73	7.47	7	4	7	N
7	0	3	1	51	34.59	1634.92	27	25	65	N
6	0	9	1	9	19.79	99.22	8	8	26	N
27	7	37	11	124	97.16	13242.3	81	34	198	Y
0	0	0	8	28	50.46	549.42	28	14	30	N
2	0	0	1	2	12.06	1.51	3	3	6	N
2	0	0	4	11	27.14	168.19	16	13	15	N
8	0	8	3	23	29.36	261.26	16	15	41	N
5	0	0	7	36	20.67	1033.57	13	15	44	N
5	0	0	2	10	16.5	264.95	10	17	18	N
14	0	14	2	45	108.15	1147.21	55	16	77	N
2	0	3	4	9	25.77	66.55	11	10	16	N
1	0	0	4	21	27.58	234.66	16	12	24	N
7	0	3	2	26	40.04	1044.18	24	16	38	N
0	0	0	1	2	11.15	12.55	3	9	4	N
13	0	16	2	38	102.96	606.6	47	11	69	N
7	0	0	1	30	14.74	588.85	8	13	39	N
0	0	1	2	6	14.99	7.5	5	6	9	N
42	0	8	10	150	112.95	14527.49	56	17	202	Y
9	0	0	6	40	40.33	2566.25	35	23	51	N
3	1	4	3	16	22.08	115.21	13	14	28	Y
7	1	0	7	113	85.53	12205.62	79	28	123	N
0	0	0	1	3	20.93	12.92	6	4	5	N
7	0	1	1	26	148.3	95.66	27	4	36	N
1	0	1	1	6	9.22	25.09	4	8	11	N
0	0	0	1	5	9.88	15.14	4	7	7	N
14	0	0	3	32	44.69	810.52	22	15	48	N
1	0	1	2	6	23.47	52.8	11	10	11	N
3	0	0	1	9	32.94	88.5	11	9	15	N
2	1	0	1	29	41.05	250.26	21	11	32	N
1	0	0	3	9	27.6	70.89	10	8	12	N
0	0	0	3	3	33.18	5576.39	12	20	8	N
6	1	4	3	16	41.7	313.41	19	13	29	Y
8	2	0	8	33	26.77	1951.56	20	21	45	N
0	0	0	1	2	15.2	21.11	6	10	4	N
0	0	0	3	9	11.35	130.8	5	12	11	N
3	0	5	3	19	43.19	369.19	26	15	29	Y
3	0	0	2	12	15.72	105.65	9	11	17	N
2	0	1	1	5	20.76	7.21	6	5	10	N
2	0	0	3	23	21.64	457.16	15	15	27	N
5	0	0	2	14	20.66	95.04	10	14	21	Y
27	0	12	1	30	53.57	156.45	22	11	71	Y
1	0	0	2	18	38.32	230.25	20	13	21	N
0	0	0	1	6	13.22	23.02	5	8	6	N
7	0	0	2	18	23.08	397.22	15	16	27	Y
2	0	0	2	11	20	40	8	8	15	N
8	0	1	1	26	112.94	428.49	36	7	35	N
2	0	0	1	9	11.23	105.41	6	12	13	N
1	0	0	1	7	18.56	16.5	7	8	10	N
1	0	0	3	22	24.86	575.8	12	14	25	N
8	0	1	4	22	34.92	290.52	19	15	34	N
2	0	0	2	10	31.84	91.7	15	9	14	N
0	0	0	2	8	12.69	27.98	5	9	10	N
4	2	0	2	28	35.47	953.88	27	22	38	N
2	0	3	3	22	19.2	623.87	11	14	29	N
2	0	2	1	16	15.25	420.75	7	12	23	N
2	0	0	3	10	16.95	28.48	6	6	14	N
0	0	0	2	6	19.19	15.86	7	6	8	N
1	0	0	1	5	31.26	13.13	10	5	8	N
1	0	0	7	27	28.79	275.5	16	14	30	N
7	0	0	1	5	8.6	26.89	3	9	14	N
0	0	0	2	6	13.95	4.84	4	5	8	N
12	2	14	7	67	54.34	2543.06	43	24	99	Y
3	0	1	6	26	26.82	335.3	15	15	32	N
7	2	3	40	288	133.58	25825.3	117	29	302	N
0	0	0	1	7	28.47	20.62	9	5	9	Y
6	0	3	4	17	47.94	291.46	26	16	28	N
5	0	0	1	18	18.09	756.08	7	8	26	Y
3	0	0	3	7	24.52	72.3	14	12	12	N
19	2	7	1	76	75.64	6550.2	28	11	106	N
6	0	6	1	33	34.38	1106.01	16	11	51	N
3	0	4	2	8	37.91	18.38	11	5	17	N
0	0	0	2	24	34.44	152.4	20	17	26	Y
3	0	0	3	32	57.53	295.5	26	10	37	N
20	0	4	5	27	48.82	878.7	27	18	53	Y
4	4	1	3	16	35.4	509.5	21	13	27	N
2	0	0	2	15	38.72	105.4	18	9	19	N
2	0	0	2	10	24.01	81.16	10	12	14	Y
0	0	0	2	9	15	58.19	7	13	11	N
2	0	0	1	13	29.02	312.75	14	13	17	Y
7	0	0	3	25	15.99	862.7	9	17	34	N
18	4	19	7	92	66.55	7012.14	60	26	133	N
4	0	0	4	35	36.42	626.82	20	16	41	N
2	0	0	2	11	29.74	78.09	16	11	15	Y
1	0	0	3	49	55.26	1391.75	41	18	52	N
2	0	0	2	10	21.66	80.55	11	9	14	N
2	0	1	2	16	36.61	190.07	21	14	21	N
3	2	0	2	12	8.97	491.97	7	22	19	N
0	0	0	1	4	6.2	2.15	1	5	4	N
5	0	12	2	15	21	421.18	14	14	32	N
4	0	2	2	15	23.72	213.43	11	14	23	N
6	0	2	5	41	58.54	796.2	34	14	53	N
0	0	0	1	3	13.88	12.33	5	8	5	N
2	1	4	14	72	72.72	1686.04	35	13	81	Y
19	0	2	2	107	145.24	2618.13	75	14	130	N
2	0	0	5	25	48.86	374.76	20	10	29	N
10	0	4	5	45	37.25	2157.82	31	22	61	N
2	0	0	3	22	20.79	365.01	9	10	26	N
4	0	0	3	27	28.2	561.46	22	17	33	N
1	0	0	6	26	36.27	571.43	22	19	29	Y
9	0	5	3	40	76.51	2789.02	39	18	57	N
2	0	0	2	5	15.72	59.43	8	12	9	N
0	0	1	1	2	5.33	0.67	1	3	7	N
6	0	0	2	24	44.16	634.23	19	13	33	N
28	1	6	34	111	119.74	7006.51	55	15	149	N
5	1	0	3	33	25.84	483.47	17	16	41	N
2	0	0	3	13	23.01	135.41	12	13	17	N
15	0	1	5	151	142.72	11630.73	75	15	169	Y
1	0	0	2	15	36.56	161.21	22	14	16	N
12	6	24	4	19	21.2	443.82	17	20	63	Y
2	0	0	1	6	24.9	45.38	11	9	10	N
0	0	0	1	3	25.73	7.47	7	4	5	N
2	2	0	3	25	58.66	477.77	37	16	29	Y
1	0	0	2	13	47.77	145	23	10	16	N
0	0	0	1	5	13.95	4.84	4	5	7	N
5	0	1	1	10	80.71	17.94	15	4	18	N
3	0	0	3	8	24.78	71.37	10	9	13	N
13	0	17	7	74	47.06	4833.95	39	26	107	Y
6	0	0	5	17	21.27	252.8	12	13	25	Y
7	0	9	2	40	44.56	4865.18	39	26	56	N
0	0	0	2	5	14.99	7.5	5	6	7	Y
26	0	6	7	99	53.9	5947.55	30	14	133	Y
4	6	1	6	28	24.41	2088.15	19	21	41	N
1	0	6	4	47	44.86	837.63	21	10	56	N
0	0	0	1	3	15.5	7.75	5	5	5	N
1	0	0	1	18	14.68	444.11	9	12	21	N
0	0	0	1	2	14.62	5.08	5	5	4	N
2	0	0	1	6	34.1	14.33	10	5	10	N
3	0	1	2	12	34.59	62.43	15	9	18	N
25	1	12	16	114	46.29	9197.02	40	26	156	Y
0	0	0	1	3	21.59	4.8	6	4	5	N
3	0	1	2	10	30.29	66.49	14	11	17	N
2	0	8	4	13	20.55	118.77	10	12	23	N
1	0	0	4	10	17.15	154.33	11	14	13	N
7	0	7	8	54	30.45	2443.04	22	19	70	Y
4	0	0	2	11	23.96	78.92	10	11	17	Y
6	0	7	4	39	19.25	2432.52	13	20	54	N
1	0	0	1	5	22.2	11.1	7	6	8	N
0	0	0	1	2	11.24	9.99	3	8	4	N
2	0	0	1	11	11.06	76.26	7	12	15	N
0	0	1	1	2	7.74	0.97	2	3	7	N
1	0	0	2	9	18.99	122.33	13	14	12	N
2	0	7	3	15	20.59	283.79	12	14	31	N
0	0	0	3	9	22.26	132.83	11	12	11	N
0	0	2	2	11	20.35	35.77	8	9	15	N
6	1	1	2	13	32.25	106.63	14	9	24	N
2	0	0	1	5	23.66	19.88	9	7	9	N
0	0	0	1	3	12.8	12.55	5	7	5	Y
4	0	2	1	5	32.49	25.95	12	7	13	N
4	0	4	3	22	31.36	421.05	22	19	32	N
8	0	11	25	84	45.31	7087.02	34	22	106	N
3	1	0	1	9	8.22	83.26	4	9	15	N
9	0	1	2	24	33.6	331.86	21	16	36	Y
3	0	0	2	19	16.26	109.27	8	16	24	N
17	0	0	6	103	62.64	5455.27	48	21	123	N
5	0	0	6	12	13.92	214.81	6	10	19	N
2	0	0	3	42	51.83	504.12	28	13	47	N
3	0	4	7	23	26.45	438.05	15	14	32	N
2	0	0	2	7	17.28	47.03	9	9	11	N
30	0	7	6	36	28.15	502.1	18	15	75	N
3	0	0	8	18	25.24	618.33	16	16	23	N
16	1	17	2	60	151.29	907.47	55	9	96	N
16	0	0	3	26	54.1	246.31	19	8	44	Y
4	1	5	2	17	21.52	740.97	19	22	29	Y
4	0	0	5	55	31.27	1795.78	26	22	61	N
0	0	0	1	10	10.8	117.65	6	14	12	Y
11	0	1	11	31	55.1	1195.84	34	14	45	Y
30	3	15	33	192	180.19	6565.06	133	26	242	Y
4	1	7	5	25	17.68	850.21	13	17	39	Y
2	0	1	3	61	172.88	540.26	58	10	66	Y
0	0	0	4	32	24.8	578.98	11	11	36	N
16	4	18	10	51	56.28	1774.71	34	20	91	Y
6	0	8	4	39	41.32	949.18	27	18	56	N
2	0	0	3	12	14.13	135.24	8	15	16	N
11	0	1	6	62	42.19	1258.45	29	16	76	N
1	0	0	1	14	11.5	368.15	7	12	17	N
4	0	9	8	22	54.48	2232.01	29	15	37	N
8	0	0	5	29	30.46	665.21	23	19	39	N
1	0	0	6	16	21.08	1301.32	15	20	19	N
4	1	1	2	11	10.99	173.87	8	15	19	N
4	0	0	2	9	18.34	69.33	8	12	15	Y
3	0	2	6	16	21.07	200.57	11	16	24	N
5	2	16	1	23	14.79	618.73	9	13	48	N
61	6	14	1	46	15.62	2190.93	10	15	129	Y
2	0	0	1	11	11.15	74.94	6	11	16	Y
3	1	12	4	37	22.6	1640.18	14	22	55	Y
2	0	0	3	20	38.4	125.4	18	12	24	N
8	0	3	4	57	17.43	4477.98	12	17	70	N
1	1	0	2	5	25.66	46.76	11	9	9	N
43	0	2	33	208	77.06	10533.45	73	34	255	N
2	0	15	6	40	52.03	930.77	36	17	57	N
25	2	2	15	133	62.78	11079.33	77	40	165	Y
1	0	0	1	5	10.16	20.31	4	8	8	N
4	0	0	1	9	18.67	84	7	9	15	N
13	0	0	3	32	44.65	514.32	25	16	47	Y
12	0	22	24	157	53.25	13295.59	41	23	193	Y
10	0	0	12	15	8.11	4692	4	12	27	N
2	0	0	2	20	30.05	427.32	14	14	24	N
4	0	0	2	19	15.83	298.05	11	15	25	N
9	1	0	2	47	27.81	347.57	15	15	59	N
19	1	27	9	58	41.62	3117.46	32	25	108	N
3	0	0	4	16	23.23	82.6	10	10	21	N
5	1	0	4	36	24.62	1531.06	22	23	42	N
7	0	9	7	50	67.52	1866.13	46	18	66	N
1	0	0	1	5	18.11	7.89	5	4	8	Y
4	0	2	3	26	28.15	434.38	18	15	35	N
1	1	0	4	24	12.37	725.72	7	13	30	N
10	2	2	3	37	31.19	1583.45	22	19	53	Y
63	14	11	17	244	174.35	22016.59	111	21	334	Y
2	0	0	1	17	16.63	252.87	11	13	21	N
4	0	0	1	9	30.37	49.2	10	6	15	N
40	0	7	23	470	214.88	83354.94	165	25	519	N
2	0	0	6	47	27.49	546.78	13	12	51	N
6	0	1	3	36	49.43	2153	34	17	45	N
14	0	2	6	87	72.52	8460.94	46	17	105	N
3	0	0	2	14	36.48	119.13	18	12	20	N
3	0	9	15	81	55.63	3115.31	40	20	95	Y
0	0	1	7	26	50.38	53.81	13	6	29	N
6	1	4	12	95	52.79	4992.53	46	26	109	N
2	0	9	9	44	85.55	230.73	31	9	57	N
3	0	0	2	7	31.12	141.99	16	10	12	N
0	0	0	1	11	49.79	896.26	15	10	13	N
4	0	0	3	25	21.95	440.26	15	15	31	N
3	0	4	3	17	40.93	83.31	19	10	26	N
18	0	6	10	93	54.23	7112.72	51	28	119	N
17	10	6	45	91	86.09	13227.64	66	26	126	Y
4	0	3	3	24	19.82	200.67	11	11	34	N
1	0	0	2	11	38.17	38.6	15	8	15	N
7	0	3	2	24	35.37	454.03	20	16	38	N
0	0	0	2	12	27.19	161.27	12	8	12	N
3	0	0	2	15	18.15	303.75	14	18	18	Y
2	0	0	3	10	20.54	21.84	8	7	14	N
6	0	7	3	25	39.96	193.37	18	12	41	Y
4	0	0	1	11	10.67	181.62	4	7	18	N
8	0	0	1	22	31.48	110.29	17	15	32	Y
3	0	0	5	26	39.72	487.1	21	13	31	N
7	4	3	5	26	32.89	1039.08	26	20	42	N
7	0	6	7	57	32.49	1022.47	20	14	72	N
4	0	0	3	25	21.25	810.73	17	27	31	N
0	0	0	1	10	18.82	16.73	6	6	12	N
1	0	0	5	30	31.88	655.04	26	20	33	Y
7	0	1	2	26	68.04	399.93	35	12	36	N
2	0	0	2	9	17.33	51.48	8	9	13	N
1	0	0	2	7	16.49	22.9	6	6	10	Y
9	1	4	4	27	36.34	157.17	17	12	43	Y
2	0	0	4	19	20.48	316.04	12	16	23	N
2	1	0	2	17	30.98	133.28	15	11	23	N
2	0	5	9	23	32.07	1003.18	22	18	32	N
1	0	0	2	13	36.8	109.95	18	12	17	N
1	0	0	2	9	11.31	32.56	5	8	13	N
9	0	0	1	24	37.61	117.55	20	15	35	N
13	0	0	2	63	71.77	4855.02	47	16	76	N
8	0	5	2	18	18.58	616.14	14	19	33	Y
5	0	2	2	33	47.7	590.04	38	21	42	N
2	0	0	4	12	37.66	153.73	21	12	16	N
6	0	6	4	20	23.28	314.77	15	18	36	Y
3	0	0	5	24	41.97	77.61	13	6	29	N
1	0	1	11	33	46.61	424.21	30	16	37	N
7	0	26	3	62	23.77	3536.75	22	23	97	N
12	0	9	2	39	53.92	1460.43	37	19	62	Y
3	0	0	1	6	19.46	21.89	7	7	11	N
11	0	0	7	35	41.67	1029.98	27	17	48	N
4	0	0	13	63	67.79	1396.54	37	15	70	N
3	0	0	2	26	42.22	408.05	29	15	29	N
3	0	3	2	23	42.73	303.67	29	16	29	N
5	0	0	4	21	34.76	600.9	25	18	28	N
24	0	1	3	46	57.08	2446.95	27	12	74	Y
3	0	0	1	6	22.46	96.63	10	11	11	N
5	1	0	2	29	27.82	1168.75	16	16	37	Y
4	0	7	2	17	22.7	105.97	12	11	30	N
1	0	0	5	16	23.94	328.39	14	11	19	N
4	0	0	1	17	10.42	354.55	4	11	23	Y
16	2	19	15	123	98.51	5999.27	74	25	162	Y
3	0	0	6	33	27.43	1030.08	20	20	38	N
5	0	0	1	8	14.47	60.07	7	11	15	N
5	0	0	7	28	16.84	561.66	10	14	35	Y
3	0	0	1	10	22.74	196.06	12	13	15	N
1	0	0	2	6	22.56	14.28	8	6	9	N
10	0	9	7	61	60.22	2530	42	22	82	N
2	0	0	2	4	18.17	20.44	8	9	8	N
3	0	0	1	6	15.42	38.07	6	8	11	N
31	4	1	4	122	252.04	2533.22	101	11	160	Y
5	0	1	13	80	90.87	2470.07	50	14	88	Y
6	0	0	1	6	21.5	61.07	10	11	15	N
1	0	0	2	19	26.79	206.76	14	11	22	N
9	7	4	6	30	37.52	638.34	22	14	53	Y
2	0	0	4	14	28.47	106.71	14	10	18	N
2	0	0	1	18	19.74	200.96	13	16	22	N
4	1	17	4	27	39.57	349	20	14	51	N
5	0	4	1	19	70.52	144.83	25	8	30	N
3	0	3	5	21	16.8	444.38	11	20	29	N
7	0	4	5	29	41.25	790.92	26	14	42	N
5	0	0	1	22	77.33	320.91	35	11	29	N
4	0	3	1	26	18.32	404.64	8	11	38	N
1	0	0	1	10	16.47	65.14	8	9	13	N
4	0	0	3	24	23.74	595.52	16	17	30	N
3	0	0	3	20	49.82	139.68	24	11	23	N
0	0	0	2	14	25.91	77.4	12	11	14	N
4	1	0	2	13	21.09	117.17	12	12	20	N
3	0	0	1	12	21.46	33.91	9	8	17	N
4	0	0	3	32	38.9	505.1	26	15	38	N
15	0	14	6	43	52.12	2037.25	38	21	75	N
22	0	20	4	53	66.7	1783.19	32	12	97	N
1	0	1	2	17	14.25	302.71	9	16	22	N
9	0	6	12	66	51.3	2219.53	43	24	83	N
6	0	0	2	31	94.53	167.48	34	8	39	N
9	0	14	5	40	28.11	544.09	15	14	65	N
7	0	10	14	123	49.37	7762.27	30	21	143	N
0	0	0	2	10	24.08	65.55	10	10	12	N
3	0	4	2	12	25.38	152.16	9	11	21	Y
6	0	18	5	59	35.51	1285.33	21	16	86	N
18	0	0	5	83	61.93	5138.22	72	35	101	N
26	0	0	5	61	73.87	3020.21	47	17	89	Y
1	0	0	2	5	10.33	11.63	4	6	8	N
3	0	0	4	18	26.36	708.85	17	17	23	N
3	0	0	2	19	22.51	137.87	11	11	24	N
1	0	0	1	7	15.78	14.03	5	5	10	N
6	2	3	3	52	42.72	1119.03	28	19	65	N
19	3	2	3	12	14.54	439.79	9	14	38	Y
2	0	2	1	20	12.01	378.85	6	11	28	N
3	0	0	3	18	23.04	158.95	14	13	24	N
4	0	0	1	11	25.72	135.83	12	13	17	N
2	0	0	2	9	16.63	146.72	10	12	13	N
24	3	14	9	92	124.77	2392.2	78	18	135	Y
19	0	12	3	22	42.28	601.36	26	13	55	N
3	0	0	2	14	19.29	314.94	14	20	19	N
13	0	4	6	60	47.61	2073.59	34	17	79	N
1	0	0	1	3	15	3.33	4	4	6	N
4	0	5	5	33	54.45	1036.68	41	23	45	Y
5	0	2	5	26	32.96	404.19	21	16	36	N
2	0	6	2	19	18.55	124.67	8	8	29	Y
4	0	1	1	22	26.25	219.45	15	16	31	N
2	0	3	2	13	15.73	49.97	8	11	18	N
2	0	0	3	21	19.87	184.34	13	14	25	N
5	0	5	3	37	21.57	1722.84	12	14	49	N
35	0	0	9	115	125.22	5040.68	85	22	152	Y
13	0	18	7	128	47.84	10885.28	44	32	163	N
2	0	0	4	9	10.4	57.78	6	10	13	N
16	0	1	7	86	79.05	4435.35	59	25	105	N
3	0	0	2	10	27.17	49.51	11	9	15	N
6	0	5	5	20	36.55	174.24	19	11	33	N
9	7	0	2	78	40.24	2835.12	31	23	98	Y
9	0	0	4	27	22.51	183.06	10	11	38	Y
8	1	11	12	60	42.93	2433.91	27	23	82	Y
5	0	0	2	14	27.33	155.65	12	9	21	N
5	0	0	4	21	23.99	242.89	15	15	31	N
16	23	10	19	121	71.66	7779.11	54	22	172	Y
1	0	0	5	18	20.24	287.87	14	16	21	N
0	0	1	1	4	9.39	25.56	4	7	5	N
7	0	7	2	31	25.32	763.36	17	18	49	N
4	1	4	4	17	23.17	296.61	14	17	28	N
5	0	0	1	9	17.93	119	7	9	16	N
4	0	6	2	13	15.5	63.25	7	8	25	N
2	0	6	2	26	18.82	492.38	15	21	36	N
7	0	0	4	40	43.22	968.98	28	15	49	Y
0	0	0	1	3	27.68	6.15	7	4	5	N
0	0	1	1	2	9.83	2.18	3	4	5	N
3	0	5	1	9	42.3	78.46	18	8	19	N
4	0	7	2	12	34.05	74.75	14	8	25	N
3	0	0	10	54	59.55	510.81	27	11	59	N
9	0	0	1	231	184.6	19844.6	88	14	242	N
3	0	0	1	24	18.03	366.47	12	17	29	N
6	0	0	3	23	33.22	235.2	19	13	31	N
4	0	19	1	39	37.75	634.01	22	15	62	N
3	0	1	3	11	20.99	57.15	10	10	17	N
1	2	0	2	9	13.96	27.92	6	8	14	N
0	0	1	1	4	11.23	9.98	3	4	7	N
0	0	0	2	21	40.09	106.24	16	13	23	Y
3	0	0	3	20	16.78	339.85	11	14	25	N
2	0	6	1	4	23.25	5.17	6	4	15	N
38	0	4	36	148	104.97	7075.74	45	15	193	Y
3	0	6	3	29	42.27	445.95	25	13	40	N
4	0	1	4	26	36.01	212.74	16	10	33	Y
1	0	0	1	3	10.34	2.3	2	4	7	N
4	0	0	3	19	20.3	698.84	14	17	25	N
1	0	0	2	11	21.3	89.73	12	11	14	N
5	0	1	1	13	35.82	142.47	13	10	23	N
0	0	0	2	18	22.81	96.5	11	12	20	N
21	0	3	2	102	524.75	2480.83	129	7	128	N
2	0	0	2	8	13.7	37.3	6	12	12	N
1	1	0	5	28	27.65	443.89	15	17	32	N
8	15	4	12	59	68.65	2186.43	53	27	88	N
1	0	0	2	9	13.97	146.18	9	13	19	N
6	0	17	2	51	22.79	1152.74	17	19	79	N
0	0	0	1	3	32.25	7.17	8	4	5	N
7	0	12	2	20	37.55	173.41	17	10	41	Y
0	0	0	1	2	9.47	3.74	3	4	4	N
0	0	0	1	4	22.34	17.45	8	6	6	N
9	0	9	2	14	32.03	183.21	17	15	34	N
1	0	0	2	9	18.36	73.7	11	11	12	N
2	0	0	1	9	46.06	59.26	16	7	13	N
5	0	4	1	18	59.7	119.4	22	8	29	N
4	0	0	1	8	20.03	81.75	7	10	14	N
1	0	0	2	14	15.7	384.67	10	15	17	N
1	0	0	1	3	18.08	16.07	7	7	6	N
7	0	0	8	54	45.96	911.04	27	15	63	Y
46	4	10	7	143	62.25	26466.77	50	27	206	N
105	9	40	171	1124	122.6	494537.33	279	105	1280	Y
17	0	2	2	13	20.95	158.42	12	14	34	N
9	2	2	4	27	47.18	732.52	30	17	46	N
1	0	1	1	3	11.52	9	4	6	7	N
4	0	4	3	23	44.35	316.5	21	14	33	N
19	0	11	15	200	103.66	19672.45	85	27	233	N
3	0	1	2	9	24.43	58.15	11	9	16	N
5	2	0	6	34	56.63	805.47	29	16	45	Y
4	1	0	1	15	30.82	185.81	12	10	22	N
10	4	0	4	35	43.03	1147.89	23	14	51	N
10	0	0	9	80	69.36	2945.72	37	22	95	Y
1	0	8	1	5	25.79	15.92	9	6	16	N
8	0	0	3	26	43.45	604.6	23	14	36	N
2	0	1	1	11	9.43	127.53	5	12	18	N
6	0	0	3	37	32.81	1181.48	25	19	45	Y
9	0	40	5	44	40.88	1574.74	27	18	95	Y
3	0	0	6	42	75.6	746.67	48	16	45	Y
8	0	0	4	24	24.82	992.26	17	16	34	N
3	0	6	5	32	48.29	8232.57	28	22	44	Y
2	0	0	3	16	40.1	288.96	18	10	20	N
0	0	0	1	2	7.83	9.47	3	7	4	N
1	0	0	1	2	12.18	6.09	4	6	5	N
8	0	2	3	51	60.46	1776.95	32	16	63	N
12	0	5	8	59	51.31	2799.29	40	23	79	N
2	0	0	3	37	51.71	451.47	28	13	42	N
0	0	0	1	2	6.64	10.17	2	7	4	N
1	0	0	1	6	17.09	31.01	7	8	9	N
1	0	0	2	8	14.04	44.62	8	11	11	N
5	0	1	1	31	46.37	1030.53	26	16	40	N
3	0	0	2	17	20.89	418.87	15	19	22	N
2	0	0	3	18	37.77	610.15	19	12	22	N
2	0	0	1	6	11.53	14.76	5	6	10	N
2	0	0	2	12	31.07	47.23	13	8	16	N
5	0	0	1	24	25.17	573.47	10	9	31	N
0	0	0	1	6	13.84	6.92	5	6	6	N
11	4	5	7	42	34.21	1951.07	25	18	64	Y
5	0	4	2	16	46.44	97.16	22	10	27	N
3	0	0	2	12	40.04	53.41	15	7	17	N
2	0	0	2	4	8.98	3.12	2	5	8	N
1	0	0	2	4	26.06	45.41	10	8	7	N
4	0	2	4	24	31.12	76.83	12	8	32	N
6	0	0	3	27	22.75	1068.37	13	21	35	Y
1	0	0	2	7	12.13	81.55	7	11	11	N
4	0	6	2	23	18.74	454.85	15	19	33	N
1	0	0	1	3	17.79	8.41	6	5	6	N
5	0	5	2	85	63.25	1995.76	83	46	97	N
4	0	3	1	15	23.7	301.65	11	9	24	N
3	0	0	1	12	14.39	84.57	7	9	17	N
21	0	0	29	199	116.27	14740.24	91	27	224	N
1	0	0	2	12	18.67	84	7	9	15	N
2	0	0	1	4	12.81	20.76	5	6	8	N
2	0	0	2	14	22.56	125.35	13	13	18	N
2	0	0	2	10	12.02	82.94	7	13	14	N
22	0	0	1	9	10.16	20.31	4	8	33	N
0	0	1	1	5	10.65	23.11	4	5	6	N
4	0	0	4	26	40.52	1318.2	30	22	32	N
4	0	0	3	15	16.74	565.8	9	12	21	N
2	0	0	1	14	10.97	412.02	7	13	18	N
4	0	0	1	8	14.3	38.92	6	12	14	N
14	0	1	9	77	48.71	3151.27	40	26	94	Y
11	0	10	6	106	41.78	20438.72	37	28	129	N
6	0	0	1	10	20.39	113.28	9	10	18	N
18	0	5	1	71	76.74	10484.46	50	19	96	N
5	0	6	3	23	54.23	332.18	28	12	34	Y
2	0	0	2	10	10.79	31.08	5	8	14	N
2	0	1	3	24	26.11	580.18	18	18	29	Y
3	0	0	2	8	15.56	108.41	10	14	13	N
31	0	0	14	170	48.9	20562.37	46	29	203	N
5	0	0	1	8	11.72	93.77	5	10	16	N
0	0	0	2	6	18.49	12.59	7	7	8	Y
202	3	78	197	1599	293.29	575945.03	1026	172	1882	Y
0	0	1	1	2	0	0	0	3	5	N
19	0	2	12	43	31.85	2400.93	24	17	66	N
1	0	1	1	23	17.16	478.79	11	17	28	N
12	2	15	6	45	31.96	2145.31	25	22	77	Y
5	0	0	2	21	45.27	211.34	21	11	29	N
5	0	0	3	25	41.88	153.36	21	11	37	N
1	0	0	1	4	10.63	8.3	4	6	7	N
1	0	1	2	10	12.89	58	7	9	14	N
6	0	0	1	33	33.96	102.88	13	12	41	Y
4	0	0	3	14	23.15	58.11	9	11	20	Y
14	0	3	3	42	55.85	890.38	25	11	61	Y
0	0	0	1	3	16.64	14.79	5	4	5	N
8	0	36	2	53	36.42	730.33	17	17	99	Y
2	0	0	2	8	12.27	71.12	7	13	12	N
0	0	0	1	2	8	0.44	2	2	4	N
11	2	8	12	87	51.91	6470.66	45	29	110	Y
1	0	0	2	22	39.49	112.17	20	11	23	Y
4	0	0	3	19	19.78	199.14	13	14	25	N
13	0	14	6	54	59.13	2762.85	38	19	83	N
1	0	0	1	8	22.84	25.7	8	6	11	N
9	0	3	2	32	11.34	3623.42	6	14	47	N
4	0	0	1	18	13.45	208.69	7	13	24	Y
4	0	0	1	6	21.27	59.75	9	8	20	N
6	0	0	2	22	31.52	119.19	14	11	31	N
0	0	0	1	3	11.83	9.25	4	5	5	N
2	0	0	6	35	44.76	494.36	30	18	40	N
9	0	8	8	49	71.72	996.39	43	17	69	N
18	4	14	5	59	36.78	3537.59	27	21	97	N
8	0	11	1	15	17.59	390.96	12	15	36	N
1	0	0	2	9	17.97	12.23	6	7	12	N
1	0	0	3	20	16.64	277.76	12	16	26	N
4	0	3	2	13	35.2	78.43	15	10	22	N
0	0	0	1	3	17.17	5.49	5	4	5	N
1	0	1	8	24	32.18	520.58	24	21	28	Y
1	0	0	1	4	15.38	17.86	7	8	7	N
5	0	0	1	10	27.21	88.46	10	9	17	N
2	0	0	3	22	30.49	403.2	21	18	26	N
3	0	0	1	9	30.28	272.14	16	11	14	N
4	0	2	5	33	42.38	831.03	33	20	41	Y
3	2	1	4	24	44.64	168.78	22	11	32	N
0	0	0	1	5	24.28	63.44	7	6	7	Y
2	0	0	2	20	17.15	450.62	12	18	25	N
11	0	32	3	68	56.21	2960.22	38	18	111	N
3	0	0	2	14	28.25	257.18	15	16	24	N
4	2	0	5	34	43.27	488.11	28	19	42	Y
6	0	0	3	16	24.83	108.37	11	13	24	N
0	0	0	1	2	15.63	13.89	7	8	4	N
4	0	1	3	29	45.47	507.02	27	17	37	Y
3	0	0	10	19	24.97	312.16	11	11	24	Y
0	0	0	2	8	23.51	39.52	11	11	10	Y
0	0	0	1	3	21.18	8.37	6	4	5	N
8	3	19	1	29	31.87	442.77	16	11	62	N
2	0	2	4	20	21.35	161.47	12	14	26	N
6	1	6	4	28	37.98	584.63	24	17	43	Y
10	0	0	1	31	88.48	819.71	29	7	43	N
0	0	0	1	0	0	0	0	0	10	N
27	2	20	4	44	26.44	2529.99	22	22	99	N
5	0	10	2	22	41.99	439.12	25	14	40	N
3	0	0	2	13	16.29	51.76	8	11	19	N
5	2	19	11	74	87.92	4041.33	51	18	102	Y
1	0	0	1	7	13.39	20.51	6	7	10	N
4	0	0	2	10	18.4	36.8	7	7	16	N
3	0	1	1	11	22.67	181.35	10	12	18	N
1	0	0	1	5	12.4	9.69	4	6	8	N
0	0	0	2	5	11.86	8.07	4	7	7	N
2	0	1	2	13	17.9	109.66	10	14	18	N
0	0	0	1	5	6.92	86.56	2	5	7	N
1	0	0	1	4	13.32	9.06	5	7	7	N
3	0	1	1	8	13.56	37.68	7	11	16	N
8	0	1	3	34	37.88	702.32	26	19	45	N
0	0	0	1	12	17.51	24.32	8	10	14	N
3	0	0	1	5	11.83	9.25	4	5	10	Y
3	0	2	2	14	20.69	90.83	9	8	21	N
10	1	14	5	41	49.28	1277.26	25	15	68	Y
10	0	8	8	42	32.65	750.99	23	18	62	N
4	0	2	16	119	60.66	12767.22	59	27	127	Y
3	0	8	7	20	31.2	1030.2	21	16	33	N
1	0	0	1	4	19.13	93.39	8	10	7	N
2	0	4	2	14	24.12	244.2	16	18	22	Y
9	0	14	4	61	31.3	2445.37	22	22	86	N
4	0	0	2	16	20.94	77.86	11	10	22	N
2	1	1	1	12	39.47	43.83	17	8	16	Y
17	8	5	17	74	57.23	6109.73	40	21	106	N
1	0	1	3	18	50.56	6270.59	24	18	22	N
11	0	12	4	114	43.5	9777.71	41	32	141	N
7	0	3	1	23	26.16	456.71	22	20	35	N
2	0	0	4	63	56.82	1576.23	29	12	67	N
1	0	0	2	13	15.56	35.71	7	9	14	N
7	1	0	3	20	33.43	349.28	21	16	30	N
1	0	0	2	18	29.26	730.68	20	16	23	N
5	0	0	1	13	17.24	149.65	9	15	20	N
3	1	0	2	9	18.32	529.2	10	19	15	Y
3	3	0	1	33	37.94	293.93	21	16	41	Y
1	0	0	1	5	14	13.72	5	6	8	N
3	0	2	4	24	44.84	201.78	22	11	31	N
14	0	0	4	35	53.37	934.14	34	17	52	Y
2	0	0	3	22	35.75	173.01	18	12	26	N
9	0	1	5	42	44.75	1707.59	29	19	54	N
1	0	0	2	14	40.35	39.54	15	7	17	N
7	0	4	3	18	24.17	343.69	17	17	31	N
1	0	1	2	8	14.24	37.21	7	8	12	N
7	0	6	2	12	21.31	95.88	11	11	27	N
1	0	0	1	13	15.92	161.16	6	9	16	N
4	0	4	3	27	18.4	649.29	10	12	42	N
3	1	1	2	7	11.99	29.61	6	8	14	Y
0	0	0	1	2	11.23	2.5	3	4	4	Y
25	0	0	22	95	139.86	1194.31	49	9	122	Y
2	1	2	1	5	13.74	6.87	3	6	14	N
0	0	0	2	7	19.92	35.8	8	7	9	Y
12	0	0	11	60	24.35	923.13	16	19	74	N
2	0	4	2	17	10.47	384.78	7	18	25	N
5	0	0	1	15	28.4	185.17	15	13	20	Y
10	10	4	1	46	118.26	948.98	54	11	72	N
3	3	1	3	21	64.33	179.97	26	9	30	N
1	0	0	1	7	17.36	19.53	6	9	10	Y
2	0	0	4	17	36.03	165.76	20	13	21	N
2	1	0	1	6	17.61	84.34	7	10	11	N
5	0	5	2	34	35.3	526.24	21	16	46	N
3	0	6	1	20	15.59	346.42	9	15	31	N
1	0	1	1	21	19.03	307.13	11	15	26	N
3	0	0	3	24	20.9	948.41	18	21	29	N
2	0	0	2	20	30.75	124.33	16	13	24	Y
1	0	0	5	29	33.27	513.4	18	12	32	N
1	0	0	2	14	42.92	138.4	21	10	17	N
3	0	0	2	19	57.96	313.17	29	13	24	Y
5	0	4	1	11	35.44	70.89	12	6	22	N
2	0	0	1	7	33.65	34.69	13	8	11	N
0	0	0	1	18	14.85	82.48	5	10	20	N
1	0	0	2	13	24.88	99.88	13	13	16	N
4	0	0	2	14	28.67	36.7	10	8	20	N
4	0	1	1	13	29.38	210.74	11	10	20	N
4	0	0	2	26	38.5	578.63	29	18	30	N
37	0	3	4	117	174.15	9681.59	101	18	159	N
0	0	0	1	1	3.1	6.19	1	4	3	N
8	0	6	2	21	18.35	743.13	13	18	38	N
7	0	1	4	26	29.55	1102.16	22	20	36	N
4	0	4	2	10	25.2	91.34	13	10	20	N
8	0	4	1	24	29.97	1388.12	16	12	41	N
7	0	2	1	19	61.26	316.46	28	12	31	N
7	1	13	5	33	33.82	795.72	25	21	57	N
4	0	21	2	16	18.25	190.67	14	16	47	N
4	0	0	5	18	22.4	1985.63	19	22	24	N
1	0	0	1	9	17.36	19.53	6	9	13	N
6	0	0	3	19	25.39	536.42	15	13	28	N
0	0	1	2	6	9.49	25.84	3	7	9	N
2	0	0	2	8	12.51	44.48	6	12	12	N
1	0	0	2	13	43.07	95.46	19	10	17	N
4	0	0	1	11	34.45	268.55	13	11	17	N
6	0	0	2	20	40.65	233.77	23	13	28	N
8	0	10	3	37	44.48	860.97	27	16	61	N
8	11	12	12	56	26.02	4107.43	26	28	89	N
0	0	0	1	5	23.69	14.99	8	6	7	N
4	0	0	2	11	19	93.04	9	13	17	Y
1	0	0	1	14	14.28	232.21	9	14	17	N
3	0	0	4	15	9.92	399.1	6	17	20	N
1	0	0	2	4	8.79	31.26	5	10	7	N
2	0	9	5	13	29.52	277.17	16	13	26	N
16	0	22	18	98	52.53	3732.96	34	19	138	Y
4	0	1	2	24	32.79	837.2	24	21	32	N
2	0	0	2	18	21.41	495.83	12	14	23	N
4	0	1	1	8	19.88	76.7	9	10	15	N
3	0	1	2	13	18.3	146.41	9	12	19	N
1	0	0	2	11	19.8	92.44	9	11	15	N
6	0	0	7	39	24.98	990.55	21	22	47	N
1	0	0	1	8	29.08	93.31	10	8	11	N
8	0	23	2	43	83.73	1204.41	44	12	76	Y
3	0	0	4	14	18.55	183.82	14	17	19	N
5	0	0	1	18	37.27	253.81	14	10	26	N
2	0	0	3	20	20.25	248.9	12	17	25	N
3	0	0	2	13	20.37	55.46	10	10	18	N
2	0	2	3	14	18.97	81.6	10	11	20	Y
4	0	1	3	10	25.59	27.52	10	8	20	N
1	0	0	3	11	15.47	117.61	10	13	14	Y
4	0	0	5	30	44.98	340.14	24	14	36	Y
20	0	20	1	67	130.52	1754.95	61	13	109	N
8	0	2	3	33	35.54	769.3	25	21	46	N
1	0	0	1	4	9.47	3.74	3	4	7	N
1	0	0	1	9	24.19	69.67	10	9	13	N
9	0	4	2	22	33.96	246.21	13	9	38	N
0	0	0	1	3	17.03	15.14	6	6	5	N
4	0	0	3	25	45.42	494.59	22	14	31	N
2	0	0	1	63	567.46	806.37	87	4	67	N
2	0	1	1	4	13.89	15.63	6	9	9	N
17	0	0	2	72	38.4	1061.99	24	21	92	N
1	0	4	5	17	11	111.37	5	9	24	N
4	0	0	2	13	31.95	74.11	13	8	22	N
2	0	0	2	10	14.53	57.48	8	9	14	N
3	0	3	3	15	14.1	396.61	10	18	24	N
1	0	0	1	5	14.14	21.65	6	9	8	N
2	0	0	1	4	6.15	27.68	2	9	9	N
4	5	3	7	34	33.21	1088.15	21	15	48	N
5	0	0	2	26	21.8	435.31	12	13	31	N
2	0	0	4	23	30.92	224.05	19	14	28	N
1	0	0	3	16	14.72	174.87	8	13	19	N
3	0	1	2	14	30.37	209.51	14	12	21	N
8	0	3	5	35	44.35	555.58	31	19	48	Y
2	0	0	1	11	19.75	29.02	7	8	15	N
3	0	0	1	10	26.02	50.47	11	10	15	N
1	0	0	1	5	29.82	316.32	11	8	8	N
17	0	14	1	42	57.54	2020.86	28	16	75	N
5	0	1	4	23	36.89	251.21	21	15	32	N
5	0	0	3	43	56.37	570.78	28	12	50	N
1	0	0	1	3	11.07	11.77	4	7	6	N
0	0	0	2	5	10.8	3.75	3	5	7	N
1	0	0	1	11	14.81	85.84	7	13	14	N
0	0	0	1	7	24.37	19.04	8	6	9	N
2	0	2	2	8	28.76	71.02	12	10	15	N
5	2	0	4	28	24.69	531.44	19	17	37	Y
4	0	5	3	17	25.06	78.33	12	12	28	N
5	0	0	2	18	28.33	127.5	11	9	27	N
9	0	4	6	34	36.34	618.24	21	15	49	N
11	0	5	14	127	88.26	7024.07	53	17	149	N
6	3	2	3	28	30.2	605.74	18	18	41	Y
13	0	2	1	43	14.48	5106.68	8	15	61	N
1	1	0	1	5	22.14	7.69	6	5	9	N
29	0	0	1	39	466.75	106.58	73	4	70	Y
1	0	0	4	27	28.77	780.97	19	15	30	N
3	0	0	7	52	40.74	3057.13	34	21	57	N
1	0	1	1	20	21.67	97.5	14	18	24	N
3	0	0	1	16	16.21	214.72	8	13	21	Y
3	1	0	3	14	26.41	48.13	11	9	20	N
5	0	3	2	17	45.55	348.03	22	12	27	N
2	0	0	2	160	199.72	10159.68	77	10	162	Y
4	0	1	2	26	23.26	583.61	16	17	33	N
2	0	1	1	5	25.79	15.92	9	6	10	N
4	0	2	3	10	39.43	54.76	16	8	18	Y
0	0	1	1	1	0	0	0	1	4	N
8	2	6	9	63	86.26	885.23	44	13	81	Y
0	0	1	1	3	15.53	7.77	6	6	7	N
5	0	8	1	27	34.78	343.54	12	10	42	N
3	0	0	5	57	63.77	888.15	36	15	64	N
4	0	14	7	73	54.52	2873.1	40	22	96	N
5	0	0	3	12	23.72	189.73	14	16	19	Y
1	0	0	2	6	13.73	38.93	7	10	9	N
3	0	1	2	12	60.09	53.42	21	7	18	N
11	0	1	4	57	83.25	1194.64	49	15	71	Y
5	0	0	4	33	40.53	834.38	20	10	40	N
1	0	0	2	9	19.34	137.4	13	14	14	N
3	0	1	1	6	22.15	20.94	8	6	12	N
2	0	0	1	14	62.5	88.64	19	6	18	Y
7	0	10	7	58	70.25	2958.62	45	21	77	N
14	0	0	10	83	63.15	3688.41	46	19	99	Y
1	0	1	1	3	12.44	16.59	5	7	7	N
4	0	3	2	15	23.82	118.2	10	9	24	N
15	0	9	12	149	94.45	13037.15	65	24	175	N
1	0	0	1	6	12.33	59.04	7	10	9	N
4	0	4	5	49	62.7	750	23	9	59	N
6	0	1	13	108	91.25	4765.7	56	17	118	Y
21	1	1	6	53	57.81	2111.72	39	20	78	N
0	0	0	2	20	24.27	510.6	13	11	20	Y
7	0	0	6	36	37.6	892.11	24	16	45	N
2	0	0	2	8	20.69	32.7	9	8	12	N
6	1	3	2	23	29.48	163.78	15	12	35	Y
3	0	0	1	9	40.91	39.21	13	6	14	N
1	0	0	1	10	57.39	19.21	11	3	13	N
4	0	1	1	25	35.61	245.65	21	13	32	N
1	0	0	1	4	10.71	35.27	5	7	7	N
16	0	1	16	164	77.45	7794.45	56	21	187	Y
5	0	0	3	20	22.28	156.64	10	9	29	N
4	0	0	1	15	34.27	277.43	14	13	22	N
4	0	3	6	34	31	636.7	22	18	44	N
3	2	3	7	29	25.45	1156.65	20	22	39	N
3	0	4	2	8	17.3	12.45	5	6	17	N
3	0	0	2	17	15.32	325.35	10	17	22	N
0	0	0	1	2	6.74	5.26	2	5	4	N
5	0	1	1	13	14.78	282.32	11	17	21	N
38	1	0	4	35	7.32	1229.59	4	11	78	N
2	0	0	2	12	28.57	28	10	6	17	N
7	0	0	5	35	40.78	1331.31	29	19	44	N
1	0	2	5	30	32.2	579.61	20	15	35	N
40	0	1	2	198	72.42	4828.59	81	46	241	N
1	0	0	2	18	41.01	189.93	23	12	25	N
24	0	19	2	46	113.29	1294.04	62	14	91	Y
0	0	0	2	22	27.56	172.54	13	12	24	N
4	0	0	3	18	37.87	176.44	19	12	24	N
16	0	0	1	59	28.35	2640.91	10	7	77	Y
2	0	0	2	7	13.33	26.65	6	8	11	N
0	0	0	1	2	16.73	8.36	6	6	4	N
18	6	26	11	91	56.47	11678.83	42	25	144	N
0	0	0	2	12	33.1	75.72	12	7	14	N
1	0	0	3	16	31.13	73.94	13	10	19	N
13	0	31	1	34	15.28	1796.45	13	26	80	N
1	0	3	1	10	17.72	8.86	5	5	16	N
6	0	0	3	39	43.45	994.96	33	20	47	N
1	1	0	1	1	0	0	0	2	6	N
3	0	3	3	26	24.55	327.7	12	12	34	N
4	0	0	1	11	18.88	30.59	10	9	17	N
4	0	0	2	14	14.2	118.36	8	14	20	Y
1	0	1	2	4	22.84	11.42	8	6	8	N
1	0	0	2	3	10.99	25	5	8	6	N
3	0	0	3	21	36.79	266.2	23	15	26	N
5	0	0	8	46	25	1810.86	18	20	53	N
11	0	23	9	55	50.63	2373.85	39	22	91	Y
1	0	0	5	13	21.34	141.09	11	10	16	N
3	0	0	2	13	22.42	64.56	10	9	18	N
5	0	0	3	25	16.76	1014.17	14	22	32	Y
3	0	0	7	20	22.1	798.32	18	18	25	N
27	0	5	49	171	135.04	11024.64	112	31	205	Y
9	0	14	5	48	50.87	819.93	31	16	74	N
3	0	0	1	16	8.29	125.35	4	11	22	N
6	0	8	2	26	62.67	168.49	23	8	42	N
1	0	1	1	4	16.5	3.67	4	4	8	N
18	3	29	19	76	103.97	4659.32	66	23	130	Y
5	0	0	1	11	39.2	104.39	13	10	19	N
2	0	0	3	19	38.02	194.67	20	12	23	N
13	0	4	2	21	23.69	361.4	14	16	40	N
1	0	7	3	12	21.05	42.81	10	11	20	N
3	0	5	1	4	13.29	6.64	5	5	14	Y
0	0	0	1	2	11.86	8.07	4	7	4	N
12	0	0	7	48	43.79	2166.05	31	25	62	Y
39	7	20	5	44	29.59	1022.4	24	19	112	Y
0	0	0	4	21	25.91	147.82	15	16	25	N
22	2	25	7	74	70.92	3835.3	50	20	128	Y
0	0	0	1	3	12.8	40	6	10	5	N
4	0	3	5	27	44.34	357.07	25	14	36	Y
1	0	0	4	19	25.31	174.59	14	12	22	N
1	0	0	2	12	22.34	39.26	8	6	15	N
3	0	0	2	20	22.88	168.1	11	11	25	N
3	0	0	3	12	30.96	63.41	14	10	17	N
31	8	55	34	144	84.39	38510.78	87	38	240	Y
1	0	0	2	4	21.17	49.69	9	9	7	N
16	0	9	6	60	89.94	7275.76	47	17	87	N
1	0	6	3	28	30.83	584.8	23	25	37	N
3	0	2	3	22	26.26	516.97	17	16	29	N
1	0	0	1	4	12.06	30.53	4	9	7	N
2	0	0	2	8	12.69	40.53	6	7	12	N
4	0	2	3	15	25.28	71.28	12	9	23	Y
7	0	0	3	18	41.04	205.78	18	9	27	N
2	1	5	1	1	6.2	2.15	1	5	12	N
0	0	0	3	10	19.36	36	7	9	12	N
3	0	1	2	11	31.11	64.45	14	9	17	N
4	0	0	1	9	10.98	161.07	6	13	15	N
9	0	6	5	44	55.33	811.76	32	16	61	N
6	0	0	1	16	35.74	110.71	15	8	24	Y
2	0	0	2	8	39.35	34.4	15	7	12	N
13	0	1	5	147	147.28	11327.28	77	15	163	Y
3	0	0	1	14	19.81	78.57	10	13	19	Y
12	4	17	11	82	46.15	3674.37	38	21	122	Y
1	0	0	1	3	9.47	3.74	3	4	6	N
1	0	4	1	9	11.32	87.37	7	11	17	N
4	1	0	1	4	12.12	29.33	5	11	11	N
106	7	344	105	952	218.17	561159.25	262	49	1411	Y
0	0	0	2	5	9.05	2	2	4	7	N
16	0	3	4	28	46.75	680.43	27	19	49	Y
4	0	0	3	33	32.24	419.31	20	18	40	N
32	1	7	5	28	35.42	798.47	21	18	70	Y
2	1	0	11	44	40.54	643	29	20	47	N
1	0	0	2	4	14.53	30.91	8	9	7	N
35	0	47	35	241	149.47	15031.65	109	25	325	Y
13	1	9	31	227	81.59	24460.58	91	35	252	N
35	5	60	13	154	127.35	11346.53	85	23	256	Y
4	0	0	3	33	27.41	1335.56	17	19	41	N
1	0	2	4	21	39.67	23.28	10	5	26	N
11	0	15	2	42	31.93	1357.88	24	16	70	N
2	0	0	1	7	11.95	23.9	4	8	11	N
3	0	7	24	65	42.04	6163.62	27	19	78	N
1	0	0	1	8	22.64	41.25	11	9	11	N
6	0	6	2	26	33.78	433.65	15	12	40	N
6	1	1	5	115	32.68	6453.34	29	26	126	Y
11	8	3	9	105	72.43	7098.59	68	28	127	Y
3	0	0	1	10	28.75	76.55	13	10	15	N
5	0	0	4	18	20.01	380.45	14	14	25	N
2	0	0	2	14	18.56	72.75	10	14	19	N
2	0	0	2	7	31.12	141.99	16	10	11	N
2	1	1	7	21	31.87	304.97	16	12	27	N
0	0	0	1	9	15.63	31.26	6	9	11	N
3	0	2	5	37	48.83	870.58	35	19	42	N
7	0	0	5	32	30.81	728.52	19	14	41	Y
10	2	2	5	46	48.73	1511.14	32	18	62	N
14	6	26	23	157	51.28	10543.79	45	25	205	Y
2	0	0	5	55	35.01	1505.14	22	18	61	N
7	0	13	3	35	44.17	768.86	30	18	57	N
15	0	1	5	145	142.72	11630.73	75	15	163	Y
5	0	16	14	74	49.31	2362	33	19	97	Y
2	0	3	5	61	32.43	3541.64	24	19	68	N
1	0	0	3	27	14.78	1046.79	10	17	31	N
2	0	0	2	8	22.51	72.93	11	12	13	N
3	0	1	53	106	98.68	8883.61	59	19	112	N
16	0	10	7	67	90.79	8560.45	71	25	93	N
10	0	1	3	13	24.04	165.86	14	12	26	N
12	2	0	1	62	188.12	821.63	60	8	78	N
1	0	1	1	13	16.92	66.33	10	14	17	Y
13	0	4	7	54	123.55	4398.89	73	16	73	Y
3	0	0	2	11	26.59	201.07	12	14	16	N
15	4	4	3	31	23.95	1078.43	17	22	57	N
13	0	12	23	132	97.65	3573.74	66	22	159	Y
3	0	0	3	24	30	201.67	16	16	30	N
24	0	12	2	99	201.31	4886.74	88	13	137	N
30	0	0	15	113	23.67	13304.02	17	20	145	N
2	0	0	2	15	20.02	62.55	9	9	19	N
1	0	2	4	6	14.42	118.96	8	13	12	N
5	0	2	1	13	13.4	259.92	8	13	22	N
4	0	0	1	13	28.12	122.27	13	10	20	N
5	0	0	2	13	42.69	144.88	19	11	20	Y
1	0	2	6	54	40.03	1762.08	27	19	59	N
2	2	0	2	7	18	4	4	4	13	Y
1	0	35	10	96	49.81	13188.71	82	74	135	Y
10	0	3	1	40	178.2	655.9	43	7	55	N
8	2	0	3	21	29.16	372.66	15	13	33	N
0	0	0	2	9	24.02	128.35	13	15	11	N
1	0	2	2	10	13.9	18.54	5	7	15	N
1	0	0	1	5	12.06	30.53	4	9	8	N
7	0	0	5	43	31.83	1725.61	25	22	53	N
43	0	82	8	170	203.58	9452.33	121	22	300	N
0	0	9	1	10	30.37	39.62	13	9	19	N
5	0	0	2	11	21.34	67.82	8	11	18	Y
8	0	0	3	23	27.43	645.99	17	14	33	N
0	0	0	3	16	22.11	214.06	10	8	18	N
6	0	0	2	27	48.95	346.05	25	12	35	N
2	1	0	3	31	46.35	435.16	26	13	37	N
6	0	1	1	17	37.98	206.78	15	9	26	Y
4	2	1	2	19	22	468.88	17	18	29	N
6	0	5	4	19	29.53	113.95	15	10	32	N
1	0	0	4	10	15.22	261.97	10	16	13	N
9	0	1	5	65	61.29	2718.48	43	18	75	N
4	0	0	3	15	15.23	133.7	7	8	22	N
2	0	1	3	37	29.88	849.33	21	19	42	N
4	0	1	2	20	59.69	191.17	27	10	28	N
1	0	0	1	14	77.77	33.53	14	3	17	N
0	0	0	1	10	30.73	75.5	10	7	12	N
4	0	1	4	24	18	289.05	12	17	32	N
11	1	6	1	29	39.24	697.34	26	15	49	N
0	0	0	2	10	18.26	13.15	5	6	12	N
12	0	1	5	34	51.93	512.88	27	12	49	N
5	0	4	1	22	28.93	283.93	12	11	33	N
1	0	0	1	7	27.38	30.8	10	9	10	N
3	0	2	2	9	12.98	38.78	6	8	17	N
3	0	20	5	17	20.88	191.05	9	11	42	N
1	0	0	2	7	13.67	48.62	7	8	10	N
4	0	2	3	23	22.91	325.88	15	16	32	N
0	0	0	3	23	20.68	213.66	11	15	26	N
5	0	0	3	25	57.65	137.93	24	9	32	N
10	1	10	7	58	33.01	4585.35	24	25	82	N
1	0	0	1	4	8.43	13.33	3	8	7	N
1	0	0	4	10	18.1	93.13	8	11	13	N
13	0	15	4	38	79.97	435.83	42	13	68	Y
9	5	7	3	49	40.85	2189.92	31	18	79	N
12	0	9	1	85	125.42	3595.08	56	12	108	N
0	0	0	1	2	6.18	8.58	2	5	4	N
1	0	0	1	5	17.13	20.73	6	8	8	N
10	0	6	4	71	184.32	666.92	57	8	89	N
0	1	0	1	11	7.83	151.58	3	7	14	N
2	0	0	1	3	22.94	7.97	7	5	7	N
4	0	0	2	14	31.25	134.25	17	13	20	N
7	0	9	3	33	24.97	252.83	11	9	52	N
6	0	0	5	28	30.57	766.97	24	20	36	N
1	1	0	4	20	25.74	641.18	17	15	24	N
7	0	0	1	29	46.12	1504.47	26	14	38	Y
3	0	0	2	14	23.74	104.1	13	11	19	N
3	0	8	1	10	14.43	69.12	7	13	24	N
9	1	0	6	31	95.86	453.79	39	12	43	Y
4	0	4	7	34	47.61	352.86	20	11	44	N
7	0	0	1	21	55.3	186.51	24	11	33	N
7	0	7	3	30	12.06	1495.55	10	21	46	N
7	0	13	2	42	68.07	4503.92	51	20	62	N
0	0	0	1	3	13.5	3	4	4	5	N
9	0	31	10	51	70.36	377.96	30	10	93	N
1	0	0	2	8	12.56	31.02	6	8	11	N
15	5	6	2	35	24.19	943.8	18	18	66	N
30	0	1	2	143	64.56	2499.32	59	35	176	N
2	0	0	2	8	11.52	44.44	6	10	13	N
1	0	0	1	19	40.13	604.77	17	10	22	N
3	0	0	3	15	26.02	92.51	11	8	20	N
14	0	0	7	60	31.44	3857.9	21	21	76	Y
10	4	1	6	61	42.16	2528.37	31	21	80	N
1	0	0	1	9	8.11	57.11	4	10	12	N
2	0	1	1	15	51.27	74.59	17	6	20	N
6	5	0	10	35	45.86	748.72	28	16	48	N
2	0	0	3	17	14.93	112.93	9	15	22	N
8	0	0	1	67	217.61	1319.62	67	8	77	Y
4	0	0	5	26	29.2	388.19	16	11	32	N
9	6	0	6	43	52.31	855.31	32	18	60	N
5	0	4	1	17	27.5	184.88	12	8	28	N
7	0	6	1	41	27.26	1649.21	18	18	56	N
4	0	0	4	20	27.5	271.56	15	16	26	N
1	0	0	2	9	14.48	70.68	8	15	12	N
2	0	0	2	7	17.97	12.23	6	7	11	Y
7	0	6	1	21	24.16	543.15	17	19	36	N
3	0	1	8	39	48.26	638.9	24	13	45	Y
1	0	1	2	7	11.42	28.2	6	8	11	N
1	0	0	1	5	9.47	3.74	3	4	8	N
5	7	0	1	16	58.49	265.32	28	11	30	N
1	0	0	3	20	22.12	162.51	9	9	23	N
2	0	4	4	24	18.97	1422.36	15	19	30	N
8	2	16	4	24	44.41	107.08	17	8	52	N
5	0	0	6	22	19.25	555.89	15	18	29	N
28	2	29	3	129	254.87	4122.37	135	17	190	Y
0	0	3	2	13	24.28	211.93	14	13	16	Y
3	0	0	2	17	22.3	123.87	11	11	22	N
3	1	0	3	17	31.16	178.46	13	11	23	N
6	0	0	4	20	20.01	868.69	11	15	28	Y
2	0	0	2	20	17.31	267.08	12	16	24	Y
1	0	1	2	6	9.51	8.45	3	6	10	Y
9	0	6	5	45	50.87	819.93	31	16	63	N
7	0	8	3	24	30.84	524.76	18	15	41	N
1	0	0	3	23	27.28	309.94	15	11	26	N
0	0	0	1	4	11.51	29.14	4	9	6	N
7	0	2	22	71	47.41	1926.36	47	31	83	Y
0	0	0	1	18	20	17.78	8	8	22	N
12	0	0	10	99	61.24	5312.46	33	16	113	Y
1	0	0	2	12	19.81	158.47	10	10	15	N
10	0	0	2	54	41.88	2093.88	38	24	64	Y
1	0	1	4	53	31.65	947.16	19	18	57	Y
16	0	0	1	81	140.27	2386.47	70	14	99	Y
7	0	0	3	32	23.5	615.62	14	16	41	N
0	0	0	3	9	15.86	29.98	6	7	11	N
8	0	4	5	38	46.35	659.13	21	12	53	Y
6	0	1	2	44	72.25	645.92	35	12	53	N
9	0	2	20	213	69.78	40520.64	76	35	226	N
1	0	0	2	7	13.19	46.88	7	8	10	N
11	1	3	3	17	29.58	146.9	11	13	34	N
14	0	13	2	45	86.3	1251.05	52	16	74	Y
4	0	0	2	13	25.4	312.23	16	14	19	N
8	0	0	1	8	14.81	130.59	5	9	18	N
8	0	3	10	120	36.69	9636.72	37	32	133	N
1	0	0	2	10	55.47	55.32	19	7	13	Y
1	0	0	1	4	17.17	5.49	5	4	7	N
2	0	2	6	41	24.43	3565.13	20	25	47	N
3	0	1	1	7	9.87	34	4	9	13	N
1	0	0	1	4	14.4	7.2	4	6	8	N
3	0	1	1	10	18.2	118.66	9	15	16	N
4	0	2	2	19	27.08	282.92	14	12	27	N
5	0	0	3	22	32.91	325.08	18	15	29	N
2	0	0	15	53	37.55	2117.94	29	21	57	N
3	1	0	2	24	17.88	806.68	14	19	30	N
3	0	0	3	17	28.49	247.31	17	17	22	N
9	0	9	5	62	83.89	3201.72	57	18	80	N
5	0	5	2	32	42	610.63	34	22	44	N
32	1	24	8	115	58.86	13854.61	56	27	174	N
6	0	0	4	24	25.89	557	14	19	32	N
0	0	3	1	13	23.69	26.65	8	6	18	N
3	0	0	2	13	13.61	110.14	7	13	18	N
1	0	2	1	7	31.29	13.14	8	4	12	N
24	3	14	4	36	26.49	1181.27	18	20	81	N
7	0	4	8	71	60.54	5548.39	52	22	84	Y
7	0	3	8	38	35.39	1009.12	26	19	50	Y
2	0	0	1	7	14.3	31.38	7	8	11	N
3	3	4	2	43	22.67	1366.12	16	17	55	N
1	0	0	4	29	50.48	420.85	26	13	33	N
3	0	0	2	8	33.28	184.91	17	10	13	N
7	0	1	3	24	17.66	882.77	13	20	34	Y
0	0	0	2	7	13.88	17.76	5	8	9	N
5	0	2	3	36	36.53	456.68	21	15	45	N
0	0	0	1	3	13.84	6.92	5	6	5	N
10	0	0	7	28	41.83	1276.66	32	20	40	N
2	0	0	2	29	27.24	340.5	27	27	33	N
3	0	5	10	23	26.72	669.17	15	13	36	N
3	0	8	7	18	30.4	204.33	14	11	32	N
1	0	0	2	6	17.45	29.33	8	8	9	Y
7	0	11	3	32	49.36	463.44	28	14	52	N
16	2	36	12	117	85.63	5995.52	69	23	171	N
2	1	0	2	24	28.42	493.85	19	16	27	N
3	0	0	2	11	18.8	26.11	7	10	17	N
8	1	1	4	27	73.64	475.77	37	14	40	N
16	0	9	5	78	71.13	4142.05	48	21	107	Y
5	0	0	8	44	26.05	3576.39	28	29	51	N
0	0	0	1	5	11.23	2.5	3	4	7	N
2	0	0	1	3	10.34	1.29	3	3	7	Y
30	0	7	22	194	92.24	11373.83	54	16	233	N
2	0	0	2	13	16.57	173.38	9	13	17	N
1	0	0	1	2	7.75	1.72	2	4	5	N
3	0	0	1	7	21.81	51.2	9	9	12	N
0	0	0	5	20	20.46	432.13	12	12	20	N
2	0	1	1	6	21.35	10.09	6	5	11	N
4	0	1	1	9	20.12	59.78	8	9	16	N
1	0	0	1	5	12.51	44.48	6	12	8	N
1	0	0	2	14	22.31	121.49	10	9	17	N
0	0	0	1	10	56.69	95.27	18	6	12	N
5	0	3	1	28	18.83	407.16	11	14	39	N
3	0	0	5	22	27.33	381.81	21	18	27	N
4	0	3	2	9	22.03	35.68	10	9	18	Y
7	0	0	2	22	44.34	829.1	26	18	31	N
17	2	21	20	130	92.45	4024.59	71	25	172	Y
3	0	0	1	6	22.38	16.71	9	6	11	N
0	0	0	1	19	70.56	108.59	19	5	21	N
9	3	2	10	54	62.49	2994.15	38	18	82	N
1	0	0	1	6	10.11	6.24	3	4	9	N
2	0	0	2	8	23.38	98.48	12	11	12	Y
3	0	3	3	14	19.39	89.19	10	13	23	N
4	0	0	2	19	28.63	215.73	17	18	26	N
5	0	0	15	59	46.49	2197.22	39	25	66	N
0	0	0	1	2	10.87	7.4	4	7	4	N
6	0	0	7	44	73.36	716.13	43	15	52	Y
43	6	56	12	186	100.58	20795.92	79	27	295	N
4	0	0	1	19	21.18	169.46	11	11	25	Y
3	0	4	5	47	46.85	1132.36	28	16	58	N
4	0	0	6	39	22.69	941.71	12	16	45	Y
1	0	4	2	7	19.5	4.33	4	4	14	N
2	0	0	1	4	17.41	11.85	6	6	8	N
2	0	0	2	13	13.59	83.24	8	14	17	N
3	0	0	1	8	57.09	47.81	17	6	14	N
3	0	0	2	8	13	126.27	9	14	13	N
1	0	0	1	3	13.84	6.92	5	6	6	Y
1	0	0	2	6	10.53	18.5	4	9	9	N
1	0	0	2	10	12.92	50.14	7	9	13	N
3	0	0	2	13	24.97	138.74	11	11	18	N
0	0	0	1	9	76.23	33.76	17	4	11	N
3	0	0	3	11	12.96	89.41	7	12	16	N
12	0	9	6	79	90.79	2287.98	62	19	100	N
4	0	0	1	17	39.1	231.93	15	10	23	N
7	0	8	2	39	62.29	4327.21	36	19	56	Y
1	0	0	3	13	12.59	80.29	7	10	16	N
4	0	0	2	12	20.04	213.41	13	18	18	Y
10	2	0	7	83	62.1	2542.88	47	22	95	N
1	0	0	1	4	23.41	33.34	8	9	7	N
1	0	0	2	10	20.3	15.86	6	5	13	N
5	0	0	2	20	27.45	357	15	17	27	N
2	0	0	1	6	18.67	42.86	7	9	10	Y
0	0	0	1	2	12.75	14.34	3	9	4	N
7	1	0	3	27	27.06	898.16	18	16	37	N
1	0	0	2	11	16.6	119.36	8	13	18	N
50	0	93	8	205	235.18	14380.55	139	23	352	N
3	0	0	3	16	23.56	175.26	14	12	21	N
2	0	1	3	10	29.2	19.87	10	7	15	N
9	0	2	5	46	30.84	1461.08	25	20	59	N
4	0	13	6	57	26.74	3978.85	22	23	74	Y
6	1	1	4	67	53.12	2308.97	36	19	78	N
0	0	0	3	9	26	23.11	8	8	11	N
0	0	0	1	4	15.95	5.54	5	5	6	N
3	0	3	3	18	21.57	657.83	14	16	26	N
3	2	0	1	9	28.98	26.94	11	6	16	N
2	0	1	1	8	11.46	35.81	6	9	14	N
1	0	0	3	18	29.01	312.91	15	11	21	Y
3	0	0	1	5	16.39	11.15	6	6	10	N
20	0	10	6	91	92.07	3868.06	68	22	123	Y
2	0	0	4	56	45.51	540.75	16	13	61	N
15	1	17	4	57	41.23	2942.36	31	22	93	N
4	1	1	2	11	46.28	54.26	16	7	20	N
20	0	3	9	105	56.84	7737.09	48	24	130	Y
13	0	16	9	61	44.59	3386.61	37	24	92	N
2	0	0	3	20	27.37	181.88	16	14	27	N
1	1	0	4	24	12.37	725.72	7	13	30	N
3	0	0	5	25	21.51	1215.54	14	19	30	N
3	1	0	2	18	15.58	354.94	8	12	24	Y
5	0	0	1	19	20.09	278.06	14	17	26	Y
59	5	68	23	247	117.86	25468.17	78	23	381	Y
1	0	0	2	6	15.5	7.75	4	6	9	N
4	0	0	3	26	30.28	408.54	18	17	32	N
10	1	3	5	45	65.89	890.85	40	16	61	N
0	0	0	2	6	13.45	9.69	5	6	8	N
5	0	3	3	23	23.93	260.56	16	16	33	Y
5	0	0	4	27	34.92	555.66	26	20	32	N
8	0	1	7	43	25.48	1316.59	20	20	54	N
0	0	0	1	7	18.18	61.46	5	6	9	N
0	0	0	1	4	52.67	18.29	14	5	8	N
1	0	0	2	4	9.6	16.73	5	7	7	N
1	0	1	1	4	30	21.6	10	6	9	N
0	0	0	1	12	18.79	91.26	10	11	14	N
10	0	16	15	55	62.16	1326.69	35	14	83	Y
7	1	18	2	37	20.93	1494.65	17	23	65	N
1	0	0	4	7	23.41	83.24	11	11	10	N
0	0	0	1	7	16.85	75.81	10	12	9	N
1	0	0	4	11	20.6	127.16	12	11	14	N
4	0	0	2	24	26.51	848.28	10	15	30	N
9	1	5	2	18	82.07	179.05	30	8	35	N
4	0	0	3	16	38.82	219.61	22	12	22	Y
0	0	0	1	4	10.01	42.57	4	10	6	N
0	1	0	1	8	57.66	7.21	8	3	11	N
3	0	2	1	6	44.63	13.85	11	4	13	Y
3	0	3	4	27	26.43	259.74	10	7	37	N
0	0	0	1	4	17.3	24.02	6	5	6	N
8	0	1	4	42	24.02	2364.2	21	26	53	Y
3	0	0	4	26	41.09	560.86	20	11	31	N
0	0	0	2	3	13.18	12.92	5	6	5	N
0	0	0	1	2	21.36	6.46	6	4	4	N
6	0	0	6	49	42.33	2023.43	30	20	58	N
2	0	1	2	8	26.48	43.77	11	8	14	N
4	0	27	5	65	87.8	2012.58	64	20	96	N
1	0	0	2	13	20.39	124.86	11	11	16	N
3	0	0	3	38	40.04	1287.84	32	20	41	N
7	0	1	1	34	80.59	315.93	30	8	44	N
2	0	0	3	12	21.53	121.63	12	11	16	N
7	0	10	1	12	37.64	127.48	13	7	33	N
21	0	23	4	71	130.72	4795.92	76	21	123	N
1	0	0	2	5	8.98	3.12	2	5	8	N
2	0	0	2	11	11.75	42.83	5	9	15	N
1	0	0	1	8	31.46	79.19	13	7	12	N
3	0	1	2	12	21.15	117.51	13	13	18	N
6	0	5	3	21	41.44	112.8	18	9	34	N
3	0	1	2	11	32.08	176.15	17	13	17	N
11	3	15	8	43	45.13	1269.32	29	15	74	N
0	0	0	1	3	9.08	28.38	3	9	5	N
10	16	12	13	77	50.91	3493.08	42	24	117	Y
14	0	0	5	32	29.4	1074.9	23	20	50	N
19	0	0	5	62	51.13	2386.72	39	19	83	N
1	0	1	4	98	241.31	4125.55	118	15	100	N
6	0	6	5	24	33.31	127.72	13	8	39	N
18	0	10	7	46	39.89	1994.57	30	25	77	Y
8	0	0	1	25	62.22	518.75	32	14	35	Y
4	0	0	1	12	23.64	248.29	10	11	18	N
2	0	0	2	13	27.09	178.46	18	14	17	N
23	1	11	3	123	146.86	8942.73	103	22	160	Y
0	0	1	1	2	0	0	0	3	7	N
4	2	5	6	19	44.71	1631.16	32	20	32	N
5	0	0	4	14	26.69	89.58	11	9	21	N
2	0	4	4	43	35.01	836.32	34	30	53	N
6	0	0	1	14	26.15	301.22	15	16	22	N
5	0	1	2	12	24.48	79.29	11	8	20	N
5	0	1	1	22	19.67	597.61	13	19	30	N
2	0	4	4	16	19.49	196.14	12	17	28	Y
0	0	0	7	24	27.18	426.21	15	14	26	N
9	0	0	10	49	45.68	2412.77	24	20	61	N
1	0	4	1	4	11.95	11.71	5	7	11	N
32	0	51	1	104	172.46	3832.37	78	13	189	N
2	0	1	1	8	11.15	52.04	6	11	13	N
0	0	0	1	0	0	0	0	0	73	N
5	0	0	3	24	25.46	326.23	16	18	32	N
7	0	3	3	34	62.88	732.84	30	11	46	N
1	0	1	1	10	8.8	95.81	5	14	14	N
1	0	0	1	5	13.32	25.18	6	7	8	N
1	0	0	2	9	19.94	80.02	11	11	12	N
2	0	16	8	32	36.81	321.93	21	17	52	N
1	0	0	2	7	15.09	44.83	8	9	10	N
9	0	6	7	28	39.04	249.47	20	13	48	Y
19	1	30	7	103	65.65	3814.61	47	20	158	N
16	0	1	3	26	32.36	227.61	20	15	45	N
2	3	7	3	38	60.06	1108	36	16	52	N
5	0	0	3	14	48.44	189.27	22	9	21	N
4	0	2	1	41	25.13	2212.8	21	19	50	N
2	0	0	2	11	11.89	202.22	6	10	15	N
3	0	0	13	96	41.78	9555.69	31	17	101	N
5	0	2	5	56	31.5	1736.33	24	18	65	Y
1	0	0	1	4	22.75	24.46	10	8	7	N
3	0	0	1	8	14.37	58.66	7	12	13	N
4	0	0	1	7	30.95	37.44	12	7	13	N
4	0	0	4	17	28.29	213.89	18	14	23	N
1	0	0	1	7	13.88	53.86	7	9	10	N
0	0	0	1	16	29.19	40.54	8	10	18	N
16	2	12	13	62	114.83	843.66	60	15	94	Y
4	0	4	1	11	19.34	174.03	11	14	21	N
4	0	5	1	17	15.27	115.84	8	11	26	N
19	1	1	5	35	82.9	324.96	40	14	58	N
0	0	7	1	1	0	0	0	1	10	Y
2	0	0	1	5	22.94	7.97	7	5	9	Y
129	15	4	147	441	152.95	74147.08	97	26	591	N
4	0	0	1	8	15.71	55.84	6	8	18	N
1	0	0	2	9	14.37	52.7	8	10	12	N
9	0	16	6	51	36.73	6088.05	32	23	78	Y
13	2	3	1	14	19.44	522.78	13	13	34	Y
5	0	7	4	51	66.92	1098.99	44	17	63	N
1	0	0	2	7	26.62	78.97	13	10	10	N
1	0	8	2	7	17.51	66.2	8	11	18	N
5	0	6	7	34	43.69	1769.35	30	20	48	N
2	0	0	2	8	13.89	35.16	6	9	12	Y
3	0	0	1	5	23.84	10.81	7	5	10	N
2	0	0	1	4	18.98	8.97	6	5	8	N
4	0	6	2	20	23.78	136.22	13	12	34	N
3	1	1	7	40	59.15	798.83	38	15	47	Y
16	1	3	3	22	28.71	162.18	12	11	48	N
1	1	0	2	12	15.11	107.86	9	12	16	N
13	0	8	1	42	121.56	534.95	45	9	65	N
5	0	14	4	39	19.65	941.08	11	17	60	N
3	0	0	1	13	12.31	289.51	7	16	21	N
2	0	0	2	25	126.26	515.35	35	6	27	N
6	0	0	5	39	42.72	1161.49	33	20	47	N
10	0	12	10	73	99.05	4545.57	81	24	95	N
1	0	0	1	3	10.63	8.3	4	6	6	Y
3	0	2	2	12	22.27	111.64	13	13	19	N
7	5	4	2	13	17.46	405.95	11	15	31	Y
3	0	0	2	10	27.47	57.46	11	9	15	N
1	0	0	1	4	14.34	12.75	4	8	7	N
8	2	8	9	62	54.15	3633.01	36	18	82	N
4	0	0	4	21	20.98	336.89	14	17	27	Y
5	0	0	6	56	35.1	2583.56	30	24	63	N
7	0	0	3	29	32.8	768.05	16	9	38	Y
5	0	3	5	27	44.34	357.07	25	14	37	N
3	0	0	1	26	111.48	570.76	30	6	32	N
2	0	0	2	7	15.09	44.83	8	9	11	N
0	0	0	2	9	16.48	5.72	4	5	11	N
3	0	0	1	6	30.83	39.47	10	6	12	N
1	0	0	5	27	24.49	491.2	13	13	30	N
3	0	5	4	18	32.72	160.22	18	13	28	Y
3	0	5	1	5	26.05	13.02	9	6	15	N
4	0	0	2	32	41.03	315.77	26	17	40	Y
1	0	0	5	17	20.48	251.11	14	16	20	N
10	0	0	1	24	137.24	379.89	51	9	36	N
0	0	0	2	5	10.16	20.31	4	8	7	N
5	0	0	4	15	23.24	194.49	11	9	22	N
2	0	2	1	8	20.51	99.26	9	6	14	N
5	0	3	29	125	58.63	4905.84	47	24	135	Y
8	2	13	7	34	52.77	1248.67	29	19	59	Y
1	0	0	2	7	11.72	52.74	6	9	10	N
0	0	0	1	3	10.8	3.75	3	5	5	N
9	2	6	11	65	38.83	932.87	22	15	84	Y
2	0	0	1	10	9.95	109.68	6	13	14	N
4	0	0	3	27	27.6	384.84	16	13	33	Y
5	1	0	4	21	20.94	261.7	12	18	29	N
3	0	0	2	17	35.75	246.29	22	14	20	N
8	0	0	5	51	50.14	2070.53	19	14	61	N
3	0	0	2	12	20.93	152.57	11	12	18	N
4	0	5	6	39	19.32	1116.52	12	18	51	N
4	3	2	3	17	29.78	223.83	19	17	28	N
7	0	9	3	36	26.76	251.21	11	11	54	N
31	1	23	5	57	35.81	1853.25	23	18	114	N
3	0	1	1	10	29.12	103.55	15	12	16	N
0	0	0	1	3	28.71	34.74	12	8	5	N
4	0	0	3	51	47.57	460.52	25	15	55	N
1	0	0	1	9	11.45	148.87	5	9	13	N
16	0	1	11	75	27.76	8960.25	27	28	94	N
4	1	42	8	106	46.44	11764.6	37	19	155	Y
4	0	0	1	40	54.96	2135.37	27	12	46	Y
4	0	3	3	36	50.45	890.32	31	17	46	N
2	0	0	1	12	10.88	210.65	6	14	16	N
36	1	86	15	132	111.55	3324.76	86	24	255	Y
4	0	0	1	9	25.93	104.09	10	10	16	N
6	0	3	2	21	18.44	343.37	13	14	32	N
10	0	0	7	63	44.11	2824.48	40	28	80	N
34	0	33	4	109	121.95	6199.67	88	22	178	N
2	0	0	2	11	23.74	33.7	9	7	15	N
27	0	4	68	266	87.76	23402.31	157	73	299	Y
7	0	0	3	26	28.35	189.46	16	13	35	N
0	2	0	1	2	11.23	9.98	3	4	6	N
6	0	0	1	2	13.5	3	4	4	11	Y
101	11	75	256	1339	106.5	673377.6	226	98	1532	Y
9	0	1	1	33	25.49	744.82	15	16	45	Y
1	0	2	1	6	25.84	24.43	8	6	12	N
9	3	6	4	62	33.84	4379.15	23	20	82	N
2	0	0	6	47	42.26	1308.27	33	19	51	Y
0	0	0	1	6	25.29	39.97	9	8	8	N
4	0	5	7	46	40.26	2290.53	28	16	56	N
9	0	3	6	49	74.74	1321.06	49	19	61	N
6	0	2	5	22	23.11	1017.89	16	17	32	N
1	0	0	1	24	30.49	226.82	14	9	27	N
0	0	0	1	2	5.33	0.67	1	3	5	N
4	1	0	1	10	34.61	185.36	11	8	17	N
3	0	0	1	5	22.53	39.6	8	9	10	N
1	0	0	2	13	12.48	371.39	7	12	16	N
2	0	0	1	20	24.63	118.54	13	11	24	Y
2	0	0	2	10	12.56	31.02	6	8	14	N
4	0	0	2	9	18.62	81.28	11	13	15	N
61	1	3	3	221	182.59	25359.82	113	20	288	Y
6	0	13	3	16	34.04	179.8	18	13	37	N
3	0	9	2	19	40.95	54.63	15	7	33	Y
7	0	11	2	62	34.71	3596.67	27	22	84	N
5	0	0	2	6	23.55	112.83	14	13	13	Y
14	3	4	2	25	19.75	618.99	14	19	48	N
0	0	0	1	7	32.77	39.65	12	7	9	N
5	5	0	11	49	30.41	4136.3	24	25	62	N
0	0	0	3	19	29.59	82.48	12	10	21	N
2	0	0	2	12	11.66	236.84	8	17	16	N
2	0	0	1	7	17.79	31.27	8	10	11	N
2	0	0	2	5	17.45	29.33	8	8	9	N
3	1	1	4	35	36.91	824.68	27	19	42	N
4	5	3	7	36	22.84	3837.7	18	22	50	N
1	0	0	3	15	25.88	96.26	11	9	19	N
4	1	0	7	21	23.22	1148.68	19	18	28	N
2	0	0	2	7	10.29	63	4	12	12	N
1	1	3	1	18	14.18	369.77	9	15	25	N
19	0	21	3	161	52.37	10989.8	48	25	201	Y
1	1	0	2	14	12.74	101.95	7	12	18	N
3	0	0	5	23	30.91	195.39	15	10	28	N
55	0	18	21	236	179.95	16891.42	134	27	312	Y
10	0	8	8	41	55.94	3200.72	43	23	61	Y
3	3	0	4	34	52.41	655.13	29	15	42	N
6	0	3	2	13	21.24	148.71	11	13	25	N
1	0	3	4	12	24.3	90.37	11	9	18	N
1	0	0	4	29	40.27	483.47	30	18	30	Y
3	0	3	2	9	19.93	50.04	9	11	17	N
6	0	5	2	14	69.33	196.68	24	7	27	N
3	1	0	1	5	12.44	16.59	5	7	11	Y
1	0	0	1	4	30.11	10.46	8	4	7	N
2	1	0	2	13	18.14	76.76	11	12	16	N
1	0	2	1	3	13.79	1.72	3	3	8	N
5	0	0	4	19	17.71	400.68	11	12	26	N
4	0	0	5	23	21.02	1239.93	12	17	29	N
11	10	14	3	49	149.62	964.04	78	14	86	N
12	0	1	2	57	95.32	947.31	56	14	72	N
1	0	0	3	18	31.15	107.34	16	14	21	N
2	0	3	1	4	7.11	22.22	2	5	11	N
9	0	4	11	79	83.81	4731.27	73	26	92	Y
2	1	0	1	4	16.5	33	6	8	10	N
7	0	0	6	31	18.3	2113.67	15	19	40	N
1	0	0	1	3	21.21	14.43	8	7	6	N
3	0	0	2	9	23.97	85.22	11	11	15	N
3	0	0	2	17	22.74	126.35	11	11	22	N
6	9	8	18	61	74.15	10509.48	49	22	86	Y
4	1	4	2	14	29.92	109.54	17	12	25	N
15	0	0	9	48	50.03	1698.92	36	20	65	Y
5	0	1	2	13	37.2	263.42	19	13	21	N
16	0	8	16	122	63.2	14651.07	46	21	148	N
0	0	0	2	3	9.21	16.19	4	9	5	N
2	0	1	3	29	70.3	1699.36	32	15	37	N
0	0	0	1	2	7.74	0.97	2	3	11	N
0	0	0	1	4	39.98	8.88	10	4	6	N
2	0	0	3	12	18.88	84.96	10	9	16	N
15	0	0	7	43	67.32	568.85	30	10	60	N
4	0	4	1	19	75.56	50.61	18	5	29	N
4	0	2	2	9	17.64	100.2	9	13	17	Y
6	1	4	4	17	19.9	216.71	11	14	30	N
1	0	4	1	4	38.13	25.95	12	6	11	N
0	0	0	1	10	10.72	120.97	4	6	12	N
2	3	1	3	14	17.89	338.81	13	16	22	N
0	0	0	2	6	18.47	50.29	11	11	8	N
5	0	5	1	8	58	12.89	12	4	20	N
8	1	6	3	40	26.6	1968.45	25	25	57	Y
5	0	2	4	20	17.2	305.7	9	14	29	N
2	0	0	2	16	20.63	168.26	13	15	20	N
4	0	0	2	17	24.65	263.34	15	16	21	N
4	0	0	3	20	18.54	70.09	8	11	26	N
0	0	0	1	0	0	0	0	0	5	N
4	0	0	2	10	30.63	139.62	17	14	16	N
4	0	0	3	20	21.33	157.77	13	12	26	N
4	0	3	1	7	33.65	34.69	13	8	16	N
4	1	4	2	10	31.6	49.94	12	8	21	N
13	2	17	113	258	107.97	45638.93	57	22	294	Y
12	0	2	17	98	65.42	5598.88	54	27	115	Y
3	0	6	2	8	26.65	13.33	8	6	19	N
2	0	2	1	5	10.54	36.32	4	7	11	N
2	0	0	1	7	13.4	21.7	5	9	11	N
4	4	0	3	15	35.84	233.04	22	14	25	N
4	0	3	3	17	19.26	314.28	11	13	26	N
9	1	9	7	50	29.16	4004.35	21	24	72	N
17	2	14	11	73	55.53	3287.9	34	20	108	Y
63	6	10	6	76	148.33	2584.05	96	20	157	Y
1	0	1	4	6	14.16	113.28	7	12	11	N
3	0	0	3	16	26.7	118.26	14	10	21	N
7	0	5	16	29	44.01	1075.98	22	13	43	Y
0	0	0	1	0	0	0	0	0	28	N
2	0	1	2	10	29.39	40.82	12	8	16	N
5	0	0	1	18	16.74	1021.5	7	8	26	N
2	0	0	2	13	20.49	97.87	11	12	17	Y
0	0	0	1	3	9.51	8.45	3	6	5	N
1	0	0	1	118	22.92	10353.46	14	25	122	Y
3	0	0	1	5	40.39	28.15	12	5	10	Y
49	0	67	1	164	241.86	8871.85	115	15	282	N
4	0	1	3	14	37.81	119	19	11	21	N
5	0	3	3	28	44.52	544.69	25	14	38	N
1	0	0	2	8	29.73	128.59	17	12	11	N
4	0	1	2	23	27.53	353.87	19	17	30	N
1	0	0	2	12	15.24	140	7	9	15	Y
5	0	0	4	28	24.79	380.69	16	14	35	N
6	0	0	3	20	40.73	404.14	22	12	28	N
12	0	18	11	81	43.26	7467.89	37	25	114	Y
4	0	0	1	13	24.01	244.55	12	13	19	N
11	0	1	6	56	33.64	1632.33	27	21	70	N
2	1	0	3	10	33.92	1746.06	17	23	15	N
4	0	1	1	8	11.89	44.96	6	11	15	N
9	0	1	3	34	70.84	674.46	44	16	48	Y
4	0	0	1	26	37.51	514.53	21	15	33	N
5	2	22	4	47	37.01	1672.09	27	20	79	N
1	3	0	3	21	13.2	660.24	6	12	27	N
1	0	0	2	13	36.17	36.3	14	7	16	N
12	0	16	9	117	95.89	12036.9	60	23	149	Y
6	0	0	5	24	39.6	620.89	25	15	32	N
1	0	0	2	8	21.68	30.12	9	9	11	N
1	6	3	1	2	14.68	89.92	5	7	14	N
14	1	7	12	57	66.98	2148.38	52	21	81	N
1	0	0	3	22	38.83	548.75	20	11	23	N
4	1	0	6	28	24	1070.37	15	17	35	Y
3	0	0	4	46	30.18	1157.18	22	17	51	N
2	0	0	2	16	19.01	100.95	9	11	20	Y
7	0	6	5	16	27.32	449.26	17	15	31	N
3	0	2	3	22	27.91	164.33	17	14	29	N
1	0	0	5	39	35.34	439.17	23	16	42	N
3	0	0	1	14	69.95	276.65	24	9	19	N
4	0	0	2	20	42.72	296.62	25	13	26	N
5	0	0	1	14	32.1	201.76	11	9	21	N
4	2	6	1	28	15.17	1646.3	10	17	45	N
2	0	0	2	16	39.76	103.41	19	10	20	Y
1	0	0	2	7	13.01	36.14	7	9	10	N
5	2	4	1	21	15.54	335.91	11	14	36	N
2	0	0	2	8	10.44	247.13	7	17	12	N
1	0	0	2	7	11.58	48.05	7	11	10	N
0	0	0	1	8	26.1	51.34	10	7	10	N
19	0	9	7	92	92.11	3689.89	68	22	122	Y
4	0	0	3	19	16.37	553.38	12	16	27	N
4	0	0	4	17	39.22	226.67	20	12	23	N
3	0	0	2	15	38.94	300.66	19	14	20	N
4	0	0	2	16	32.68	171.09	17	11	22	Y
1	0	0	5	32	44.94	225.31	20	10	35	N
11	6	4	7	31	32.29	889.2	21	17	55	N
44	3	56	5	121	47	20828.95	44	30	231	Y
2	0	0	11	52	53.25	2001.68	42	23	56	Y
4	0	3	5	51	32.52	768.99	19	14	60	N
1	0	0	1	3	15.95	5.54	5	5	6	N
1	0	1	1	8	10.34	81.56	6	13	13	N
7	0	5	1	41	82.41	1147.74	33	11	57	N
1	1	0	3	20	31.23	197.05	16	11	24	N
4	0	8	4	23	30.46	282.35	18	15	37	N
2	0	0	2	18	28.3	110.95	15	12	22	N
6	0	0	5	31	32.93	749.36	21	17	39	N
5	0	0	1	19	67	384.76	30	10	26	N
2	0	1	2	9	26.32	99.52	12	11	15	N
2	1	1	4	36	32.5	801.44	23	19	42	N
7	0	7	5	42	62.53	928.18	39	17	59	N
3	0	0	1	7	14.69	17.77	6	8	12	N
1	0	1	1	38	368.63	462.87	61	4	42	N
1	0	0	1	5	19.67	48.32	10	7	8	N
8	0	0	2	33	17.91	1386.97	9	16	44	N
22	0	5	1	29	292.71	87.53	50	4	58	Y
9	1	5	4	39	42.73	1159.37	30	17	56	N
2	0	1	2	21	35.91	253.75	18	14	27	N
2	0	0	2	10	15.68	102.26	6	13	14	N
2	0	0	2	15	49.11	66.27	14	6	19	Y
0	0	0	3	17	34.71	51.77	11	6	19	N
2	0	0	1	19	31.7	193.11	18	13	21	Y
1	0	0	1	12	8.98	252.56	6	15	15	N
1	0	0	11	38	50.37	202.17	22	17	41	N
3	0	1	1	11	20.62	193.56	8	8	17	N
0	0	0	1	6	20.09	13.67	6	7	9	N
15	0	18	6	53	64.69	3420.6	47	20	89	N
4	0	0	2	10	18.87	52.42	7	11	16	Y
7	0	1	2	31	59.06	575.19	27	11	41	N
8	1	5	4	23	31.64	587.08	20	17	39	N
9	0	0	22	78	36.74	3191.79	23	17	89	Y
17	8	2	3	43	26.58	2877.52	21	18	72	N
0	0	0	3	8	23.27	113.98	9	13	10	N
2	0	0	1	14	42.47	41.62	15	7	18	N
9	0	3	3	32	21.78	1275.73	17	24	46	N
0	0	0	2	6	31.38	72.05	14	10	8	N
1	0	0	4	11	20.49	146.97	11	10	14	N
0	0	0	1	3	9.56	19.12	4	8	5	N
5	0	2	2	15	16.57	210.6	8	11	24	Y
3	0	0	1	9	11.09	157.79	3	6	14	N
1	0	0	2	12	11.66	236.84	8	17	15	N
3	0	0	3	17	36.57	170.7	18	11	22	N
1	0	0	2	7	13.4	20.51	6	9	11	N
1	0	1	1	7	30.05	46.01	8	4	12	N
7	0	0	3	29	35.85	1000.17	22	17	38	N
2	0	0	3	14	14.5	120.32	9	11	18	N
2	1	1	4	14	15.44	387.33	10	17	20	N
29	0	16	6	89	67.8	3667.37	49	22	136	N
2	0	0	2	7	13.22	43.69	7	12	11	N
1	0	0	1	9	31.79	35.77	8	9	12	N
4	0	8	2	18	24.84	569.01	13	11	32	N
5	0	2	1	12	9.97	87.95	5	9	21	N
2	0	0	3	13	23.28	58.94	10	9	17	Y
2	0	2	1	3	11.63	2.58	3	3	9	N
0	0	0	1	2	9.49	6.46	3	7	4	N
3	0	0	1	6	19.12	32.78	9	10	11	N
4	0	12	5	33	24.48	545.93	14	17	51	Y
1	0	0	3	10	15.72	59.43	8	12	17	N
7	0	0	3	17	36.32	294.61	18	15	26	Y
7	0	0	2	15	27.06	206.42	16	15	24	N
2	0	0	2	48	22.15	555.63	14	17	56	N
11	0	12	8	68	84.91	3312.64	63	21	91	N
3	4	6	4	35	28.04	1092.2	23	21	54	Y
3	0	2	4	14	35.85	12.45	8	4	21	N
3	0	0	3	14	18.62	144.5	11	13	19	Y
1	0	0	4	21	21.89	299.45	13	17	24	N
2	0	0	1	7	7.03	39.06	3	10	11	N
2	0	0	4	21	39.64	513.67	22	12	25	N
12	1	1	2	56	72.82	2491.06	54	20	72	N
0	0	0	2	9	15.23	30.46	6	8	11	N
1	0	0	2	7	13.22	43.69	7	12	10	N
2	0	0	2	7	16	26.89	5	11	12	N
10	0	0	7	44	46.37	1115.9	32	18	56	Y
1	0	0	5	22	39.43	317.92	21	11	25	N
36	2	3	9	152	97.32	11237.2	45	11	195	N
6	0	6	2	21	37.55	427.69	22	14	36	Y
23	0	0	3	56	36.02	1180.74	19	13	81	N
5	0	0	3	25	30.61	510.51	20	21	32	N
0	0	0	2	11	31.53	21.46	10	7	13	N
1	0	0	2	7	25.54	49.79	13	11	10	N
0	0	0	3	9	18.61	20.94	7	7	11	N
5	0	7	5	55	52.14	1512.01	26	12	69	N
10	0	11	5	51	36.22	3979.98	34	24	72	N
0	0	0	1	4	19.02	4.23	5	4	6	N
10	0	6	3	64	80.49	2991.99	49	15	80	Y
0	0	0	1	34	52.49	291.6	30	20	36	Y
7	0	0	1	25	54.85	263.99	26	11	34	N
3	0	0	1	12	57.51	58.11	17	5	17	N
3	0	0	2	13	14.31	58.39	7	10	18	Y
13	0	16	4	51	96.16	1637.72	55	18	84	N
9	1	7	7	29	39.7	521.37	20	15	48	N
12	0	0	3	55	88.89	1962.54	46	14	69	N
5	0	5	5	42	54.46	1220.08	31	15	54	N
1	0	0	1	3	21.59	4.8	6	4	6	Y
3	0	17	7	18	26.33	106.94	10	9	40	N
5	1	0	4	34	29.33	1971.28	23	20	40	N
5	0	2	2	26	46.72	511.67	25	13	36	N
27	1	15	4	39	24.16	1120.21	18	20	86	N
3	0	0	1	16	9.16	168.65	5	13	21	Y
2	0	0	1	4	10.63	8.3	4	6	8	N
37	2	12	4	245	166.82	25100.72	119	22	298	Y
5	0	9	5	47	36.52	644.17	22	16	63	N
6	0	7	4	26	16.43	447.51	7	10	41	N
3	0	0	1	12	19.05	161.39	10	13	17	N
0	0	0	1	2	16.65	14.8	5	8	4	N
9	0	9	5	46	36.23	1669.52	25	20	66	N
5	0	9	3	31	28.78	763.74	21	18	45	N
18	0	24	6	147	78.48	6326.79	64	23	195	N
1	0	0	3	9	30.07	845.79	16	18	12	N
2	0	2	2	9	29.43	72.67	12	10	16	N
2	0	1	2	17	43.21	151.38	17	9	22	Y
3	0	8	2	41	36.27	1447.47	28	19	54	N
1	0	4	2	12	31.07	59.77	13	9	20	Y
7	0	10	3	22	22.57	1088.63	15	17	41	Y
1	0	0	2	9	12.37	44	6	8	12	N
4	0	0	5	35	43.49	491.91	28	17	41	N
14	0	12	1	68	150.87	2946.64	56	10	96	Y
0	0	0	2	5	10.53	4.16	3	4	7	N
3	0	0	1	9	31.94	114.66	13	11	15	N
3	0	0	4	14	20.39	50.35	9	10	19	N
1	0	0	1	6	14.01	32.06	6	11	9	N
2	0	1	1	12	13.06	275.98	8	13	17	N
3	0	0	3	15	15.91	311.69	9	13	20	N
16	0	0	3	16	34.85	317.85	16	10	34	N
2	0	0	3	20	38.17	183.42	20	12	25	N
1	0	0	3	11	25.05	174.56	15	12	14	N
2	0	0	2	19	13.32	235.76	10	17	23	N
2	0	0	4	22	34.16	238.05	20	16	27	N
3	1	0	10	34	55.75	478.21	27	11	40	N
3	2	0	2	15	13.45	168.12	8	16	22	N
1	0	0	9	25	32.67	768.02	21	16	28	N
6	0	11	1	12	39.89	73.26	12	6	32	Y
28	0	31	15	184	233.12	9743.43	168	24	243	Y
2	0	0	2	6	17.86	32.1	8	7	10	N
1	0	0	2	6	13.84	6.92	5	6	9	N
9	0	0	4	30	50	816.32	28	16	41	N
0	0	0	1	1	7.75	1.72	2	4	3	N
1	0	0	1	8	21.58	43.15	7	7	11	N
5	0	0	1	13	31.53	151.73	13	11	20	N
2	1	0	2	16	28.14	106.42	14	11	22	N
4	0	0	5	19	26.15	122.09	12	11	25	N
3	0	0	1	8	50.54	108.42	21	9	14	N
4	0	0	3	24	30.87	823.6	23	16	30	N
0	0	0	1	3	13.79	1.72	3	3	5	N
1	0	1	2	8	22.12	88.77	12	12	12	N
4	0	2	2	14	39.14	138.28	20	11	22	N
0	0	0	1	7	40.15	5.02	6	3	9	N
0	0	0	1	0	0	0	0	0	4	N
3	0	0	2	13	34.24	105.33	17	11	18	Y
56	4	32	86	559	106.36	105342.32	157	65	657	Y
1	0	0	1	23	48.44	127.72	18	8	26	N
1	0	1	2	5	6.74	5.26	2	5	9	N
8	0	1	5	48	50.08	536.74	27	15	59	Y
7	0	3	3	14	56.52	224.12	29	14	26	N
2	0	0	2	15	36.54	79.31	14	7	17	Y
3	0	1	2	22	14.75	292.77	10	18	29	N
27	0	2	8	384	280.16	47194.17	162	19	415	Y
4	0	0	3	17	20.36	314.15	9	15	23	Y
0	0	0	1	3	8.22	20.81	4	9	5	N
0	0	0	1	10	15.73	13.98	5	8	12	N
3	0	4	7	23	28.04	430.55	16	14	32	N
1	0	0	1	8	20.83	82.39	8	9	12	N
4	0	0	1	11	30.25	136.14	12	8	17	N
1	0	0	1	6	26.15	27.28	9	6	9	N
9	0	12	2	27	45.63	362.64	25	13	50	Y
7	0	20	5	44	91.46	872.42	58	16	71	Y
2	0	0	3	17	34.27	46.81	12	7	21	N
4	0	0	2	26	57.69	273.08	26	10	32	N
1	0	0	2	6	13.56	37.68	7	11	9	Y
3	0	0	2	16	18.32	304.87	13	18	21	N
10	6	14	5	59	25.51	4779.48	20	23	91	N
2	0	0	1	18	32.39	171.04	16	13	22	N
4	0	0	13	45	44.11	1509.91	31	19	51	N
7	2	0	9	46	43.65	808.56	27	17	57	N
5	0	2	3	34	36.98	1945.05	26	20	43	N
1	0	0	3	16	22.48	236.09	12	15	19	N
3	0	0	2	22	27.43	1174.92	17	16	27	Y
5	0	5	2	12	22.54	166.7	13	12	24	N
3	0	0	7	19	20.73	807.11	17	18	24	N
10	4	12	5	41	55.25	922.2	36	16	69	N
6	0	0	3	37	35.97	917.53	28	20	45	N
8	0	32	23	148	59	11859.54	47	22	191	Y
8	0	6	3	27	36.76	949.84	23	16	43	N
0	0	5	2	33	45.82	1508.08	22	17	40	N
16	0	41	7	64	57.92	2567.94	40	20	123	N
2	0	0	2	16	15.69	184.43	11	16	20	N
5	0	0	4	27	34.94	221.57	19	14	34	Y
0	0	0	2	6	11.62	5.81	3	6	8	Y
5	0	4	2	19	23.44	214.48	12	14	32	N
8	0	0	5	33	23.8	280.74	14	17	43	Y
7	0	0	4	36	50.21	1203.03	30	14	43	N
0	0	0	2	8	12.28	33.43	5	10	10	N
3	4	1	1	18	14.57	991.67	12	20	26	N
18	0	0	2	63	77.84	1321.48	53	17	83	N
8	0	1	4	56	56.86	1206.46	35	18	67	Y
3	0	0	2	13	21.66	70.41	10	9	18	N
5	0	2	2	21	26.8	569.29	18	16	30	N
8	1	14	5	52	19.75	2643.16	13	22	78	N
0	0	0	1	0	0	0	0	0	39	Y
17	5	4	10	89	46.52	5877.37	51	32	120	Y
2	0	0	2	16	30.62	107.06	15	14	20	N
2	0	0	2	11	14.48	56.19	7	13	15	Y
8	0	7	8	45	41.54	907.84	24	14	64	N
21	0	28	1	63	133.01	1708.8	58	12	114	N
8	0	1	1	20	78.54	157.07	23	6	31	N
1	0	0	2	6	13.38	30.6	6	11	9	N
4	0	0	2	14	30.28	130.97	17	12	20	N
0	0	0	1	4	7.74	0.97	2	3	4	N
0	0	0	2	7	11	49.5	5	9	14	N
5	38	0	33	180	96.91	15918.49	88	29	225	Y
2	0	0	3	32	39.9	5253.86	22	21	36	N
4	0	2	3	17	24.05	244.72	15	14	25	N
5	0	1	2	24	29.38	334.51	19	16	32	N
1	0	0	5	26	31.45	375.83	18	12	29	N
5	0	3	2	19	59.65	125.49	26	10	29	N
0	0	0	1	3	15.86	10.79	6	7	5	N
5	0	4	4	23	34.56	413.86	22	17	34	N
5	0	0	3	22	23.04	537.84	12	12	29	Y
1	0	0	3	15	15.72	171.17	10	14	18	N
4	0	0	3	21	22.11	322.34	15	18	27	Y
3	0	0	2	18	33.26	85.28	17	11	23	Y
4	0	0	2	11	19.45	69.15	10	10	17	N
0	0	0	1	5	10.33	11.63	4	6	7	N
2	0	0	2	11	31.27	58.16	14	9	15	Y
1	0	0	2	11	12.8	217.78	6	10	15	N
7	8	5	2	34	33.7	1243.6	22	14	57	N
2	0	0	4	7	27.23	67.23	12	8	11	N
4	0	2	2	18	10.65	719.46	8	18	26	N
3	0	0	1	14	15.56	205.71	7	9	19	Y
5	2	4	5	18	22.65	252.12	13	16	31	N
5	0	0	5	27	46.98	348.49	27	13	34	Y
5	1	0	6	34	41.8	581.7	23	14	42	N
1	0	0	4	16	24.23	220.34	17	15	19	N
0	0	0	2	7	14.27	60.7	8	14	9	N
2	0	0	1	15	12.76	312.62	8	12	19	Y
5	0	0	4	48	63.3	1016.38	37	17	55	N
10	0	19	13	71	80.51	725.15	43	15	102	Y
1	0	0	5	37	35.78	353.35	21	14	40	N
1	0	4	2	10	27.42	377.83	16	14	18	N
2	0	11	4	28	22.53	737.76	18	19	41	N
5	1	4	1	21	12.99	392.88	9	14	33	Y
6	0	0	1	35	39.09	1133.04	19	14	44	Y
16	3	8	4	35	28.64	1252.05	20	22	66	N
3	0	0	2	25	29.03	205.73	17	16	28	N
4	1	0	2	20	50	264.08	28	13	28	N
1	1	0	1	8	12.93	449.07	9	18	10	N
4	0	4	1	14	46.75	65.75	16	7	24	N
5	2	0	3	19	34.15	180.34	20	13	28	N
4	0	0	5	21	30.76	260.77	17	15	27	N
3	0	0	2	10	28.3	91.17	13	11	16	N
1	1	3	4	16	23.68	173.96	10	10	23	N
4	0	12	6	21	54.58	100.25	18	9	39	N
2	1	0	3	26	33.38	703.38	20	19	31	N
3	0	0	2	10	25.76	93.37	13	10	15	N
0	0	0	2	10	43.36	44.25	14	6	12	N
1	0	0	2	11	14.48	180.94	8	15	14	N
5	0	0	1	17	55.57	444.54	23	12	27	N
13	0	0	1	42	30.57	783.42	22	21	57	N
2	0	0	2	10	46.64	30.46	14	6	14	N
0	0	0	2	8	16.07	18.08	5	9	10	N
36	0	6	2	58	23.62	8270.03	13	16	102	Y
4	1	0	3	20	18.94	119.73	9	12	27	N
13	0	0	4	60	74.2	2624.69	43	14	75	N
1	0	2	2	9	10.23	106.84	7	16	16	N
3	0	0	2	19	22.7	152.61	11	11	24	N
5	0	9	7	19	41.98	1601.88	29	19	35	N
1	1	0	36	73	333.45	1287.15	76	7	77	Y
0	0	0	2	38	33.35	379.84	22	21	40	N
21	1	9	1	77	75.64	6550.2	28	11	110	N
2	0	0	1	4	20.59	2.57	4	3	8	N
7	0	0	6	38	36.98	677.44	19	15	47	N
4	0	0	1	26	57.43	545.19	21	9	35	N
1	0	0	2	15	14.06	132.05	9	13	18	N
4	0	0	1	11	60.12	95	21	8	18	N
12	0	6	3	40	33.29	1469	22	20	60	Y
2	0	0	2	9	24.33	97.66	13	13	13	N
0	0	0	1	0	0	0	0	0	6	N
1	0	1	3	14	15.29	115.64	9	10	18	N
1	0	0	1	7	12.8	12.55	5	7	8	N
9	7	5	5	62	69.74	2290.71	57	22	83	N
11	1	13	4	43	59.62	1283.43	38	17	70	N
3	0	5	2	12	23.78	134.3	12	11	22	N
1	0	0	1	3	17.27	6	5	5	6	N
0	0	0	1	5	21.76	14.81	7	7	7	N
8	0	9	4	45	23.84	2719.83	19	21	65	N
22	0	0	6	69	18.33	5396.2	10	14	93	N
2	0	2	1	20	14.06	8450.82	7	14	26	Y
6	0	1	4	25	48.5	210.51	28	15	34	N
0	0	0	1	17	59.28	179.38	25	9	19	N
20	1	6	8	49	43.32	3258.13	29	22	78	N
2	0	0	4	56	59.16	1618.72	44	21	61	N
6	0	0	4	23	32.24	322.15	17	12	31	N
2	0	0	2	5	23.6	26.55	10	9	9	N
9	0	9	9	87	59.41	4561.16	37	21	108	Y
5	0	0	4	22	27.16	388.89	18	17	32	N
3	0	0	5	19	27.68	643.4	22	20	22	N
3	0	1	4	26	29.78	359.3	19	14	32	N
31	8	7	3	95	192.91	2855.59	99	16	143	Y
7	0	0	18	137	84.21	6884.32	61	24	146	N
4	0	0	1	16	42.19	340.84	17	10	22	Y
6	0	0	3	24	40.7	415.64	26	15	32	Y
9	0	4	2	18	50.51	148.96	21	9	33	N
4	0	17	4	34	56.53	677.7	29	12	57	N
1	0	0	2	17	25.15	291.24	16	14	18	N
3	0	0	2	9	23.29	64.93	12	10	14	N
14	0	12	1	114	46.5	16049.37	36	25	143	N
11	0	3	3	28	38.46	555.52	24	18	44	Y
2	0	0	1	31	62.09	655.81	33	13	35	N
0	0	0	1	4	35.93	21.08	12	6	6	N
12	0	0	4	74	35.4	1711.64	24	24	89	N
2	0	0	1	5	14.17	11.07	4	6	9	N
9	0	5	2	41	30.24	1383.31	23	22	57	Y
5	0	0	1	18	47.89	203.02	17	9	27	N
54	0	74	23	253	166.72	26944.83	117	21	383	Y
4	0	0	2	14	22.64	92.82	11	9	20	Y
14	0	1	2	20	21.65	347.57	13	17	37	N
2	0	0	4	41	46.26	438.04	27	15	45	N
5	0	0	1	17	65.65	147.7	22	7	24	N
4	0	1	2	20	27.22	209.85	16	13	25	N
3	0	0	4	39	48.17	350.21	25	13	44	N
3	1	0	4	30	23.9	537.37	17	19	36	N
2	0	2	1	9	7.61	129.56	4	10	16	N
3	0	0	1	9	28.69	111.31	14	9	14	N
1	0	0	1	3	16.3	15.11	6	7	6	N
4	0	0	2	12	20.88	110.26	10	13	19	N
2	0	0	1	13	16.14	50.46	6	9	17	N
3	0	0	2	18	19.72	109.54	6	6	23	N
0	0	0	1	4	46.62	38.31	13	5	6	N
2	0	0	4	21	41.45	291.9	27	16	25	N
[truncated: 317 more rows]
